# Supplementary material for: Optimizing potassium polysulfides for high performance potassium-sulfur batteries
Source: Nat Commun. 2024 Feb 2;15:1005. doi: 10.1038/s41467-024-45405-w (PMC10837207; doi:10.1038/s41467-024-45405-w)
Supplement: Supplementary file 3 — Source Data [file 41467_2024_45405_MOESM3_ESM.zip]

Archive with 2 entries (2 files):
- Source Data - Manuscript.xlsx
- Source Data - Supplementary Information.xlsx
