# Supplementary material for: Optimizing potassium polysulfides for high performance potassium-sulfur batteries
Source: Nat Commun. 2024 Feb 2;15:1005. doi: 10.1038/s41467-024-45405-w (PMC10837207; doi:10.1038/s41467-024-45405-w)
Supplement: Supplementary file 3 — Source Data [file 41467_2024_45405_MOESM3_ESM.zip › Source Data - Manuscript.xlsx]

## Sheet: Figure 1a
	Energy (eV)
WSA@NC	-1.62499
W	-1.72624
W2C	-3.00803
WC	-1.40865
WN	-2.50543
WO3	-2.40662
WS2	-1.36281
WSe2	-1.30424

## Sheet: Figure 1b
NC			W2C (102)			WSA@NC
	Energy (eV)			Energy (eV)			Energy (eV)
IS	0		IS	0		IS	0
TS1	0.50778		TS1	0.68025		TS1	0.3378
TS2	0.8584		TS2	1.15892		TS2	0.68223
TS3	0.99253		TS3	1.30102		TS3	0.74142
TS4	0.97725		TS4	1.28774		TS4	0.69621
TS5	0.91755		TS5	0.98542		TS5	0.60845
FS	0.78851		FS	0.80993		FS	0.57383

## Sheet: Figure 2c
WSA-W2C@NC			W foil			WO2			WO3
Energy (eV)	μ(E)		Energy (eV)	μ(E)		Energy (eV)	μ(E)		Energy (eV)	μ(E)
10010.2	0.00458		10010.2	0.00377		10010.2	-0.02577		10010.2	0.02903
10014.5	0.00293		10014.5	0.00302		10014.5	-0.0231		10014.5	0.02656
10018.4	0.00585		10018.4	0.00236		10018.4	-0.02072		10018.4	0.02436
10022.6	0.00232		10022.6	0.00168		10022.6	-0.01812		10022.6	0.02196
10026.1	0.00317		10026.1	0.00232		10026.1	-0.01597		10026.1	0.01996
10030.3	0.00258		10030.3	0.00231		10030.3	-0.01336		10030.3	0.01756
10034.3	0.00257		10034.3	0.0019		10034.3	-0.0109		10034.3	0.01528
10038.6	0.000662847		10038.6	0.0014		10038.6	-0.00829		10038.6	0.01287
10042.7	0.00222		10042.7	0.000736494		10042.7	-0.00575		10042.7	0.01053
10046.6	-0.00040106		10046.6	0.00105		10046.6	-0.00336		10046.6	0.00832
10050.5	0.00227		10050.5	0.000545903		10050.5	-0.000970272		10050.5	0.00611
10054.3	0.00165		10054.3	0.000101007		10054.3	0.00142		10054.3	0.00389
10058.4	0.00156		10058.4	0.000336946		10058.4	0.00389		10058.4	0.00161
10062.4	-0.00216		10062.4	0.000879124		10062.4	0.00637		10062.4	-0.00038243
10066.5	-0.000280202		10066.5	-0.00036781		10066.5	0.00486		10066.5	0.000516521
10070.5	0.000260941		10070.5	-0.000437749		10070.5	0.00334		10070.5	0.000682561
10074.3	-0.0016		10074.3	-0.000496759		10074.3	0.00243		10074.3	0.000818133
10078.3	-0.000723243		10078.3	-0.000983317		10078.3	0.00171		10078.3	0.000772154
10082.5	6.14856e-05		10082.5	-0.00107		10082.5	0.00044298		10082.5	0.000253985
10086.7	-0.00275		10086.7	-0.00104		10086.7	3.75754e-05		10086.7	-0.000121421
10090.6	-0.00106		10090.6	-0.00103		10090.6	-0.000554922		10090.6	-0.000128653
10094.5	-0.00025098		10094.5	-0.00071015		10094.5	-0.00115		10094.5	-6.18601e-05
10098.3	-0.000611358		10098.3	-0.000321719		10098.3	-0.00147		10098.3	-0.000137224
10102.2	0.000636261		10102.2	-0.00116		10102.2	-0.002		10102.2	-0.000537126
10106.4	-0.00283		10106.4	-0.000501171		10106.4	-0.00265		10106.4	-0.000870251
10110.4	-0.00308		10110.4	-0.000741181		10110.4	-0.00298		10110.4	-0.00091426
10114.4	0.000727319		10114.4	-0.000801576		10114.4	-0.00321		10114.4	-0.000876585
10118.8	-0.000812012		10118.8	-0.000478987		10118.8	-0.00371		10118.8	-0.000753797
10122.4	-0.000630709		10122.4	-0.000966053		10122.4	-0.0041		10122.4	-0.000568021
10126.4	0.000730448		10126.4	-0.000142428		10126.4	-0.00426		10126.4	-0.000159635
10130.5	0.000891819		10130.5	-8.96576e-05		10130.5	-0.00429		10130.5	-0.00026817
10134.6	0.00158		10134.6	0.000168116		10134.6	-0.00441		10134.6	-7.77092e-05
10138.5	0.000491778		10138.5	0.000937198		10138.5	-0.00466		10138.5	0.000400349
10142.4	6.17534e-05		10142.4	0.00138		10142.4	-0.0047		10142.4	0.000958499
10146.5	0.00337		10146.5	0.0022		10146.5	-0.0043		10146.5	0.00127
10150.4	0.00421		10150.4	0.00323		10150.4	-0.00376		10150.4	0.002
10154.5	0.0044		10154.5	0.00445		10154.5	-0.00298		10154.5	0.00298
10158.4	0.00779		10158.4	0.00585		10158.4	-0.00194		10158.4	0.00433
10162.5	0.00614		10162.5	0.00786		10162.5	-0.000341145		10162.5	0.00641
10166.7	0.01126		10166.7	0.01082		10166.7	0.00238		10166.7	0.0088
10170.7	0.01593		10170.7	0.01368		10170.7	0.00569		10170.7	0.01204
10174.8	0.01758		10174.8	0.0184		10174.8	0.0106		10174.8	0.01682
10178.8	0.02295		10178.8	0.02523		10178.8	0.0175		10178.8	0.0232
10182.5	0.03509		10182.5	0.03363		10182.5	0.02644		10182.5	0.0312
10186.4	0.0503		10186.4	0.0465		10186.4	0.03988		10186.4	0.04352
10188.2	0.05637		10188.2	0.0539		10188.2	0.04906		10188.2	0.05243
10190.6	0.06932		10190.6	0.06968		10190.6	0.06621		10190.6	0.06707
10192.6	0.09184		10192.6	0.08878		10192.6	0.08623		10192.6	0.08449
10194.6	0.11597		10194.6	0.11269		10194.6	0.11202		10194.6	0.10828
10194.9	0.12169		10194.9	0.11551		10194.9	0.11586		10194.9	0.11146
10195.6	0.13227		10195.6	0.1235		10195.6	0.12964		10195.6	0.12265
10196.4	0.14932		10196.4	0.13507		10196.4	0.14446		10196.4	0.13563
10197	0.16225		10197	0.14849		10197	0.15903		10197	0.14924
10197.7	0.18409		10197.7	0.1706		10197.7	0.17924		10197.7	0.16814
10198.4	0.20571		10198.4	0.1911		10198.4	0.19957		10198.4	0.18566
10199.2	0.23299		10199.2	0.22294		10199.2	0.23294		10199.2	0.21482
10199.9	0.26524		10199.9	0.2481		10199.9	0.26154		10199.9	0.24155
10200.6	0.30367		10200.6	0.28509		10200.6	0.3022		10200.6	0.28025
10201.2	0.34527		10201.2	0.33298		10201.2	0.34415		10201.2	0.31639
10202.1	0.40939		10202.1	0.43063		10202.1	0.41641		10202.1	0.38039
10202.7	0.48124		10202.7	0.50576		10202.7	0.47784		10202.7	0.43911
10203.4	0.56847		10203.4	0.57636		10203.4	0.55056		10203.4	0.51209
10204.1	0.68571		10204.1	0.66297		10204.1	0.66429		10204.1	0.62724
10204.7	0.82903		10204.7	0.75804		10204.7	0.78947		10204.7	0.75001
10205.6	1.03137		10205.6	0.96331		10205.6	1.00471		10205.6	0.9884
10206.4	1.2463		10206.4	1.25082		10206.4	1.23		10206.4	1.28857
10207	1.49944		10207	1.53179		10207	1.45448		10207	1.61105
10207.6	1.76232		10207.6	1.79105		10207.6	1.67871		10207.6	1.98618
10208.5	2.04504		10208.5	2.04435		10208.5	1.95658		10208.5	2.49755
10209.3	2.23847		10209.3	2.14857		10209.3	2.13387		10209.3	2.83779
10209.9	2.31597		10209.9	2.17274		10209.9	2.24579		10209.9	2.95399
10210.6	2.33091		10210.6	2.09859		10210.6	2.34507		10210.6	2.99304
10211.3	2.27038		10211.3	1.98098		10211.3	2.37539		10211.3	3.00221
10212	2.14421		10212	1.8522		10212	2.33254		10212	3.01019
10212.6	2.02363		10212.6	1.77398		10212.6	2.24712		10212.6	2.98245
10213.4	1.86946		10213.4	1.69075		10213.4	2.09176		10213.4	2.85379
10214	1.75305		10214	1.62346		10214	1.94146		10214	2.65975
10214.8	1.65659		10214.8	1.53287		10214.8	1.7698		10214.8	2.36312
10215.4	1.57038		10215.4	1.46022		10215.4	1.62119		10215.4	2.11181
10216.3	1.47073		10216.3	1.3858		10216.3	1.43406		10216.3	1.81324
10216.9	1.40374		10216.9	1.34956		10216.9	1.32861		10216.9	1.64532
10217.7	1.34577		10217.7	1.32145		10217.7	1.22572		10217.7	1.46905
10218.3	1.30521		10218.3	1.30297		10218.3	1.16032		10218.3	1.34179
10219	1.26876		10219	1.28132		10219	1.09863		10219	1.22462
10219.7	1.24437		10219.7	1.26081		10219.7	1.06277		10219.7	1.15671
10220.4	1.21259		10220.4	1.23712		10220.4	1.03375		10220.4	1.09477
10220.9	1.19238		10220.9	1.22384		10220.9	1.02005		10220.9	1.06396
10221.8	1.16755		10221.8	1.20525		10221.8	1.0015		10221.8	1.02589
10222.4	1.14618		10222.4	1.19306		10222.4	0.99022		10222.4	1.00817
10223.1	1.12487		10223.1	1.17946		10223.1	0.98		10223.1	0.99446
10223.8	1.10723		10223.8	1.15905		10223.8	0.96865		10223.8	0.97997
10224.5	1.09054		10224.5	1.14085		10224.5	0.96004		10224.5	0.96939
10225.2	1.07146		10225.2	1.12027		10225.2	0.94938		10225.2	0.95864
10225.8	1.05811		10225.8	1.10701		10225.8	0.94116		10225.8	0.95155
10226.6	1.04678		10226.6	1.09595		10226.6	0.93181		10226.6	0.94626
10227.2	1.03402		10227.2	1.08829		10227.2	0.92428		10227.2	0.94353
10227.8	1.02588		10227.8	1.07996		10227.8	0.91755		10227.8	0.94232
10228.6	1.01836		10228.6	1.06669		10228.6	0.91053		10228.6	0.94173
10229.2	1.00739		10229.2	1.05456		10229.2	0.90597		10229.2	0.94056
10229.9	0.99955		10229.9	1.0445		10229.9	0.90314		10229.9	0.93757
10230.5	0.9935		10230.5	1.03728		10230.5	0.90178		10230.5	0.93231
10231.2	0.98903		10231.2	1.03102		10231.2	0.90125		10231.2	0.92529
10231.9	0.98264		10231.9	1.02645		10231.9	0.90184		10231.9	0.91807
10232.6	0.97833		10232.6	1.02165		10232.6	0.90371		10232.6	0.9091
10233.4	0.97557		10233.4	1.01739		10233.4	0.90558		10233.4	0.90115
10234	0.97399		10234	1.0159		10234	0.90668		10234	0.89477
10234.8	0.97077		10234.8	1.01558		10234.8	0.9076		10234.8	0.88963
10235.4	0.96896		10235.4	1.01479		10235.4	0.90736		10235.4	0.88422
10236.2	0.96619		10236.2	1.01395		10236.2	0.9062		10236.2	0.88091
10236.9	0.96416		10236.9	1.01173		10236.9	0.9065		10236.9	0.87957
10237.7	0.96086		10237.7	1.00687		10237.7	0.90931		10237.7	0.87851
10238.2	0.95525		10238.2	1.00321		10238.2	0.90935		10238.2	0.87819
10238.9	0.95187		10238.9	0.99857		10238.9	0.91006		10238.9	0.87904
10239.7	0.94966		10239.7	0.9966		10239.7	0.91235		10239.7	0.88066
10240.3	0.94523		10240.3	0.99544		10240.3	0.91467		10240.3	0.88233
10241.1	0.94497		10241.1	0.99427		10241.1	0.91782		10241.1	0.88421
10241.8	0.9431		10241.8	0.99364		10241.8	0.92228		10241.8	0.88562
10242.5	0.9425		10242.5	0.99365		10242.5	0.9265		10242.5	0.88645
10243.2	0.94072		10243.2	0.99471		10243.2	0.93309		10243.2	0.8863
10243.9	0.94267		10243.9	0.99505		10243.9	0.93854		10243.9	0.88605
10244.6	0.94275		10244.6	0.99479		10244.6	0.94503		10244.6	0.88607
10245.4	0.94006		10245.4	0.99477		10245.4	0.95187		10245.4	0.88632
10246	0.94328		10246	0.99358		10246	0.95766		10246	0.88668
10246.8	0.94199		10246.8	0.99005		10246.8	0.96509		10246.8	0.88765
10247.4	0.94239		10247.4	0.98432		10247.4	0.97131		10247.4	0.88858
10248.1	0.94272		10248.1	0.97988		10248.1	0.97882		10248.1	0.89113
10248.8	0.9408		10248.8	0.97661		10248.8	0.98565		10248.8	0.89356
10249.4	0.93859		10249.4	0.97338		10249.4	0.99283		10249.4	0.89701
10250.3	0.94026		10250.3	0.96781		10250.3	1.00396		10250.3	0.90238
10251.1	0.9403		10251.1	0.96205		10251.1	1.0139		10251.1	0.90756
10251.7	0.93993		10251.7	0.95736		10251.7	1.02249		10251.7	0.9131
10252.4	0.94349		10252.4	0.9524		10252.4	1.03302		10252.4	0.92014
10253.2	0.94476		10253.2	0.95073		10253.2	1.04402		10253.2	0.92838
10254	0.94827		10254	0.95057		10254	1.05406		10254	0.93678
10254.6	0.95165		10254.6	0.95133		10254.6	1.06191		10254.6	0.94404
10255.4	0.95553		10255.4	0.95482		10255.4	1.07054		10255.4	0.95248
10256.1	0.96027		10256.1	0.9603		10256.1	1.07883		10256.1	0.96011
10256.7	0.96642		10256.7	0.96527		10256.7	1.08344		10256.7	0.96664
10257.5	0.97315		10257.5	0.97124		10257.5	1.0887		10257.5	0.97489
10258.5	0.97985		10258.5	0.97656		10258.5	1.09286		10258.5	0.98561
10259.4	0.9861		10259.4	0.98219		10259.4	1.09442		10259.4	0.99472
10260.7	0.99163		10260.7	0.99124		10260.7	1.09299		10260.7	1.00629
10261.7	0.99562		10261.7	0.99851		10261.7	1.08911		10261.7	1.01537
10262.6	0.9986		10262.6	1.00285		10262.6	1.08236		10262.6	1.02293
10263.7	1.00115		10263.7	1.00718		10263.7	1.07237		10263.7	1.03184
10264.6	1.00221		10264.6	1.00822		10264.6	1.0637		10264.6	1.03666
10265.6	1.00245		10265.6	1.00648		10265.6	1.05282		10265.6	1.04118
10266.6	1.00193		10266.6	1.00497		10266.6	1.04242		10266.6	1.04458
10267.6	1.00136		10267.6	1.00365		10267.6	1.03261		10267.6	1.04526
10268.4	0.99935		10268.4	1.00236		10268.4	1.02603		10268.4	1.04498
10269.5	0.99771		10269.5	0.99877		10269.5	1.01615		10269.5	1.04242
10270.6	0.99647		10270.6	0.9954		10270.6	1.00733		10270.6	1.03796
10271.6	0.99511		10271.6	0.99359		10271.6	0.99957		10271.6	1.03275
10272.3	0.99321		10272.3	0.99218		10272.3	0.99387		10272.3	1.02818
10273.5	0.99167		10273.5	0.99057		10273.5	0.98571		10273.5	1.02166
10274.2	0.99046		10274.2	0.98906		10274.2	0.9811		10274.2	1.01745
10275.3	0.98903		10275.3	0.98773		10275.3	0.9757		10275.3	1.01234
10276.3	0.98812		10276.3	0.98768		10276.3	0.97104		10276.3	1.00764
10277.3	0.98723		10277.3	0.98795		10277.3	0.96677		10277.3	1.00377
10278.3	0.98725		10278.3	0.98848		10278.3	0.96324		10278.3	0.99974
10279.2	0.9873		10279.2	0.98932		10279.2	0.96032		10279.2	0.99615
10280.3	0.98728		10280.3	0.99133		10280.3	0.95678		10280.3	0.99313
10281.1	0.98721		10281.1	0.99293		10281.1	0.95512		10281.1	0.99124
10282.3	0.98801		10282.3	0.99544		10282.3	0.95287		10282.3	0.98868
10283.3	0.98892		10283.3	0.9986		10283.3	0.95147		10283.3	0.98695
10284.3	0.98984		10284.3	1.00202		10284.3	0.95073		10284.3	0.98555
10285.3	0.99099		10285.3	1.00456		10285.3	0.95036		10285.3	0.98464
10286.2	0.99229		10286.2	1.00652		10286.2	0.95051		10286.2	0.98391
10287.3	0.99378		10287.3	1.00908		10287.3	0.95092		10287.3	0.9833
10288.2	0.99417		10288.2	1.00997		10288.2	0.95169		10288.2	0.98314
10289.3	0.99439		10289.3	1.01015		10289.3	0.9529		10289.3	0.98335
10290.4	0.99438		10290.4	1.00899		10290.4	0.95473		10290.4	0.98406
10291.3	0.99313		10291.3	1.00732		10291.3	0.95651		10291.3	0.98474
10292.4	0.99099		10292.4	1.00236		10292.4	0.95896		10292.4	0.98609
10293.3	0.98875		10293.3	0.99804		10293.3	0.96157		10293.3	0.9872
10294.5	0.98616		10294.5	0.99337		10294.5	0.96474		10294.5	0.9888
10295.4	0.98392		10295.4	0.9905		10295.4	0.96687		10295.4	0.99
10296.4	0.9822		10296.4	0.98735		10296.4	0.96928		10296.4	0.9913
10297.4	0.98058		10297.4	0.98205		10297.4	0.97167		10297.4	0.9923
10298.6	0.97885		10298.6	0.97882		10298.6	0.97359		10298.6	0.9932
10299.5	0.97781		10299.5	0.9771		10299.5	0.97476		10299.5	0.9933
10300.6	0.97655		10300.6	0.97527		10300.6	0.97583		10300.6	0.99326
10301.6	0.97546		10301.6	0.97578		10301.6	0.97665		10301.6	0.9921
10302.5	0.97504		10302.5	0.97637		10302.5	0.97702		10302.5	0.99105
10303.5	0.97511		10303.5	0.97814		10303.5	0.97743		10303.5	0.98943
10304.6	0.97545		10304.6	0.97981		10304.6	0.97758		10304.6	0.98773
10305.6	0.97572		10305.6	0.98047		10305.6	0.9777		10305.6	0.98573
10306.6	0.97614		10306.6	0.98242		10306.6	0.97767		10306.6	0.98363
10307.6	0.97633		10307.6	0.98418		10307.6	0.97766		10307.6	0.98133
10308.7	0.97659		10308.7	0.98514		10308.7	0.97767		10308.7	0.97902
10309.5	0.97585		10309.5	0.98558		10309.5	0.97772		10309.5	0.97697
10310.7	0.97578		10310.7	0.98562		10310.7	0.9779		10310.7	0.97464
10311.6	0.9753		10311.6	0.98479		10311.6	0.97844		10311.6	0.97315
10312.6	0.97497		10312.6	0.98544		10312.6	0.9797		10312.6	0.97167
10313.5	0.9747		10313.5	0.98534		10313.5	0.98104		10313.5	0.97065
10314.5	0.97487		10314.5	0.98568		10314.5	0.98309		10314.5	0.96953
10315.6	0.97479		10315.6	0.98615		10315.6	0.98555		10315.6	0.9685
10316.5	0.9752		10316.5	0.98584		10316.5	0.98842		10316.5	0.96778
10317.5	0.97526		10317.5	0.98684		10317.5	0.99179		10317.5	0.96766
10318.4	0.97586		10318.4	0.98779		10318.4	0.99501		10318.4	0.96761
10319.4	0.97682		10319.4	0.98948		10319.4	0.99879		10319.4	0.96824
10320.4	0.97816		10320.4	0.99075		10320.4	1.00355		10320.4	0.96889
10321.3	0.97909		10321.3	0.99268		10321.3	1.00771		10321.3	0.96979
10322.4	0.98054		10322.4	0.99414		10322.4	1.01182		10322.4	0.97083
10323.1	0.98159		10323.1	0.99515		10323.1	1.01488		10323.1	0.97175
10324.3	0.9823		10324.3	0.99736		10324.3	1.01903		10324.3	0.97317
10325.3	0.98238		10325.3	0.99876		10325.3	1.02257		10325.3	0.97447
10326.3	0.98277		10326.3	1.00054		10326.3	1.02563		10326.3	0.97578
10327.2	0.98309		10327.2	1.0023		10327.2	1.02818		10327.2	0.97683
10328.3	0.98351		10328.3	1.0048		10328.3	1.03043		10328.3	0.97796
10329.3	0.98437		10329.3	1.00696		10329.3	1.03215		10329.3	0.97881
10330.2	0.98596		10330.2	1.00858		10330.2	1.0334		10330.2	0.97922
10331.3	0.98746		10331.3	1.01045		10331.3	1.0345		10331.3	0.97973
10332.2	0.98861		10332.2	1.01192		10332.2	1.0351		10332.2	0.98009
10333.3	0.99019		10333.3	1.01391		10333.3	1.03502		10333.3	0.98051
10334.3	0.99237		10334.3	1.01583		10334.3	1.03488		10334.3	0.98095
10335.3	0.99465		10335.3	1.01851		10335.3	1.03432		10335.3	0.98138
10336.3	0.99667		10336.3	1.02013		10336.3	1.03377		10336.3	0.98195
10337.4	0.99763		10337.4	1.02158		10337.4	1.03251		10337.4	0.98252
10338.3	0.99814		10338.3	1.02324		10338.3	1.03139		10338.3	0.98289
10339.4	0.99845		10339.4	1.02317		10339.4	1.02964		10339.4	0.98332
10340.5	0.99761		10340.5	1.02427		10340.5	1.02798		10340.5	0.98395
10341.5	0.99712		10341.5	1.02503		10341.5	1.02591		10341.5	0.98474
10342.4	0.99745		10342.4	1.02472		10342.4	1.0239		10342.4	0.98555
10343.6	0.99759		10343.6	1.02387		10343.6	1.02132		10343.6	0.98692
10344.5	0.99709		10344.5	1.0237		10344.5	1.01932		10344.5	0.98797
10345.5	0.99692		10345.5	1.0228		10345.5	1.017		10345.5	0.98897
10346.6	0.99649		10346.6	1.02174		10346.6	1.01399		10346.6	0.99009
10347.5	0.99564		10347.5	1.01913		10347.5	1.01164		10347.5	0.99112
10348.6	0.99536		10348.6	1.01475		10348.6	1.00922		10348.6	0.9923
10349.6	0.99539		10349.6	1.01198		10349.6	1.00684		10349.6	0.99332
10350.5	0.99413		10350.5	1.01034		10350.5	1.00483		10350.5	0.99413
10351.7	0.99284		10351.7	1.00641		10351.7	1.0023		10351.7	0.99516
10352.7	0.99169		10352.7	1.00205		10352.7	1.00024		10352.7	0.99607
10353.7	0.98971		10353.7	0.99726		10353.7	0.99847		10353.7	0.99696
10354.5	0.98769		10354.5	0.99447		10354.5	0.99715		10354.5	0.99742
10355.7	0.98761		10355.7	0.99115		10355.7	0.99571		10355.7	0.99811
10356.6	0.98769		10356.6	0.98912		10356.6	0.99466		10356.6	0.99851
10359.2	0.98989		10359.2	0.98519		10359.2	0.99315		10359.2	0.99942
10361.1	0.99171		10361.1	0.98381		10361.1	0.99282		10361.1	1.00018
10363	0.99257		10363	0.9829		10363	0.99264		10363	1.00088
10365.1	0.99266		10365.1	0.98264		10365.1	0.99253		10365.1	1.00184
10366.9	0.99337		10366.9	0.98413		10366.9	0.99241		10366.9	1.00282
10368.7	0.99371		10368.7	0.98547		10368.7	0.99172		10368.7	1.00401
10370.8	0.99437		10370.8	0.98646		10370.8	0.99109		10370.8	1.00576
10372.7	0.99379		10372.7	0.98718		10372.7	0.99018		10372.7	1.00731
10374.8	0.99405		10374.8	0.98755		10374.8	0.98896		10374.8	1.00796
10376.5	0.99465		10376.5	0.98735		10376.5	0.98809		10376.5	1.0083
10378.7	0.99526		10378.7	0.98791		10378.7	0.98755		10378.7	1.00849
10380.9	0.99616		10380.9	0.98944		10380.9	0.98741		10380.9	1.00753
10382.8	0.99802		10382.8	0.99049		10382.8	0.98813		10382.8	1.00664
10385.1	0.99989		10385.1	0.99151		10385.1	0.98978		10385.1	1.00489
10386.9	0.99982		10386.9	0.99186		10386.9	0.99132		10386.9	1.00327
10389	1.00019		10389	0.99305		10389	0.99307		10389	1.00163
10391	1.00128		10391	0.99722		10391	0.99413		10391	1.00082
10393.1	1.00349		10393.1	1.00354		10393.1	0.99441		10393.1	1.00035
10395.1	1.00634		10395.1	1.01219		10395.1	0.99407		10395.1	1.00021
10396.9	1.01023		10396.9	1.01949		10396.9	0.99392		10396.9	1.00021
10399.1	1.0142		10399.1	1.02964		10399.1	0.99377		10399.1	0.99996
10401.2	1.01765		10401.2	1.04008		10401.2	0.99374		10401.2	0.99964
10403.1	1.01978		10403.1	1.04674		10403.1	0.99386		10403.1	0.99934
10405.1	1.02102		10405.1	1.0499		10405.1	0.9946		10405.1	0.99898
10407.2	1.02096		10407.2	1.05014		10407.2	0.99585		10407.2	0.99827
10409.1	1.0193		10409.1	1.04545		10409.1	0.99747		10409.1	0.9976
10411.1	1.01536		10411.1	1.03622		10411.1	0.99957		10411.1	0.99713
10412.9	1.01053		10412.9	1.02255		10412.9	1.00127		10412.9	0.99695
10414.6	1.00489		10414.6	1.0106		10414.6	1.00284		10414.6	0.99682
10416.8	0.9991		10416.8	0.99739		10416.8	1.00493		10416.8	0.99658
10418.8	0.99361		10418.8	0.98601		10418.8	1.00649		10418.8	0.99625
10420.9	0.98988		10420.9	0.97755		10420.9	1.00832		10420.9	0.99508
10422.8	0.98735		10422.8	0.9742		10422.8	1.01014		10422.8	0.99441
10424.7	0.98579		10424.7	0.97415		10424.7	1.01178		10424.7	0.99403
10426.9	0.98542		10426.9	0.97604		10426.9	1.01384		10426.9	0.9939
10428.7	0.98573		10428.7	0.97862		10428.7	1.01549		10428.7	0.99309
10430.7	0.98646		10430.7	0.98201		10430.7	1.01698		10430.7	0.99228
10432.9	0.98742		10432.9	0.98472		10432.9	1.01842		10432.9	0.99228
10435	0.98893		10435	0.98646		10435	1.01899		10435	0.9918
10436.7	0.98998		10436.7	0.98692		10436.7	1.01866		10436.7	0.99134
10439.1	0.99152		10439.1	0.98743		10439.1	1.01709		10439.1	0.9906
10441.2	0.99255		10441.2	0.98795		10441.2	1.01462		10441.2	0.98927
10443.2	0.99382		10443.2	0.98996		10443.2	1.01171		10443.2	0.9888
10445.1	0.99452		10445.1	0.99321		10445.1	1.01033		10445.1	0.98888
10447.2	0.9958		10447.2	0.99673		10447.2	1.00815		10447.2	0.98828
10449.1	0.99662		10449.1	1.00052		10449.1	1.00578		10449.1	0.98841
10451.3	0.99828		10451.3	1.00366		10451.3	1.00404		10451.3	0.98914
10453	0.99947		10453	1.00532		10453	1.00291		10453	0.98922
10455.1	1.00077		10455.1	1.00615		10455.1	1.00174		10455.1	0.9896
10456.8	1.00168		10456.8	1.0061		10456.8	1.00086		10456.8	0.99016
10458.9	1.00234		10458.9	1.00643		10458.9	1.00012		10458.9	0.99098
10460.9	1.0025		10460.9	1.00704		10460.9	1.00002		10460.9	0.99198
10462.8	1.00285		10462.8	1.00797		10462.8	1.00022		10462.8	0.99335
10464.9	1.00343		10464.9	1.00957		10464.9	1.00042		10464.9	0.99491
10466.8	1.00391		10466.8	1.01185		10466.8	1.00015		10466.8	0.99643
10468.8	1.00527		10468.8	1.01402		10468.8	0.99958		10468.8	0.99835
10470.9	1.00691		10470.9	1.01609		10470.9	0.99877		10470.9	1.00028
10472.8	1.00789		10472.8	1.01777		10472.8	0.99788		10472.8	1.00189
10474.9	1.00909		10474.9	1.01928		10474.9	0.99684		10474.9	1.00367
10477	1.00994		10477	1.0202		10477	0.99576		10477	1.00506
10479	1.01022		10479	1.02061		10479	0.99538		10479	1.00592
10481	1.01061		10481	1.02027		10481	0.99532		10481	1.0065
10483	1.0104		10483	1.01901		10483	0.99582		10483	1.00692
10484.8	1.00923		10484.8	1.01706		10484.8	0.99675		10484.8	1.00694
10487.2	1.0087		10487.2	1.01286		10487.2	0.99818		10487.2	1.00694
10489.2	1.0077		10489.2	1.00844		10489.2	0.99935		10489.2	1.0069
10491	1.00538		10491	1.00434		10491	1.00013		10491	1.00677
10493.2	1.00371		10493.2	1.00146		10493.2	1.00071		10493.2	1.00644
10494.9	1.00246		10494.9	0.99882		10494.9	1.00092		10494.9	1.00596
10497.1	1.00179		10497.1	0.99527		10497.1	1.00102		10497.1	1.00505
10499.1	1.00063		10499.1	0.99254		10499.1	1.00073		10499.1	1.00421
10501.1	0.99942		10501.1	0.99088		10501.1	1.00026		10501.1	1.00418
10503	0.99892		10503	0.98962		10503	0.9997		10503	1.00402
10505	0.99759		10505	0.98769		10505	0.99902		10505	1.00362
10507	0.99593		10507	0.9862		10507	0.99832		10507	1.00343
10509.8	0.99529		10509.8	0.98592		10509.8	0.99729		10509.8	1.00346
10512.8	0.99577		10512.8	0.98777		10512.8	0.99716		10512.8	1.00401
10515.9	0.99623		10515.9	0.99009		10515.9	0.99744		10515.9	1.00503
10518.9	0.99775		10518.9	0.99275		10518.9	0.99826		10518.9	1.00551
10521.9	0.99897		10521.9	0.9959		10521.9	0.99979		10521.9	1.00575
10524.9	1.00018		10524.9	0.99952		10524.9	1.00203		10524.9	1.00572
10527.6	1.00141		10527.6	1.00225		10527.6	1.00413		10527.6	1.00557
10530.7	1.00272		10530.7	1.00508		10530.7	1.00598		10530.7	1.00532
10534.2	1.00403		10534.2	1.00905		10534.2	1.00842		10534.2	1.00478
10536.8	1.0048		10536.8	1.01134		10536.8	1.00944		10536.8	1.00403
10539.9	1.00574		10539.9	1.01317		10539.9	1.01046		10539.9	1.00305
10543	1.00645		10543	1.01467		10543	1.01081		10543	1.00237
10546.2	1.00663		10546.2	1.01439		10546.2	1.0106		10546.2	1.00189
10549.1	1.00569		10549.1	1.01362		10549.1	1.01021		10549.1	1.00134
10551.8	1.00493		10551.8	1.01203		10551.8	1.00948		10551.8	1.00066
10554.9	1.00381		10554.9	1.00885		10554.9	1.00824		10554.9	0.99972
10557.9	1.00232		10557.9	1.00662		10557.9	1.00753		10557.9	0.99917
10561	1.00064		10561	1.00432		10561	1.00664		10561	0.99843
10563.5	0.99989		10563.5	1.00163		10563.5	1.00562		10563.5	0.99824
10566.7	0.99968		10566.7	1.00018		10566.7	1.00415		10566.7	0.99819
10569.7	0.99906		10569.7	0.99958		10569.7	1.00318		10569.7	0.99782
10572.9	0.99867		10572.9	0.99801		10572.9	1.00208		10572.9	0.99775
10576	0.99875		10576	0.99596		10576	1.00106		10576	0.99769
10579	0.99808		10579	0.99353		10579	1.00025		10579	0.99753
10581.7	0.99675		10581.7	0.99137		10581.7	0.99969		10581.7	0.99759
10584.9	0.99607		10584.9	0.98993		10584.9	0.99882		10584.9	0.9981
10587.9	0.99564		10587.9	0.99011		10587.9	0.99813		10587.9	0.9986
10591	0.99509		10591	0.99117		10591	0.99755		10591	0.99861
10593.8	0.99483		10593.8	0.99263		10593.8	0.99728		10593.8	0.99877
10597.1	0.99527		10597.1	0.99527		10597.1	0.99755		10597.1	0.99908
10600.1	0.99579		10600.1	0.9967		10600.1	0.99837		10600.1	0.99935
10602.6	0.99596		10602.6	0.99678		10602.6	0.99914		10602.6	0.99975
10605.6	0.99703		10605.6	0.99715		10605.6	1.00028		10605.6	1.00016
10608.5	0.99782		10608.5	0.99818		10608.5	1.0018		10608.5	1.00043
10611.7	0.99904		10611.7	1.00027		10611.7	1.00312		10611.7	1.0005
10614.4	1.0001		10614.4	1.00088		10614.4	1.00409		10614.4	1.00046
10617.5	1.00124		10617.5	1.00177		10617.5	1.00484		10617.5	1.00062
10620.7	1.0012		10620.7	1.00235		10620.7	1.00505		10620.7	1.00075
10623.8	1.00163		10623.8	1.00172		10623.8	1.00506		10623.8	1.00066
10626.8	1.00108		10626.8	1.00155		10626.8	1.00448		10626.8	1.00026
10629.5	1.00075		10629.5	1.00161		10629.5	1.00368		10629.5	1.00052
10632.9	1.00121		10632.9	1.00196		10632.9	1.00233		10632.9	1.00054
10635.9	1.00227		10635.9	1.00243		10635.9	1.00088		10635.9	1.00023
10639	1.00222		10639	1.0033		10639	0.99947		10639	1.00048
10642	1.00303		10642	1.00417		10642	0.99802		10642	1.00076
10644.8	1.00306		10644.8	1.00462		10644.8	0.99667		10644.8	1.00101
10647.8	1.00288		10647.8	1.00469		10647.8	0.99557		10647.8	1.00129
10650.6	1.00206		10650.6	1.0036		10650.6	0.99526		10650.6	1.00173
10653.8	1.0017		10653.8	1.00204		10653.8	0.99542		10653.8	1.00223
10656.5	1.00084		10656.5	1.00063		10656.5	0.99588		10656.5	1.00256
10659.3	1.00016		10659.3	0.9994		10659.3	0.99627		10659.3	1.00263
10662.4	1.00006		10662.4	0.99752		10662.4	0.99692		10662.4	1.0025
10665.4	0.99999		10665.4	0.99683		10665.4	0.99773		10665.4	1.0027
10668.7	1.0005		10668.7	0.99625		10668.7	0.99839		10668.7	1.00321
10671.6	1.00036		10671.6	0.99493		10671.6	0.9992		10671.6	1.00278
10674.8	1.00008		10674.8	0.99389		10674.8	1.00023		10674.8	1.00237
10677.4	0.99955		10677.4	0.99345		10677.4	1.0012		10677.4	1.00214
10680.5	0.99915		10680.5	0.99325		10680.5	1.00179		10680.5	1.0022
10683.8	0.99846		10683.8	0.9931		10683.8	1.00203		10683.8	1.00166
10686.9	0.99826		10686.9	0.99384		10686.9	1.00208		10686.9	1.00141
10689.6	0.99773		10689.6	0.99364		10689.6	1.00227		10689.6	1.00141
10692.8	0.99721		10692.8	0.99297		10692.8	1.00211		10692.8	1.00141
10695.8	0.99673		10695.8	0.99275		10695.8	1.00191		10695.8	1.00093
10698.8	0.99638		10698.8	0.99178		10698.8	1.00184		10698.8	1.0003
10701.7	0.99598		10701.7	0.992		10701.7	1.00159		10701.7	0.99985
10704.2	0.99571		10704.2	0.99274		10704.2	1.00137		10704.2	0.99978
10707.3	0.99548		10707.3	0.99434		10707.3	1.00114		10707.3	0.99985
10710.3	0.99602		10710.3	0.99636		10710.3	1.00142		10710.3	0.99999
10713.5	0.99676		10713.5	0.99762		10713.5	1.00166		10713.5	1.00023
10716.5	0.99719		10716.5	0.99823		10716.5	1.00171		10716.5	1.00039
10719.6	0.99763		10719.6	0.99913		10719.6	1.00174		10719.6	1.00037
10722.3	0.99829		10722.3	0.99847		10722.3	1.00152		10722.3	1.00021
10725.4	0.99837		10725.4	0.99811		10725.4	1.00101		10725.4	1
10728.6	0.99861		10728.6	0.99843		10728.6	1.00042		10728.6	0.99973
10731.6	0.99868		10731.6	0.9996		10731.6	0.99988		10731.6	0.99967
10734.7	0.99892		10734.7	0.99956		10734.7	0.99937		10734.7	0.99964
10738	0.99917		10738	1.00044		10738	0.99886		10738	0.99959
10740.9	0.99959		10740.9	1.00118		10740.9	0.99857		10740.9	0.99938
10743.6	0.99968		10743.6	1.00139		10743.6	0.99839		10743.6	0.99926
10746.5	0.99985		10746.5	1.00211		10746.5	0.99849		10746.5	0.99923
10749.6	1.00022		10749.6	1.00192		10749.6	0.99875		10749.6	0.99927
10752.6	1.00015		10752.6	1.00116		10752.6	0.99914		10752.6	0.99915
10755.6	0.99944		10755.6	1.00118		10755.6	0.99963		10755.6	0.99883
10758.5	0.99903		10758.5	0.99977		10758.5	1.00003		10758.5	0.99884
10761.6	0.99907		10761.6	0.99928		10761.6	1.00035		10761.6	0.99889
10764.5	0.99908		10764.5	0.99994		10764.5	1.00038		10764.5	0.99892
10767.4	0.99981		10767.4	1.00165		10767.4	1.0004		10767.4	0.99915
10770.5	1.00112		10770.5	1.00369		10770.5	1.00039		10770.5	0.99928
10773.6	1.00177		10773.6	1.00511		10773.6	0.99993		10773.6	0.99902
10776.2	1.00225		10776.2	1.00575		10776.2	0.99943		10776.2	0.99893
10779.4	1.00213		10779.4	1.00581		10779.4	0.99864		10779.4	0.99891
10782.7	1.00102		10782.7	1.00487		10782.7	0.99759		10782.7	0.99904
10785.8	0.99952		10785.8	1.00254		10785.8	0.99662		10785.8	0.99897
10789	0.99857		10789	0.99924		10789	0.99577		10789	0.99888
10791.9	0.9966		10791.9	0.99558		10791.9	0.99542		10791.9	0.99909
10794.7	0.99485		10794.7	0.9921		10794.7	0.99519		10794.7	0.99919
10797.8	0.99396		10797.8	0.99004		10797.8	0.99506		10797.8	0.99922
10800.4	0.99385		10800.4	0.98913		10800.4	0.99494		10800.4	0.99919
10803.6	0.99395		10803.6	0.98715		10803.6	0.99477		10803.6	0.99933
10806.4	0.99327		10806.4	0.98646		10806.4	0.99454		10806.4	0.99974
10810.4	0.99382		10810.4	0.98607		10810.4	0.99445		10810.4	0.99968
10814.4	0.99443		10814.4	0.98704		10814.4	0.99439		10814.4	0.99972
10818.5	0.99463		10818.5	0.98899		10818.5	0.99419		10818.5	0.99985
10822.1	0.99462		10822.1	0.99023		10822.1	0.9947		10822.1	0.99982
10826.3	0.99604		10826.3	0.99326		10826.3	0.99597		10826.3	0.99997
10830.5	0.99792		10830.5	0.99612		10830.5	0.99757		10830.5	1.00009
10834.8	1.00015		10834.8	0.9993		10834.8	0.99928		10834.8	0.99993
10838.7	1.00158		10838.7	1.00296		10838.7	1.00056		10838.7	1
10842.8	1.00319		10842.8	1.00729		10842.8	1.00121		10842.8	1.0004
10846.7	1.00503		10846.7	1.00933		10846.7	1.00162		10846.7	1.00083
10850.2	1.00604		10850.2	1.00972		10850.2	1.00189		10850.2	1.00043
10854.2	1.00636		10854.2	1.00926		10854.2	1.0019		10854.2	1.00011
10858	1.006		10858	1.00843		10858	1.00147		10858	0.99979
10862.4	1.00543		10862.4	1.00604		10862.4	1.00039		10862.4	0.99951
10866.4	1.00403		10866.4	1.00426		10866.4	0.99994		10866.4	0.9995
10870.4	1.00244		10870.4	1.00327		10870.4	0.99942		10870.4	0.99948
10874.3	1.00087		10874.3	1.00303		10874.3	0.99915		10874.3	0.99986
10878.5	1.00078		10878.5	1.00354		10878.5	0.99885		10878.5	1.00021
10882.7	1.00178		10882.7	1.00491		10882.7	0.99805		10882.7	1.00014
10886.3	1.00259		10886.3	1.00629		10886.3	0.99643		10886.3	0.99966
10890.5	1.00339		10890.5	1.00703		10890.5	0.99715		10890.5	1.00013
10894.7	1.00415		10894.7	1.00645		10894.7	0.99751		10894.7	1.00016
10898.7	1.00403		10898.7	1.00518		10898.7	0.997		10898.7	0.99993
10902.6	1.00278		10902.6	1.00384		10902.6	0.99627		10902.6	0.99962
10906.4	1.00135		10906.4	1.00165		10906.4	0.9962		10906.4	0.99941
10910.3	1.00043		10910.3	0.9992		10910.3	0.99623		10910.3	0.99954
10914.3	0.99938		10914.3	0.99663		10914.3	0.99638		10914.3	0.99957
10918.4	0.99853		10918.4	0.99452		10918.4	0.9967		10918.4	0.99955
10922.4	0.99754		10922.4	0.99401		10922.4	0.99735		10922.4	0.99959
10926.1	0.99642		10926.1	0.99446		10926.1	0.99804		10926.1	0.99968
10930.4	0.99582		10930.4	0.99371		10930.4	0.99854		10930.4	0.99931
10934.8	0.9956		10934.8	0.99297		10934.8	0.99852		10934.8	0.99906
10938.8	0.99576		10938.8	0.99339		10938.8	0.99811		10938.8	0.99912
10942.7	0.99639		10942.7	0.99452		10942.7	0.99775		10942.7	0.99901
10946.9	0.99713		10946.9	0.99701		10946.9	0.99755		10946.9	0.99915
10950.2	0.99778		10950.2	0.99856		10950.2	0.99742		10950.2	0.99922
10954.3	0.99863		10954.3	1.0004		10954.3	0.99692		10954.3	0.99916
10958.3	0.99987		10958.3	1.00243		10958.3	0.99659		10958.3	0.99864
10962.1	1.00093		10962.1	1.00464		10962.1	0.99636		10962.1	0.99859
10966.1	1.0027		10966.1	1.00667		10966.1	0.99624		10966.1	0.99874
10970.4	1.00392		10970.4	1.00925		10970.4	0.99653		10970.4	0.99895
10974.1	1.00515		10974.1	1.01173		10974.1	0.99655		10974.1	0.99882
10978.5	1.00644		10978.5	1.01466		10978.5	0.99673		10978.5	0.99892
10982.7	1.00789		10982.7	1.01825		10982.7	0.99699		10982.7	0.99899
10986.8	1.00869		10986.8	1.01986		10986.8	0.99675		10986.8	0.99894
10990.7	1.00887		10990.7	1.02006		10990.7	0.99688		10990.7	0.99902
10994.8	1.00826		10994.8	1.01842		10994.8	0.99898		10994.8	0.99978
10999	1.00727		10999	1.01576		10999	1.00151		10999	0.99992
11002.8	1.00616		11002.8	1.01461		11002.8	0.99853		11002.8	0.99909
11006.5	1.00455		11006.5	1.01245		11006.5	0.99843		11006.5	0.99922

## Sheet: Figure 2d
	WSA-W2C@NC			W foil			WO2
	R (Å)	|FT(k2 χ(k))|		R (Å)	|FT(k2 χ(k))|		R (Å)	|FT(k2 χ(k))|
	0	0.03192		0	0.00759		0	0.07339
	0.03068	0.02966		0.03068	0.00938		0.03068	0.07036
	0.06136	0.02323		0.06136	0.01322		0.06136	0.062
	0.09204	0.01386		0.09204	0.01742		0.09204	0.05087
	0.12272	0.0076		0.12272	0.0212		0.12272	0.04215
	0.1534	0.01675		0.1534	0.02406		0.1534	0.04254
	0.18408	0.02913		0.18408	0.02561		0.18408	0.05196
	0.21476	0.0398		0.21476	0.02551		0.21476	0.06372
	0.24544	0.04698		0.24544	0.02354		0.24544	0.07263
	0.27612	0.04951		0.27612	0.01966		0.27612	0.07609
	0.3068	0.04679		0.3068	0.01408		0.3068	0.07328
	0.33748	0.03891		0.33748	0.00791		0.33748	0.06508
	0.36816	0.02706		0.36816	0.0072		0.36816	0.05458
	0.39884	0.0164		0.39884	0.01457		0.39884	0.04796
	0.42951	0.02248		0.42951	0.02327		0.42951	0.05165
	0.46019	0.04012		0.46019	0.0313		0.46019	0.06384
	0.49087	0.05857		0.49087	0.03773		0.49087	0.07752
	0.52155	0.07416		0.52155	0.04191		0.52155	0.08747
	0.55223	0.08467		0.55223	0.04358		0.55223	0.09094
	0.58291	0.08851		0.58291	0.04298		0.58291	0.08715
	0.61359	0.08477		0.61359	0.04124		0.61359	0.07748
	0.64427	0.07352		0.64427	0.04059		0.64427	0.06644
	0.67495	0.05649		0.67495	0.0438		0.67495	0.06234
	0.70563	0.04042		0.70563	0.05208		0.70563	0.07154
	0.73631	0.04368		0.73631	0.06413		0.73631	0.08979
	0.76699	0.07002		0.76699	0.07762		0.76699	0.10901
	0.79767	0.10435		0.79767	0.09035		0.79767	0.12379
	0.82835	0.13908		0.82835	0.1005		0.82835	0.13171
	0.85903	0.17032		0.85903	0.10659		0.85903	0.13336
	0.88971	0.19545		0.88971	0.10757		0.88971	0.13282
	0.92039	0.21282		0.92039	0.10285		0.92039	0.13724
	0.95107	0.22189		0.95107	0.09239		0.95107	0.15308
	0.98175	0.2236		0.98175	0.07691		0.98175	0.1806
	1.01243	0.22068		1.01243	0.05823		1.01243	0.21419
	1.04311	0.21789		1.04311	0.04114		1.04311	0.24676
	1.07379	0.22136		1.07379	0.03718		1.07379	0.27238
	1.10447	0.23629		1.10447	0.05178		1.10447	0.28736
	1.13515	0.26405		1.13515	0.07325		1.13515	0.29086
	1.16583	0.30179		1.16583	0.09378		1.16583	0.28564
	1.19651	0.3446		1.19651	0.10978		1.19651	0.27855
	1.22718	0.3875		1.22718	0.11918		1.22718	0.27949
	1.25786	0.42636		1.25786	0.12071		1.25786	0.29691
	1.28854	0.45809		1.28854	0.11377		1.28854	0.33198
	1.31922	0.48065		1.31922	0.09852		1.31922	0.37849
	1.3499	0.49293		1.3499	0.07582		1.3499	0.42793
	1.38058	0.49469		1.38058	0.04743		1.38058	0.47375
	1.41126	0.48631		1.41126	0.0182		1.41126	0.51294
	1.44194	0.46861		1.44194	0.02669		1.44194	0.54632
	1.47262	0.44261		1.47262	0.05868		1.47262	0.57778
	1.5033	0.40928		1.5033	0.08848		1.5033	0.61239
	1.53398	0.36943		1.53398	0.11212		1.53398	0.65364
	1.56466	0.32363		1.56466	0.12703		1.56466	0.70098
	1.59534	0.27242		1.59534	0.13125		1.59534	0.74938
	1.62602	0.21669		1.62602	0.12351		1.62602	0.7907
	1.6567	0.15868		1.6567	0.10336		1.6567	0.81593
	1.68738	0.10574		1.68738	0.07136		1.68738	0.81722
	1.71806	0.08351		1.71806	0.03043		1.71806	0.78927
	1.74874	0.11734		1.74874	0.03115		1.74874	0.73013
	1.77942	0.17733		1.77942	0.08741		1.77942	0.64153
	1.8101	0.24116		1.8101	0.14922		1.8101	0.52882
	1.84078	0.30052		1.84078	0.2111		1.84078	0.40075
	1.87146	0.35065		1.87146	0.26911		1.87146	0.26974
	1.90214	0.38807		1.90214	0.31962		1.90214	0.15622
	1.93282	0.41026		1.93282	0.35931		1.93282	0.1101
	1.9635	0.41576		1.9635	0.38547		1.9635	0.15231
	1.99418	0.40437		1.99418	0.39611		1.99418	0.20267
	2.02485	0.37741		2.02485	0.39017		2.02485	0.22737
	2.05553	0.33819		2.05553	0.36772		2.05553	0.2198
	2.08621	0.29282		2.08621	0.3302		2.08621	0.18178
	2.11689	0.25173		2.11689	0.28107		2.11689	0.12156
	2.14757	0.23026		2.14757	0.22748		2.14757	0.06695
	2.17825	0.24144		2.17825	0.18474		2.17825	0.10007
	2.20893	0.28274		2.20893	0.17909		2.20893	0.18039
	2.23961	0.3405		2.23961	0.22287		2.23961	0.25685
	2.27029	0.40269		2.27029	0.29756		2.27029	0.31536
	2.30097	0.46209		2.30097	0.38435		2.30097	0.34889
	2.33165	0.5151		2.33165	0.47319		2.33165	0.35428
	2.36233	0.56059		2.36233	0.55863		2.36233	0.33176
	2.39301	0.59919		2.39301	0.63738		2.39301	0.28468
	2.42369	0.63264		2.42369	0.70734		2.42369	0.21893
	2.45437	0.66316		2.45437	0.76727		2.45437	0.14231
	2.48505	0.69266		2.48505	0.81651		2.48505	0.06474
	2.51573	0.72211		2.51573	0.85485		2.51573	0.03076
	2.54641	0.75111		2.54641	0.88232		2.54641	0.08517
	2.57709	0.778		2.57709	0.89912		2.57709	0.13267
	2.60777	0.80016		2.60777	0.90552		2.60777	0.16411
	2.63845	0.81465		2.63845	0.90182		2.63845	0.18065
	2.66913	0.81872		2.66913	0.88837		2.66913	0.1871
	2.69981	0.81027		2.69981	0.86561		2.69981	0.19042
	2.73049	0.78821		2.73049	0.83418		2.73049	0.19674
	2.76117	0.75254		2.76117	0.79495		2.76117	0.20778
	2.79185	0.70443		2.79185	0.74912		2.79185	0.22005
	2.82252	0.64608		2.82252	0.69821		2.82252	0.22765
	2.8532	0.58057		2.8532	0.64406		2.8532	0.22555
	2.88388	0.51159		2.88388	0.58869		2.88388	0.21142
	2.91456	0.44312		2.91456	0.53423		2.91456	0.18661
	2.94524	0.37899		2.94524	0.48263		2.94524	0.15708
	2.97592	0.32233		2.97592	0.43546		2.97592	0.13478
	3.0066	0.27497		3.0066	0.39366		3.0066	0.13394
	3.03728	0.23688		3.03728	0.35741		3.03728	0.15547
	3.06796	0.20624		3.06796	0.3262		3.06796	0.18563
	3.09864	0.18039		3.09864	0.29905		3.09864	0.21197
	3.12932	0.15739		3.12932	0.27496		3.12932	0.22805
	3.16	0.13752		3.16	0.2533		3.16	0.23251
	3.19068	0.12404		3.19068	0.23398		3.19068	0.22845
	3.22136	0.12189		3.22136	0.21746		3.22136	0.22307
	3.25204	0.13304		3.25204	0.20435		3.25204	0.22575
	3.28272	0.15361		3.28272	0.19489		3.28272	0.24272
	3.3134	0.17726		3.3134	0.18851		3.3134	0.2725
	3.34408	0.19852		3.34408	0.18366		3.34408	0.3078
	3.37476	0.21345		3.37476	0.17825		3.37476	0.3406
	3.40544	0.21945		3.40544	0.1701		3.40544	0.36494
	3.43612	0.21507		3.43612	0.15747		3.43612	0.37763
	3.4668	0.19982		3.4668	0.13925		3.4668	0.37822
	3.49748	0.17418		3.49748	0.11511		3.49748	0.36863
	3.52816	0.13947		3.52816	0.0854		3.52816	0.35257
	3.55884	0.09788		3.55884	0.05113		3.55884	0.33453
	3.58952	0.0534		3.58952	0.01388		3.58952	0.31844
	3.62019	0.02656		3.62019	0.02501		3.62019	0.30621
	3.65087	0.05996		3.65087	0.06277		3.65087	0.29705
	3.68155	0.10446		3.68155	0.09777		3.68155	0.28818
	3.71223	0.14547		3.71223	0.12809		3.71223	0.27646
	3.74291	0.17984		3.74291	0.1522		3.74291	0.25975
	3.77359	0.20591		3.77359	0.16903		3.77359	0.23765
	3.80427	0.22281		3.80427	0.17808		3.80427	0.21157
	3.83495	0.23041		3.83495	0.17952		3.83495	0.18433
	3.86563	0.22923		3.86563	0.17424		3.86563	0.15939
	3.89631	0.22036		3.89631	0.16385		3.89631	0.13958
	3.92699	0.20539		3.92699	0.15073		3.92699	0.12549
	3.95767	0.18627		3.95767	0.13785		3.95767	0.11491
	3.98835	0.16517		3.98835	0.12836		3.98835	0.10415
	4.01903	0.1443		4.01903	0.12452		4.01903	0.09025
	4.04971	0.12573		4.04971	0.12657		4.04971	0.07236
	4.08039	0.11114		4.08039	0.13276		4.08039	0.05253
	4.11107	0.10158		4.11107	0.14076		4.11107	0.03847
	4.14175	0.09745		4.14175	0.14896		4.14175	0.043
	4.17243	0.09871		4.17243	0.15709		4.17243	0.06111
	4.20311	0.10524		4.20311	0.16607		4.20311	0.08018
	4.23379	0.11687		4.23379	0.17756		4.23379	0.09439
	4.26447	0.13321		4.26447	0.19305		4.26447	0.10122
	4.29515	0.15338		4.29515	0.21307		4.29515	0.09975
	4.32583	0.17604		4.32583	0.23681		4.32583	0.09025
	4.35651	0.1996		4.35651	0.26242		4.35651	0.07411
	4.38719	0.22241		4.38719	0.2875		4.38719	0.05397
	4.41786	0.2429		4.41786	0.30955		4.41786	0.03525
	4.44854	0.25978		4.44854	0.32638		4.44854	0.03077
	4.47922	0.27212		4.47922	0.33627		4.47922	0.04479
	4.5099	0.27943		4.5099	0.33816		4.5099	0.06312
	4.54058	0.28175		4.54058	0.33174		4.54058	0.07896
	4.57126	0.27964		4.57126	0.31756		4.57126	0.09027
	4.60194	0.2742		4.60194	0.29711		4.60194	0.09664
	4.63262	0.26692		4.63262	0.27291		4.63262	0.09854
	4.6633	0.25956		4.6633	0.24859		4.6633	0.09696
	4.69398	0.25378		4.69398	0.22871		4.69398	0.09306
	4.72466	0.25078		4.72466	0.2178		4.72466	0.0878
	4.75534	0.25095		4.75534	0.21846		4.75534	0.08166
	4.78602	0.25378		4.78602	0.22968		4.78602	0.07452
	4.8167	0.25806		4.8167	0.24757		4.8167	0.06581
	4.84738	0.26226		4.84738	0.26752		4.84738	0.05492
	4.87806	0.26494		4.87806	0.28577		4.87806	0.04148
	4.90874	0.26495		4.90874	0.29974		4.90874	0.0256
	4.93942	0.26158		4.93942	0.30797		4.93942	0.00826
	4.9701	0.25454		4.9701	0.30992		4.9701	0.0123
	5.00078	0.24393		5.00078	0.30572		5.00078	0.0309
	5.03146	0.23012		5.03146	0.29599		5.03146	0.04848
	5.06214	0.21364		5.06214	0.28165		5.06214	0.06367
	5.09282	0.19507		5.09282	0.2638		5.09282	0.07559
	5.1235	0.17496		5.1235	0.24348		5.1235	0.08372
	5.15418	0.15372		5.15418	0.22167		5.15418	0.08801
	5.18486	0.1316		5.18486	0.19915		5.18486	0.08886
	5.21553	0.10871		5.21553	0.17662		5.21553	0.08711
	5.24621	0.08509		5.24621	0.15479		5.24621	0.08391
	5.27689	0.06076		5.27689	0.13467		5.27689	0.08057
	5.30757	0.03594		5.30757	0.11779		5.30757	0.07822
	5.33825	0.0116		5.33825	0.10639		5.33825	0.07753
	5.36893	0.01619		5.36893	0.10267		5.36893	0.07856
	5.39961	0.04019		5.39961	0.10722		5.39961	0.08089
	5.43029	0.06329		5.43029	0.11818		5.43029	0.08397
	5.46097	0.08435		5.46097	0.13248		5.46097	0.08735
	5.49165	0.10258		5.49165	0.14723		5.49165	0.09073
	5.52233	0.11735		5.52233	0.16029		5.52233	0.09387
	5.55301	0.12823		5.55301	0.17016		5.55301	0.09652
	5.58369	0.135		5.58369	0.17589		5.58369	0.09832
	5.61437	0.13769		5.61437	0.17698		5.61437	0.09887
	5.64505	0.1366		5.64505	0.17331		5.64505	0.09776
	5.67573	0.13223		5.67573	0.16508		5.67573	0.09472
	5.70641	0.12526		5.70641	0.15275		5.70641	0.08964
	5.73709	0.11641		5.73709	0.13695		5.73709	0.08266
	5.76777	0.10636		5.76777	0.11842		5.76777	0.07411
	5.79845	0.09562		5.79845	0.09794		5.79845	0.06452
	5.82913	0.08444		5.82913	0.07634		5.82913	0.05449
	5.85981	0.07277		5.85981	0.05465		5.85981	0.04461
	5.89049	0.06033		5.89049	0.03501		5.89049	0.03539
	5.92117	0.04675		5.92117	0.0251		5.92117	0.02716
	5.95185	0.03172		5.95185	0.035		5.95185	0.02007
	5.98253	0.01519		5.98253	0.05462		5.98253	0.01431
	6.0132	0.00406		6.0132	0.07626		6.0132	0.01043
	6.04388	0.02243		6.04388	0.0977		6.04388	0.00965
	6.07456	0.04191		6.07456	0.11787		6.07456	0.01185
	6.10524	0.06101		6.10524	0.1359		6.10524	0.01517
	6.13592	0.07877		6.13592	0.15097		6.13592	0.01827
	6.1666	0.09428		6.1666	0.16233		6.1666	0.02047
	6.19728	0.10671		6.19728	0.16935		6.19728	0.0214
	6.22796	0.11541		6.22796	0.17153		6.22796	0.02098
	6.25864	0.11994		6.25864	0.16865		6.25864	0.01929
	6.28932	0.12017		6.28932	0.16071		6.28932	0.01666
	6.32	0.11628		6.32	0.14799		6.32	0.01355
	6.35068	0.10878		6.35068	0.13105		6.35068	0.01046
	6.38136	0.09852		6.38136	0.11069		6.38136	0.00772
	6.41204	0.08667		6.41204	0.08788		6.41204	0.00518
	6.44272	0.07476		6.44272	0.06374		6.44272	0.00227
	6.4734	0.0645		6.4734	0.0395		6.4734	0.00206
	6.50408	0.0575		6.50408	0.01669		6.50408	0.00778
	6.53476	0.05441		6.53476	0.00886		6.53476	0.01534
	6.56544	0.05429		6.56544	0.02593		6.56544	0.02444
	6.59612	0.05524		6.59612	0.04133		6.59612	0.03459
	6.6268	0.05551		6.6268	0.05341		6.6268	0.0451
	6.65748	0.05419		6.65748	0.06213		6.65748	0.05518
	6.68816	0.05125		6.68816	0.06787		6.68816	0.06402
	6.71884	0.04772		6.71884	0.07134		6.71884	0.07086
	6.74952	0.04563		6.74952	0.07346		6.74952	0.0751
	6.7802	0.04741		6.7802	0.07517		6.7802	0.07628
	6.81087	0.05414		6.81087	0.0772		6.81087	0.07421
	6.84155	0.06468		6.84155	0.07983		6.84155	0.0689
	6.87223	0.07703		6.87223	0.08283		6.87223	0.06061
	6.90291	0.08938		6.90291	0.08565		6.90291	0.0498
	6.93359	0.1004		6.93359	0.08761		6.93359	0.0371
	6.96427	0.10915		6.96427	0.08814		6.96427	0.0233
	6.99495	0.11506		6.99495	0.08697		6.99495	0.00999
	7.02563	0.11788		7.02563	0.08415		7.02563	0.0093
	7.05631	0.11769		7.05631	0.08021		7.05631	0.02162
	7.08699	0.11483		7.08699	0.07614		7.08699	0.03391
	7.11767	0.10993		7.11767	0.07333		7.11767	0.04484
	7.14835	0.10385		7.14835	0.07325		7.14835	0.05403
	7.17903	0.09759		7.17903	0.07677		7.17903	0.06133
	7.20971	0.09214		7.20971	0.0837		7.20971	0.06669
	7.24039	0.08833		7.24039	0.093		7.24039	0.07009
	7.27107	0.08651		7.27107	0.10331		7.27107	0.07158
	7.30175	0.08648		7.30175	0.11345		7.30175	0.07122
	7.33243	0.08762		7.33243	0.12246		7.33243	0.06907
	7.36311	0.0891		7.36311	0.12969		7.36311	0.06523
	7.39379	0.09015		7.39379	0.13469		7.39379	0.05985
	7.42447	0.09019		7.42447	0.13722		7.42447	0.05313
	7.45515	0.08886		7.45515	0.13717		7.45515	0.04535
	7.48583	0.08598		7.48583	0.13457		7.48583	0.03685
	7.51651	0.0815		7.51651	0.1295		7.51651	0.02804
	7.54719	0.07548		7.54719	0.12213		7.54719	0.01938
	7.57787	0.06804		7.57787	0.11266		7.57787	0.01146
	7.60854	0.05932		7.60854	0.10132		7.60854	0.00569
	7.63922	0.04948		7.63922	0.08839		7.63922	0.00627
	7.6699	0.03875		7.6699	0.0742		7.6699	0.01025
	7.70058	0.02746		7.70058	0.0592		7.70058	0.01367
	7.73126	0.0164		7.73126	0.04407		7.73126	0.01592
	7.76194	0.00963		7.76194	0.03022		7.76194	0.01702
	7.79262	0.01567		7.79262	0.02165		7.79262	0.01713
	7.8233	0.02678		7.8233	0.02458		7.8233	0.01653
	7.85398	0.03828		7.85398	0.03558		7.85398	0.01553
	7.88466	0.04916		7.88466	0.0485		7.88466	0.01443
	7.91534	0.05898		7.91534	0.06108		7.91534	0.01349
	7.94602	0.06743		7.94602	0.07246		7.94602	0.01288
	7.9767	0.07434		7.9767	0.08223		7.9767	0.01265
	8.00738	0.07963		8.00738	0.09017		8.00738	0.01277
	8.03806	0.08333		8.03806	0.0962		8.03806	0.01314
	8.06874	0.08555		8.06874	0.10029		8.06874	0.01363
	8.09942	0.08648		8.09942	0.10248		8.09942	0.01413
	8.1301	0.08636		8.1301	0.10283		8.1301	0.01451
	8.16078	0.08539		8.16078	0.10141		8.16078	0.01465
	8.19146	0.08375		8.19146	0.09828		8.19146	0.01445
	8.22214	0.0815		8.22214	0.09349		8.22214	0.01389
	8.25282	0.07861		8.25282	0.08707		8.25282	0.01304
	8.2835	0.07498		8.2835	0.07906		8.2835	0.01209
	8.31418	0.07042		8.31418	0.06948		8.31418	0.01136
	8.34486	0.06478		8.34486	0.05844		8.34486	0.01122
	8.37554	0.05793		8.37554	0.04605		8.37554	0.01185
	8.40621	0.04984		8.40621	0.03252		8.40621	0.01312
	8.43689	0.04057		8.43689	0.01813		8.43689	0.01465
	8.46757	0.0303		8.46757	0.00335		8.46757	0.01605
	8.49825	0.01933		8.49825	0.01211		8.49825	0.01703
	8.52893	0.00817		8.52893	0.027		8.52893	0.01738
	8.55961	0.00438		8.55961	0.04128		8.55961	0.01699
	8.59029	0.01467		8.59029	0.05452		8.59029	0.01586
	8.62097	0.02453		8.62097	0.06637		8.62097	0.01408
	8.65165	0.03313		8.65165	0.07654		8.65165	0.01191
	8.68233	0.04012		8.68233	0.08482		8.68233	0.00979
	8.71301	0.04525		8.71301	0.09108		8.71301	0.00852
	8.74369	0.04838		8.74369	0.0953		8.74369	0.00886
	8.77437	0.04953		8.77437	0.09757		8.77437	0.01059
	8.80505	0.04879		8.80505	0.09802		8.80505	0.01284
	8.83573	0.04643		8.83573	0.09688		8.83573	0.01487
	8.86641	0.04281		8.86641	0.09442		8.86641	0.01626
	8.89709	0.03842		8.89709	0.09092		8.89709	0.01674
	8.92777	0.03391		8.92777	0.08665		8.92777	0.0162
	8.95845	0.03001		8.95845	0.08183		8.95845	0.01461
	8.98913	0.0275		8.98913	0.07664		8.98913	0.01208
	9.01981	0.02683		9.01981	0.07121		9.01981	0.00883
	9.05049	0.02785		9.05049	0.06559		9.05049	0.00531
	9.08117	0.02988		9.08117	0.0598		9.08117	0.00305
	9.11185	0.03217		9.11185	0.05384		9.11185	0.00496
	9.14253	0.03418		9.14253	0.04774		9.14253	0.00816
	9.17321	0.03554		9.17321	0.04155		9.17321	0.01096
	9.20388	0.03608		9.20388	0.03536		9.20388	0.01294
	9.23456	0.03571		9.23456	0.0294		9.23456	0.01393
	9.26524	0.03443		9.26524	0.02397		9.26524	0.0139
	9.29592	0.03224		9.29592	0.01956		9.29592	0.01294
	9.3266	0.02918		9.3266	0.01682		9.3266	0.01124
	9.35728	0.02528		9.35728	0.01621		9.35728	0.00904
	9.38796	0.02059		9.38796	0.01742		9.38796	0.00662
	9.41864	0.01519		9.41864	0.01959		9.41864	0.00431
	9.44932	0.00922		9.44932	0.02196		9.44932	0.00278
	9.48	0.00352		9.48	0.02409		9.48	0.00338
	9.51068	0.00595		9.51068	0.02579		9.51068	0.00564
	9.54136	0.01301		9.54136	0.02697		9.54136	0.00865
	9.57204	0.02046		9.57204	0.02765		9.57204	0.01223
	9.60272	0.02783		9.60272	0.02787		9.60272	0.01626
	9.6334	0.03483		9.6334	0.02769		9.6334	0.02051
	9.66408	0.04121		9.66408	0.02716		9.66408	0.0247
	9.69476	0.04674		9.69476	0.02632		9.69476	0.0285
	9.72544	0.05123		9.72544	0.02522		9.72544	0.0316
	9.75612	0.05451		9.75612	0.0239		9.75612	0.03378
	9.7868	0.05651		9.7868	0.02241		9.7868	0.03489
	9.81748	0.05721		9.81748	0.02089		9.81748	0.03492
	9.84816	0.05669		9.84816	0.01958		9.84816	0.03402
	9.87884	0.05512		9.87884	0.01884		9.87884	0.03243
	9.90952	0.05275		9.90952	0.01908		9.90952	0.0305
	9.9402	0.04996		9.9402	0.02055		9.9402	0.02858
	9.97088	0.04723		9.97088	0.0232		9.97088	0.02695

## Sheet: Figure 2f
	WSA-W2C@NC			WSA-W2C@NC/S
	Binding energy (eV)	Intensity (cps)		Binding energy (eV)	Intensity (cps)
	46.5094	381.333		46.4282	177.6
	46.4094	402		46.3282	199.2
	46.3094	386.667		46.2282	190
	46.2094	386		46.1282	195.2
	46.1094	390		46.0282	190.4
	46.0094	402.666		45.9282	172.8
	45.9094	396.666		45.8282	176.8
	45.8094	385.334		45.7282	176.8
	45.7094	387.333		45.6282	185.2
	45.6094	381.333		45.5282	187.2
	45.5094	364		45.4282	183.2
	45.4094	376.667		45.3282	180.8
	45.3094	396		45.2282	184.8
	45.2094	356.667		45.1282	184.4
	45.1094	360		45.0282	208.4
	45.0094	392		44.9282	207.2
	44.9094	382.667		44.8282	199.2
	44.8094	384		44.7282	198.8
	44.7094	382.667		44.6282	196.4
	44.6094	388.667		44.5282	183.6
	44.5094	378.666		44.4282	190.4
	44.4094	372		44.3282	192
	44.3094	376		44.2282	188
	44.2094	380.667		44.1282	179.2
	44.1094	394		44.0282	193.6
	44.0094	384.666		43.9282	198.8
	43.9094	397.334		43.8282	193.6
	43.8094	364.667		43.7282	189.2
	43.7094	364.667		43.6282	180.8
	43.6094	372.666		43.5282	176.8
	43.5094	372.666		43.4282	182.4
	43.4094	358		43.3282	196.4
	43.3094	380		43.2282	168
	43.2094	391.334		43.1282	186.4
	43.1094	378		43.0282	189.2
	43.0094	399.333		42.9282	186.4
	42.9094	379.334		42.8282	172.8
	42.8094	378.666		42.7282	189.6
	42.7094	374		42.6282	198.8
	42.6094	370		42.5282	194.4
	42.5094	386.667		42.4282	178.8
	42.4094	368.667		42.3282	182
	42.3094	387.333		42.2282	186.4
	42.2094	382.667		42.1282	181.2
	42.1094	364.667		42.0282	176.4
	42.0094	391.334		41.9282	192.4
	41.9094	375.333		41.8282	185.2
	41.8094	388		41.7282	179.2
	41.7094	381.333		41.6282	177.6
	41.6094	369.333		41.5282	183.2
	41.5094	388.667		41.4282	182
	41.4094	368.667		41.3282	184
	41.3094	374.667		41.2282	180
	41.2094	386.667		41.1282	198
	41.1094	397.334		41.0282	192.8
	41.0094	372.666		40.9282	187.6
	40.9094	399.333		40.8282	180
	40.8094	367.334		40.7282	187.6
	40.7094	378.666		40.6282	199.2
	40.6094	399.333		40.5282	193.6
	40.5094	380.667		40.4282	183.6
	40.4094	382.667		40.3282	180.4
	40.3094	372.666		40.2282	194.4
	40.2094	392.667		40.1282	181.6
	40.1094	406		40.0282	174.4
	40.0094	378.666		39.9282	194.8
	39.9094	396		39.8282	187.6
	39.8094	396.666		39.7282	169.2
	39.7094	380.667		39.6282	185.6
	39.6094	380.667		39.5282	181.6
	39.5094	350.667		39.4282	182.8
	39.4094	370.667		39.3282	182.8
	39.3094	383.333		39.2282	197.2
	39.2094	386		39.1282	192.8
	39.1094	386.667		39.0282	182.4
	39.0094	368		38.9282	187.6
	38.9094	394		38.8282	192
	38.8094	382.667		38.7282	195.6
	38.7094	382		38.6282	209.6
	38.6094	388.667		38.5282	222.8
	38.5094	410		38.4282	220.4
	38.4094	387.333		38.3282	231.6
	38.3094	408		38.2282	236.4
	38.2094	425.333		38.1282	244.8
	38.1094	408.666		38.0282	260
	38.0094	411.333		37.9282	276.4
	37.9094	414.666		37.8282	263.2
	37.8094	413.333		37.7282	276
	37.7094	439.334		37.6282	269.2
	37.6094	438		37.5282	268
	37.5094	399.333		37.4282	260.8
	37.4094	414		37.3282	259.2
	37.3094	396.666		37.2282	218.4
	37.2094	412		37.1282	215.2
	37.1094	432		37.0282	204.8
	37.0094	388.667		36.9282	209.6
	36.9094	414		36.8282	204
	36.8094	387.333		36.7282	202.8
	36.7094	409.334		36.6282	187.2
	36.6094	395.333		36.5282	192.4
	36.5094	387.333		36.4282	216.4
	36.4094	423.333		36.3282	234.8
	36.3094	403.334		36.2282	228
	36.2094	411.333		36.1282	248.8
	36.1094	429.333		36.0282	260.8
	36.0094	449.333		35.9282	275.2
	35.9094	423.333		35.8282	290.4
	35.8094	428.667		35.7282	286
	35.7094	436.667		35.6282	299.6
	35.6094	422.667		35.5282	302
	35.5094	453.333		35.4282	294.8
	35.4094	486		35.3282	270
	35.3094	458.667		35.2282	279.6
	35.2094	440		35.1282	240.4
	35.1094	454.667		35.0282	226.8
	35.0094	462		34.9282	217.2
	34.9094	465.333		34.8282	226.8
	34.8094	490		34.7282	220.4
	34.7094	464.667		34.6282	212.8
	34.6094	477.333		34.5282	216.8
	34.5094	496		34.4282	229.6
	34.4094	482.667		34.3282	241.2
	34.3094	489.333		34.2282	230.4
	34.2094	465.333		34.1282	235.6
	34.1094	496.667		34.0282	230.8
	34.0094	488		33.9282	224.8
	33.9094	506.667		33.8282	229.2
	33.8094	481.334		33.7282	218.4
	33.7094	452		33.6282	196
	33.6094	466		33.5282	197.6
	33.5094	426		33.4282	206.8
	33.4094	396.666		33.3282	186
	33.3094	400.667		33.2282	182.8
	33.2094	394.667		33.1282	172.4
	33.1094	398.667		33.0282	192
	33.0094	411.333		32.9282	181.6
	32.9094	399.333		32.8282	182.4
	32.8094	420.666		32.7282	200.8
	32.7094	395.333		32.6282	209.2
	32.6094	415.334		32.5282	199.6
	32.5094	442		32.4282	203.2
	32.4094	455.333		32.3282	212.4
	32.3094	468.666		32.2282	205.2
	32.2094	496		32.1282	214.4
	32.1094	507.333		32.0282	226.4
	32.0094	485.333		31.9282	233.2
	31.9094	504.666		31.8282	231.6
	31.8094	487.334		31.7282	255.2
	31.7094	455.333		31.6282	217.2
	31.6094	449.333		31.5282	225.2
	31.5094	420.666		31.4282	194.4
	31.4094	394.667		31.3282	185.2
	31.3094	409.334		31.2282	187.2
	31.2094	378.666		31.1282	168.4
	31.1094	358.667		31.0282	162
	31.0094	373.334		30.9282	170.4
	30.9094	348		30.8282	172.8
	30.8094	348		30.7282	160.8
	30.7094	358		30.6282	161.2
	30.6094	355.334		30.5282	173.6
	30.5094	371.333		30.4282	160.4
	30.4094	339.333		30.3282	166.8
	30.3094	359.333		30.2282	170
	30.2094	346.667		30.1282	161.6
	30.1094	370		30.0282	159.6
	30.0094	380.667		29.9282	164.8
	29.9094	356.667		29.8282	162
	29.8094	370		29.7282	168.8
	29.7094	398.667		29.6282	172.4
	29.6094	350.667		29.5282	162.8
	29.5094	355.334		29.4282	161.6
	29.4094	346.667		29.3282	172
	29.3094	354.666		29.2282	176.4
	29.2094	380		29.1282	178.8
	29.1094	370.667		29.0282	184.4
	29.0094	373.334		28.9282	184.8
	28.9094	369.333		28.8282	185.2
	28.8094	372.666		28.7282	165.6
	28.7094	392.667		28.6282	178.4
	28.6094	374.667		28.5282	185.2
	28.5094	370.667		28.4282	167.2
	28.4094	354		28.3282	178
	28.3094	376.667		28.2282	174.4
	28.2094	372.666		28.1282	172.4
	28.1094	400.667		28.0282	166.8
	28.0094	392.667		27.9282	178.8
	27.9094	406		27.8282	181.2
	27.8094	391.334		27.7282	179.2
	27.7094	396.666		27.6282	174.8
	27.6094	406		27.5282	169.6
	27.5094	402.666		27.4282	186
	27.4094	407.333		27.3282	192.8
	27.3094	394.667		27.2282	182
	27.2094	411.333		27.1282	188
	27.1094	400		27.0282	191.6
	27.0094	406		26.9282	172.8
	26.9094	408.666		26.8282	184
	26.8094	402.666		26.7282	176
	26.7094	405.333		26.6282	178
	26.6094	418.667		26.5282	175.6
	26.5094	408.666		26.4282	190.4
	26.4094	425.333		26.3282	186
	26.3094	414		26.2282	206.4
	26.2094	421.334		26.1282	197.6
	26.1094	417.333		26.0282	172
	26.0094	402.666		25.9282	192.8
	25.9094	414		25.8282	195.6
	25.8094	406		25.7282	193.6
	25.7094	426.666		25.6282	190.8
	25.6094	441.333		25.5282	182.4
	25.5094	422		25.4282	206
	25.4094	396		25.3282	193.6
	25.3094	408.666		25.2282	194
	25.2094	437.333		25.1282	193.6
	25.1094	418.667		25.0282	192
	25.0094	411.333		24.9282	199.2
	24.9094	391.334		24.8282	209.2
	24.8094	422		24.7282	184
	24.7094	402		24.6282	186
	24.6094	400		24.5282	189.2
	24.5094	412.667		24.4282	190.8
	24.4094	381.333		24.3282	195.2
	24.3094	394.667		24.2282	183.2
	24.2094	398.667		24.1282	181.6
	24.1094	398.667		24.0282	193.6
	24.0094	399.333		23.9282	193.2
	23.9094	407.333		23.8282	178.4
	23.8094	415.334		23.7282	173.2
	23.7094	401.333		23.6282	178
	23.6094	398.667		23.5282	182.4
	23.5094	386.667		23.4282	169.6

## Sheet: Figure 3a
	WSA-W2C@NC/S			W2C@NC/S			NC/S
	Voltage (V vs. K+/K)	Specific current (A g-1)		Voltage (V vs. K+/K)	Specific current (A g-1)		Voltage (V vs. K+/K)	Specific current (A g-1)
	3	0.07395		3	0.08329		3	0.06472
	2.999	0.07201		2.999	0.08185		2.999	0.06269
	2.998	0.07071		2.998	0.0806		2.998	0.06147
	2.997	0.06974		2.997	0.07953		2.997	0.06066
	2.996	0.06844		2.996	0.07846		2.996	0.05965
	2.995	0.06747		2.995	0.07749		2.995	0.05863
	2.994	0.06649		2.994	0.07655		2.994	0.05782
	2.993	0.06552		2.993	0.07558		2.993	0.05701
	2.992	0.06455		2.992	0.0747		2.992	0.0562
	2.991	0.06357		2.991	0.07386		2.991	0.05559
	2.99	0.06293		2.99	0.07288		2.99	0.05478
	2.989	0.06195		2.989	0.07191		2.989	0.05397
	2.988	0.0613		2.988	0.07094		2.988	0.05336
	2.987	0.06033		2.987	0.07019		2.987	0.05275
	2.986	0.05968		2.986	0.0694		2.986	0.05214
	2.985	0.05871		2.985	0.06865		2.985	0.05153
	2.984	0.05806		2.984	0.06768		2.984	0.05092
	2.983	0.05741		2.983	0.0669		2.983	0.05011
	2.982	0.05644		2.982	0.06614		2.982	0.04971
	2.981	0.05579		2.981	0.06536		2.981	0.0491
	2.98	0.05514		2.98	0.06461		2.98	0.04849
	2.979	0.05449		2.979	0.06392		2.979	0.04788
	2.978	0.05384		2.978	0.06335		2.978	0.04727
	2.977	0.05319		2.977	0.06266		2.977	0.04687
	2.976	0.05255		2.976	0.06191		2.976	0.04626
	2.975	0.0519		2.975	0.06122		2.975	0.04565
	2.974	0.05125		2.974	0.06066		2.974	0.04524
	2.973	0.0506		2.973	0.06006		2.973	0.04463
	2.972	0.04995		2.972	0.0595		2.972	0.04423
	2.971	0.04963		2.971	0.0589		2.971	0.04362
	2.97	0.04898		2.97	0.05834		2.97	0.04321
	2.969	0.04833		2.969	0.05787		2.969	0.0426
	2.968	0.04768		2.968	0.05718		2.968	0.0422
	2.967	0.04736		2.967	0.05661		2.967	0.04179
	2.966	0.04671		2.966	0.05611		2.966	0.04139
	2.965	0.04638		2.965	0.05555		2.965	0.04078
	2.964	0.04573		2.964	0.05486		2.964	0.04037
	2.963	0.04509		2.963	0.05439		2.963	0.03997
	2.962	0.04476		2.962	0.05379		2.962	0.03936
	2.961	0.04411		2.961	0.05332		2.961	0.03895
	2.96	0.04379		2.96	0.05285		2.96	0.03855
	2.959	0.04346		2.959	0.05235		2.959	0.03814
	2.958	0.04282		2.958	0.05169		2.958	0.03774
	2.957	0.04217		2.957	0.05122		2.957	0.03733
	2.956	0.04184		2.956	0.05072		2.956	0.03692
	2.955	0.04119		2.955	0.05034		2.955	0.03652
	2.954	0.04087		2.954	0.04987		2.954	0.03611
	2.953	0.04054		2.953	0.04947		2.953	0.03571
	2.952	0.04022		2.952	0.049		2.952	0.0353
	2.951	0.03957		2.951	0.0484		2.951	0.0349
	2.95	0.03925		2.95	0.04793		2.95	0.03449
	2.949	0.03892		2.949	0.04746		2.949	0.03408
	2.948	0.0386		2.948	0.04696		2.948	0.03368
	2.947	0.03827		2.947	0.04658		2.947	0.03348
	2.946	0.03763		2.946	0.0463		2.946	0.03307
	2.945	0.0373		2.945	0.0458		2.945	0.03266
	2.944	0.03698		2.944	0.04533		2.944	0.03246
	2.943	0.03665		2.943	0.04486		2.943	0.03206
	2.942	0.03633		2.942	0.04445		2.942	0.03165
	2.941	0.036		2.941	0.04408		2.941	0.03124
	2.94	0.03568		2.94	0.04361		2.94	0.03104
	2.939	0.03536		2.939	0.04323		2.939	0.03064
	2.938	0.03503		2.938	0.04263		2.938	0.03043
	2.937	0.03471		2.937	0.04226		2.937	0.03003
	2.936	0.03438		2.936	0.04185		2.936	0.02982
	2.935	0.03406		2.935	0.04147		2.935	0.02942
	2.934	0.03373		2.934	0.04113		2.934	0.02921
	2.933	0.03341		2.933	0.04078		2.933	0.02881
	2.932	0.03308		2.932	0.04041		2.932	0.02861
	2.931	0.03276		2.931	0.04003		2.931	0.0284
	2.93	0.03244		2.93	0.03975		2.93	0.028
	2.929	0.03221		2.929	0.0394		2.929	0.02779
	2.928	0.03195		2.928	0.0394		2.928	0.02759
	2.927	0.03169		2.927	0.03928		2.927	0.02719
	2.926	0.0314		2.926	0.03884		2.926	0.02698
	2.925	0.03114		2.925	0.03828		2.925	0.02678
	2.924	0.03085		2.924	0.0379		2.924	0.02637
	2.923	0.03062		2.923	0.03749		2.923	0.02617
	2.922	0.03036		2.922	0.03705		2.922	0.02577
	2.921	0.03007		2.921	0.03677		2.921	0.02556
	2.92	0.02984		2.92	0.03649		2.92	0.02536
	2.919	0.02958		2.919	0.03621		2.919	0.02495
	2.918	0.02935		2.918	0.03596		2.918	0.02475
	2.917	0.0291		2.917	0.03571		2.917	0.02455
	2.916	0.02884		2.916	0.03539		2.916	0.02435
	2.915	0.02861		2.915	0.03502		2.915	0.02414
	2.914	0.02838		2.914	0.0347		2.914	0.02394
	2.913	0.02812		2.913	0.03448		2.913	0.02374
	2.912	0.02789		2.912	0.03423		2.912	0.02333
	2.911	0.02767		2.911	0.03398		2.911	0.02313
	2.91	0.02747		2.91	0.03364		2.91	0.02293
	2.909	0.02721		2.909	0.03339		2.909	0.02272
	2.908	0.02699		2.908	0.03313		2.908	0.02252
	2.907	0.02682		2.907	0.03288		2.907	0.02232
	2.906	0.0266		2.906	0.03263		2.906	0.02211
	2.905	0.0264		2.905	0.03235		2.905	0.02191
	2.904	0.02618		2.904	0.0321		2.904	0.02171
	2.903	0.02598		2.903	0.03185		2.903	0.02151
	2.902	0.02575		2.902	0.0316		2.902	0.0213
	2.901	0.02562		2.901	0.03138		2.901	0.0211
	2.9	0.0254		2.9	0.03113		2.9	0.0211
	2.899	0.0252		2.899	0.03095		2.899	0.0209
	2.898	0.02501		2.898	0.03069		2.898	0.02069
	2.897	0.02481		2.897	0.03046		2.897	0.02049
	2.896	0.02462		2.896	0.0302		2.896	0.02025
	2.895	0.02442		2.895	0.02998		2.895	0.02006
	2.894	0.02423		2.894	0.0299		2.894	0.01988
	2.893	0.02407		2.893	0.02954		2.893	0.01968
	2.892	0.02384		2.892	0.02928		2.892	0.01952
	2.891	0.02368		2.891	0.02912		2.891	0.01935
	2.89	0.02348		2.89	0.02892		2.89	0.01919
	2.889	0.02335		2.889	0.02868		2.889	0.01901
	2.888	0.02319		2.888	0.0285		2.888	0.01887
	2.887	0.02296		2.887	0.02832		2.887	0.01869
	2.886	0.0228		2.886	0.02808		2.886	0.01852
	2.885	0.02267		2.885	0.0279		2.885	0.01838
	2.884	0.02248		2.884	0.02769		2.884	0.01822
	2.883	0.02232		2.883	0.02751		2.883	0.01806
	2.882	0.02219		2.882	0.02733		2.882	0.01787
	2.881	0.02199		2.881	0.02712		2.881	0.01771
	2.88	0.02186		2.88	0.02693		2.88	0.01757
	2.879	0.0217		2.879	0.02682		2.879	0.01743
	2.878	0.02157		2.878	0.02658		2.878	0.01729
	2.877	0.02141		2.877	0.02639		2.877	0.0171
	2.876	0.02128		2.876	0.0262		2.876	0.01696
	2.875	0.02115		2.875	0.02604		2.875	0.01682
	2.874	0.02095		2.874	0.02585		2.874	0.01668
	2.873	0.02079		2.873	0.02567		2.873	0.01649
	2.872	0.02063		2.872	0.02554		2.872	0.01637
	2.871	0.0205		2.871	0.0254		2.871	0.01619
	2.87	0.02034		2.87	0.02524		2.87	0.01605
	2.869	0.02018		2.869	0.02507		2.869	0.01591
	2.868	0.02008		2.868	0.02489		2.868	0.01578
	2.867	0.01992		2.867	0.02468		2.867	0.01558
	2.866	0.01979		2.866	0.0245		2.866	0.01546
	2.865	0.01966		2.865	0.02432		2.865	0.01536
	2.864	0.01953		2.864	0.02418		2.864	0.01524
	2.863	0.0194		2.863	0.02398		2.863	0.01509
	2.862	0.01927		2.862	0.02379		2.862	0.01497
	2.861	0.0191		2.861	0.02362		2.861	0.01485
	2.86	0.01901		2.86	0.02343		2.86	0.01473
	2.859	0.01888		2.859	0.02327		2.859	0.01461
	2.858	0.01872		2.858	0.02314		2.858	0.01449
	2.857	0.01859		2.857	0.02298		2.857	0.01436
	2.856	0.01846		2.856	0.02281		2.856	0.01426
	2.855	0.01833		2.855	0.02271		2.855	0.01412
	2.854	0.0182		2.854	0.02253		2.854	0.014
	2.853	0.0181		2.853	0.02233		2.853	0.01388
	2.852	0.01797		2.852	0.02214		2.852	0.01376
	2.851	0.01787		2.851	0.02203		2.851	0.01365
	2.85	0.01771		2.85	0.02189		2.85	0.01351
	2.849	0.01758		2.849	0.02176		2.849	0.01343
	2.848	0.01748		2.848	0.02164		2.848	0.01333
	2.847	0.01735		2.847	0.02147		2.847	0.01319
	2.846	0.01722		2.846	0.02133		2.846	0.01309
	2.845	0.01709		2.845	0.02117		2.845	0.01296
	2.844	0.01696		2.844	0.02103		2.844	0.01282
	2.843	0.01687		2.843	0.02089		2.843	0.01274
	2.842	0.01677		2.842	0.02075		2.842	0.01262
	2.841	0.01664		2.841	0.02057		2.841	0.01254
	2.84	0.01657		2.84	0.02044		2.84	0.01244
	2.839	0.01641		2.839	0.02031		2.839	0.01234
	2.838	0.01632		2.838	0.02016		2.838	0.01221
	2.837	0.01625		2.837	0.02003		2.837	0.01209
	2.836	0.01612		2.836	0.01988		2.836	0.01197
	2.835	0.01602		2.835	0.01975		2.835	0.01189
	2.834	0.01593		2.834	0.01963		2.834	0.01179
	2.833	0.0158		2.833	0.01951		2.833	0.01171
	2.832	0.0157		2.832	0.01939		2.832	0.01163
	2.831	0.01557		2.831	0.01925		2.831	0.01152
	2.83	0.0155		2.83	0.01914		2.83	0.01144
	2.829	0.01541		2.829	0.01898		2.829	0.01138
	2.828	0.01524		2.828	0.01885		2.828	0.0113
	2.827	0.01515		2.827	0.01874		2.827	0.0112
	2.826	0.01505		2.826	0.01859		2.826	0.0111
	2.825	0.01495		2.825	0.0184		2.825	0.011
	2.824	0.01486		2.824	0.01837		2.824	0.01091
	2.823	0.01473		2.823	0.0182		2.823	0.01081
	2.822	0.01466		2.822	0.01807		2.822	0.01075
	2.821	0.0146		2.821	0.01794		2.821	0.01067
	2.82	0.01443		2.82	0.01781		2.82	0.01059
	2.819	0.01437		2.819	0.01771		2.819	0.01051
	2.818	0.01427		2.818	0.01761		2.818	0.01043
	2.817	0.01417		2.817	0.01749		2.817	0.01033
	2.816	0.01408		2.816	0.01741		2.816	0.01027
	2.815	0.01398		2.815	0.01731		2.815	0.01016
	2.814	0.01388		2.814	0.01718		2.814	0.01008
	2.813	0.01382		2.813	0.01709		2.813	0.01002
	2.812	0.01372		2.812	0.01696		2.812	0.00994
	2.811	0.01366		2.811	0.01686		2.811	0.00986
	2.81	0.01353		2.81	0.01673		2.81	0.00976
	2.809	0.01346		2.809	0.01663		2.809	0.00972
	2.808	0.0134		2.808	0.0165		2.808	0.00966
	2.807	0.0133		2.807	0.01637		2.807	0.00956
	2.806	0.01317		2.806	0.01625		2.806	0.00949
	2.805	0.0131		2.805	0.01616		2.805	0.00941
	2.804	0.01304		2.804	0.01602		2.804	0.00933
	2.803	0.01294		2.803	0.01595		2.803	0.00925
	2.802	0.01284		2.802	0.01584		2.802	0.00919
	2.801	0.01278		2.801	0.01576		2.801	0.00911
	2.8	0.01275		2.8	0.01565		2.8	0.00905
	2.799	0.01265		2.799	0.01555		2.799	0.00895
	2.798	0.01259		2.798	0.01545		2.798	0.00889
	2.797	0.01246		2.797	0.01532		2.797	0.00883
	2.796	0.01239		2.796	0.01521		2.796	0.00874
	2.795	0.01233		2.795	0.01511		2.795	0.0087
	2.794	0.0122		2.794	0.01501		2.794	0.0086
	2.793	0.0121		2.793	0.01492		2.793	0.00852
	2.792	0.01203		2.792	0.01484		2.792	0.00846
	2.791	0.01197		2.791	0.01476		2.791	0.00836
	2.79	0.01187		2.79	0.01467		2.79	0.0083
	2.789	0.01177		2.789	0.01461		2.789	0.00822
	2.788	0.01171		2.788	0.01447		2.788	0.00814
	2.787	0.01164		2.787	0.01438		2.787	0.00805
	2.786	0.01155		2.786	0.01429		2.786	0.00799
	2.785	0.01148		2.785	0.01422		2.785	0.00791
	2.784	0.01142		2.784	0.0141		2.784	0.00781
	2.783	0.01135		2.783	0.01402		2.783	0.00773
	2.782	0.01126		2.782	0.01392		2.782	0.00765
	2.781	0.01116		2.781	0.01382		2.781	0.00757
	2.78	0.01109		2.78	0.01373		2.78	0.00751
	2.779	0.01106		2.779	0.01367		2.779	0.00745
	2.778	0.01096		2.778	0.01357		2.778	0.00736
	2.777	0.01087		2.777	0.01348		2.777	0.00728
	2.776	0.01083		2.776	0.01335		2.776	0.00722
	2.775	0.01074		2.775	0.01326		2.775	0.00714
	2.774	0.01067		2.774	0.0132		2.774	0.00706
	2.773	0.01057		2.773	0.01308		2.773	0.007
	2.772	0.01051		2.772	0.01298		2.772	0.00694
	2.771	0.01048		2.771	0.01289		2.771	0.00686
	2.77	0.01041		2.77	0.01283		2.77	0.0068
	2.769	0.01035		2.769	0.01278		2.769	0.00674
	2.768	0.01028		2.768	0.01267		2.768	0.0067
	2.767	0.01018		2.767	0.0126		2.767	0.00661
	2.766	0.01012		2.766	0.0125		2.766	0.00655
	2.765	0.01006		2.765	0.0124		2.765	0.00649
	2.764	0.00996		2.764	0.01231		2.764	0.00641
	2.763	0.00989		2.763	0.01225		2.763	0.00635
	2.762	0.00983		2.762	0.01219		2.762	0.00629
	2.761	0.0098		2.761	0.01208		2.761	0.00625
	2.76	0.0097		2.76	0.01197		2.76	0.00621
	2.759	0.0096		2.759	0.01191		2.759	0.00611
	2.758	0.00957		2.758	0.01184		2.758	0.00607
	2.757	0.0095		2.757	0.01175		2.757	0.00598
	2.756	0.00944		2.756	0.01166		2.756	0.00592
	2.755	0.00934		2.755	0.0116		2.755	0.00586
	2.754	0.00928		2.754	0.01154		2.754	0.0058
	2.753	0.00921		2.753	0.01145		2.753	0.00576
	2.752	0.00918		2.752	0.01137		2.752	0.00572
	2.751	0.00908		2.751	0.01131		2.751	0.00564
	2.75	0.00902		2.75	0.01122		2.75	0.0056
	2.749	0.00895		2.749	0.01115		2.749	0.00552
	2.748	0.00892		2.748	0.01105		2.748	0.00546
	2.747	0.00882		2.747	0.01102		2.747	0.0054
	2.746	0.00876		2.746	0.01095		2.746	0.00536
	2.745	0.00869		2.745	0.01087		2.745	0.0053
	2.744	0.00863		2.744	0.01078		2.744	0.00527
	2.743	0.00856		2.743	0.01071		2.743	0.00521
	2.742	0.0085		2.742	0.01067		2.742	0.00517
	2.741	0.00847		2.741	0.01061		2.741	0.00511
	2.74	0.0084		2.74	0.01052		2.74	0.00507
	2.739	0.00834		2.739	0.01046		2.739	0.00503
	2.738	0.00827		2.738	0.01038		2.738	0.00497
	2.737	0.00821		2.737	0.01031		2.737	0.00493
	2.736	0.00814		2.736	0.01026		2.736	0.00489
	2.735	0.00808		2.735	0.01016		2.735	0.00481
	2.734	0.00801		2.734	0.0101		2.734	0.00477
	2.733	0.00795		2.733	0.01003		2.733	0.00473
	2.732	0.00788		2.732	0.00997		2.732	0.00467
	2.731	0.00785		2.731	0.00991		2.731	0.00463
	2.73	0.00778		2.73	0.00984		2.73	0.00456
	2.729	0.00769		2.729	0.00977		2.729	0.00452
	2.728	0.00765		2.728	0.00971		2.728	0.00448
	2.727	0.00762		2.727	0.00962		2.727	0.0044
	2.726	0.00753		2.726	0.00956		2.726	0.00438
	2.725	0.00749		2.725	0.00952		2.725	0.00432
	2.724	0.00743		2.724	0.00944		2.724	0.00428
	2.723	0.0074		2.723	0.00938		2.723	0.00424
	2.722	0.0073		2.722	0.00931		2.722	0.00418
	2.721	0.00727		2.721	0.00924		2.721	0.00414
	2.72	0.0072		2.72	0.00918		2.72	0.00412
	2.719	0.00714		2.719	0.00913		2.719	0.00406
	2.718	0.00707		2.718	0.00903		2.718	0.00402
	2.717	0.00704		2.717	0.00897		2.717	0.00398
	2.716	0.00694		2.716	0.00891		2.716	0.00394
	2.715	0.00691		2.715	0.00886		2.715	0.0039
	2.714	0.00684		2.714	0.00878		2.714	0.00383
	2.713	0.00678		2.713	0.00871		2.713	0.00379
	2.712	0.00675		2.712	0.0087		2.712	0.00375
	2.711	0.00668		2.711	0.00861		2.711	0.00371
	2.71	0.00665		2.71	0.00854		2.71	0.00365
	2.709	0.00658		2.709	0.00851		2.709	0.00361
	2.708	0.00652		2.708	0.00847		2.708	0.00355
	2.707	0.00645		2.707	0.00839		2.707	0.00353
	2.706	0.00642		2.706	0.00834		2.706	0.00347
	2.705	0.00636		2.705	0.00828		2.705	0.00341
	2.704	0.00629		2.704	0.00823		2.704	0.00339
	2.703	0.00623		2.703	0.00818		2.703	0.00333
	2.702	0.00616		2.702	0.00813		2.702	0.00329
	2.701	0.00613		2.701	0.00809		2.701	0.00325
	2.7	0.00607		2.7	0.00807		2.7	0.00321
	2.699	0.00603		2.699	0.00801		2.699	0.00316
	2.698	0.00597		2.698	0.0079		2.698	0.00312
	2.697	0.00594		2.697	0.00786		2.697	0.00308
	2.696	0.00587		2.696	0.00779		2.696	0.00306
	2.695	0.00581		2.695	0.00771		2.695	0.003
	2.694	0.00577		2.694	0.00767		2.694	0.00294
	2.693	0.00571		2.693	0.00762		2.693	0.0029
	2.692	0.00564		2.692	0.00754		2.692	0.00286
	2.691	0.00561		2.691	0.00748		2.691	0.00282
	2.69	0.00555		2.69	0.00741		2.69	0.00278
	2.689	0.00551		2.689	0.0074		2.689	0.00274
	2.688	0.00545		2.688	0.00744		2.688	0.00272
	2.687	0.00538		2.687	0.00734		2.687	0.00266
	2.686	0.00535		2.686	0.00724		2.686	0.00262
	2.685	0.00529		2.685	0.00722		2.685	0.00258
	2.684	0.00525		2.684	0.00713		2.684	0.00254
	2.683	0.00519		2.683	0.00705		2.683	0.0025
	2.682	0.00512		2.682	0.007		2.682	0.00245
	2.681	0.00509		2.681	0.00696		2.681	0.00241
	2.68	0.00506		2.68	0.00692		2.68	0.00239
	2.679	0.005		2.679	0.00687		2.679	0.00233
	2.678	0.00493		2.678	0.00682		2.678	0.00229
	2.677	0.0049		2.677	0.00677		2.677	0.00225
	2.676	0.00483		2.676	0.00671		2.676	0.00221
	2.675	0.00477		2.675	0.00668		2.675	0.00217
	2.674	0.00474		2.674	0.00664		2.674	0.00213
	2.673	0.00467		2.673	0.00659		2.673	0.00209
	2.672	0.00464		2.672	0.00654		2.672	0.00207
	2.671	0.00457		2.671	0.0065		2.671	0.00202
	2.67	0.00451		2.67	0.00643		2.67	0.00197
	2.669	0.00448		2.669	0.00642		2.669	0.00193
	2.668	0.00441		2.668	0.00642		2.668	0.00188
	2.667	0.00438		2.667	0.00631		2.667	0.00185
	2.666	0.00431		2.666	0.00624		2.666	0.0018
	2.665	0.00428		2.665	0.0062		2.665	0.00176
	2.664	0.00425		2.664	0.00616		2.664	0.00173
	2.663	0.00418		2.663	0.00609		2.663	0.00167
	2.662	0.00412		2.662	0.00606		2.662	0.00162
	2.661	0.00409		2.661	0.00602		2.661	0.00158
	2.66	0.00402		2.66	0.00597		2.66	0.00154
	2.659	0.00399		2.659	0.00591		2.659	0.0015
	2.658	0.00396		2.658	0.00588		2.658	0.00145
	2.657	0.00386		2.657	0.00583		2.657	0.00141
	2.656	0.00386		2.656	0.00581		2.656	0.00138
	2.655	0.0038		2.655	0.00574		2.655	0.00132
	2.654	0.00373		2.654	0.00568		2.654	0.00128
	2.653	0.0037		2.653	0.00563		2.653	0.00125
	2.652	0.00367		2.652	0.00558		2.652	0.0012
	2.651	0.0036		2.651	0.00556		2.651	0.00117
	2.65	0.00357		2.65	0.0055		2.65	0.00112
	2.649	0.0035		2.649	0.00546		2.649	0.00109
	2.648	0.00347		2.648	0.00542		2.648	0.00106
	2.647	0.00344		2.647	0.00536		2.647	0.00101
	2.646	0.00337		2.646	0.00528		2.646	0.000973828
	2.645	0.00331		2.645	0.00524		2.645	0.000935281
	2.644	0.00324		2.644	0.00521		2.644	0.000892676
	2.643	0.0032		2.643	0.00516		2.643	0.000858186
	2.642	0.00317		2.642	0.00509		2.642	0.00081761
	2.641	0.00309		2.641	0.00505		2.641	0.000793264
	2.64	0.00304		2.64	0.00503		2.64	0.000781091
	2.639	0.003		2.639	0.00499		2.639	0.000710083
	2.638	0.00296		2.638	0.00495		2.638	0.000685737
	2.637	0.0029		2.637	0.0049		2.637	0.000635017
	2.636	0.00285		2.636	0.00486		2.636	0.000610672
	2.635	0.00283		2.635	0.00481		2.635	0.000574153
	2.634	0.00276		2.634	0.00476		2.634	0.000525462
	2.633	0.00271		2.633	0.00471		2.633	0.000495029
	2.632	0.00267		2.632	0.00469		2.632	0.000462568
	2.631	0.00259		2.631	0.00463		2.631	0.000411848
	2.63	0.00255		2.63	0.00457		2.63	0.000377358
	2.629	0.0025		2.629	0.00453		2.629	0.000338811
	2.628	0.00244		2.628	0.0045		2.628	0.00029012
	2.627	0.00239		2.627	0.00446		2.627	0.000261716
	2.626	0.00236		2.626	0.00443		2.626	0.000208967
	2.625	0.0023		2.625	0.00437		2.625	0.000173463
	2.624	0.00226		2.624	0.00433		2.624	0.000138973
	2.623	0.0022		2.623	0.00428		2.623	8.60215e-05
	2.622	0.00217		2.622	0.00425		2.622	5.68067e-05
	2.621	0.00212		2.621	0.00422		2.621	1.43234e-05
	2.62	0.00205		2.62	0.00416		2.62	-2.5563e-05
	2.619	0.002		2.619	0.00413		2.619	-5.72124e-05
	2.618	0.00196		2.618	0.00411		2.618	-9.83972e-05
	2.617	0.0019		2.617	0.00403		2.617	-0.000138162
	2.616	0.00186		2.616	0.004		2.616	-0.000165957
	2.615	0.0018		2.615	0.00395		2.615	-0.000217083
	2.614	0.00176		2.614	0.00391		2.614	-0.000249544
	2.613	0.00173		2.613	0.00383		2.613	-0.00029012
	2.612	0.00166		2.612	0.00379		2.612	-0.000328667
	2.611	0.0016		2.611	0.00375		2.611	-0.000359099
	2.61	0.00156		2.61	0.0037		2.61	-0.000409819
	2.609	0.00151		2.609	0.00367		2.609	-0.000436194
	2.608	0.00148		2.608	0.00366		2.608	-0.000470684
	2.607	0.00141		2.607	0.00361		2.607	-0.000519375
	2.606	0.00136		2.606	0.00357		2.606	-0.000557922
	2.605	0.00133		2.605	0.00352		2.605	-0.000592412
	2.604	0.00128		2.604	0.00349		2.604	-0.000637046
	2.603	0.00123		2.603	0.00345		2.603	-0.000665449
	2.602	0.00117		2.602	0.00341		2.602	-0.00071617
	2.601	0.00113		2.601	0.00337		2.601	-0.000746602
	2.6	0.00109		2.6	0.00334		2.6	-0.00076689
	2.599	0.00101		2.599	0.00329		2.599	-0.000819639
	2.598	0.000973078		2.598	0.00326		2.598	-0.000862244
	2.597	0.000930911		2.597	0.00321		2.597	-0.000894705
	2.596	0.000882258		2.596	0.00317		2.596	-0.000935281
	2.595	0.000820629		2.595	0.00313		2.595	-0.000965713
	2.594	0.000778463		2.594	0.00309		2.594	-0.00101
	2.593	0.000726565		2.593	0.00304		2.593	-0.00105
	2.592	0.000681155		2.592	0.00302		2.592	-0.00108
	2.591	0.000626014		2.591	0.003		2.591	-0.00113
	2.59	0.000567629		2.59	0.00294		2.59	-0.00117
	2.589	0.000518975		2.589	0.0029		2.589	-0.00121
	2.588	0.000463834		2.588	0.00287		2.588	-0.00125
	2.587	0.000437885		2.587	0.00284		2.587	-0.00129
	2.586	0.00036977		2.586	0.0028		2.586	-0.00132
	2.585	0.000317548		2.585	0.00279		2.585	-0.00135
	2.584	0.000272786		2.584	0.00279		2.584	-0.00138
	2.583	0.000223808		2.583	0.00274		2.583	-0.00143
	2.582	0.000156017		2.582	0.00266		2.582	-0.00147
	2.581	0.000112228		2.581	0.00261		2.581	-0.00152
	2.58	7.65488e-05		2.58	0.00256		2.58	-0.00156
	2.579	2.45864e-05		2.579	0.00252		2.579	-0.0016
	2.578	-4.02206e-05		2.578	0.00248		2.578	-0.00164
	2.577	-0.000106066		2.577	0.00243		2.577	-0.00168
	2.576	-0.000144989		2.576	0.00241		2.576	-0.00171
	2.575	-0.000187804		2.575	0.00237		2.575	-0.00176
	2.574	-0.000246513		2.574	0.00233		2.574	-0.00181
	2.573	-0.000304249		2.573	0.00229		2.573	-0.00184
	2.572	-0.000363283		2.572	0.00227		2.572	-0.00189
	2.571	-0.000402206		2.571	0.00223		2.571	-0.00192
	2.57	-0.000447616		2.57	0.00221		2.57	-0.00197
	2.569	-0.000522219		2.569	0.00215		2.569	-0.002
	2.568	-0.000554655		2.568	0.00213		2.568	-0.00203
	2.567	-0.000613039		2.567	0.0021		2.567	-0.00209
	2.566	-0.000655206		2.566	0.00205		2.566	-0.00213
	2.565	-0.000716834		2.565	0.00201		2.565	-0.00217
	2.564	-0.000768732		2.564	0.00197		2.564	-0.00221
	2.563	-0.000814142		2.563	0.00198		2.563	-0.00225
	2.562	-0.000862796		2.562	0.00193		2.562	-0.00231
	2.561	-0.000927668		2.561	0.00189		2.561	-0.00233
	2.56	-0.000986053		2.56	0.00185		2.56	-0.00237
	2.559	-0.00102		2.559	0.00182		2.559	-0.00243
	2.558	-0.00108		2.558	0.00179		2.558	-0.00248
	2.557	-0.00112		2.557	0.00176		2.557	-0.00252
	2.556	-0.00121		2.556	0.0017		2.556	-0.00258
	2.555	-0.00124		2.555	0.00169		2.555	-0.0026
	2.554	-0.00129		2.554	0.00165		2.554	-0.00266
	2.553	-0.00136		2.553	0.0016		2.553	-0.0027
	2.552	-0.0014		2.552	0.00158		2.552	-0.00274
	2.551	-0.00147		2.551	0.00154		2.551	-0.00278
	2.55	-0.00151		2.55	0.0015		2.55	-0.00282
	2.549	-0.00157		2.549	0.00146		2.549	-0.00288
	2.548	-0.00163		2.548	0.00142		2.548	-0.00292
	2.547	-0.00168		2.547	0.00138		2.547	-0.00296
	2.546	-0.00172		2.546	0.00137		2.546	-0.003
	2.545	-0.00179		2.545	0.0013		2.545	-0.00304
	2.544	-0.00185		2.544	0.00127		2.544	-0.00308
	2.543	-0.00192		2.543	0.00124		2.543	-0.00314
	2.542	-0.00196		2.542	0.0012		2.542	-0.00319
	2.541	-0.00201		2.541	0.00116		2.541	-0.00323
	2.54	-0.00208		2.54	0.00113		2.54	-0.00327
	2.539	-0.00213		2.539	0.00111		2.539	-0.00331
	2.538	-0.00219		2.538	0.00105		2.538	-0.00337
	2.537	-0.00223		2.537	0.00101		2.537	-0.00339
	2.536	-0.00229		2.536	0.000998433		2.536	-0.00343
	2.535	-0.00236		2.535	0.000961755		2.535	-0.00349
	2.534	-0.00242		2.534	0.000931975		2.534	-0.00351
	2.533	-0.00246		2.533	0.000899373		2.533	-0.00357
	2.532	-0.00252		2.532	0.000847335		2.532	-0.00361
	2.531	-0.00258		2.531	0.000826959		2.531	-0.00365
	2.53	-0.00265		2.53	0.000797179		2.53	-0.00371
	2.529	-0.00271		2.529	0.00075674		2.529	-0.00375
	2.528	-0.00274		2.528	0.000730721		2.528	-0.00379
	2.527	-0.00283		2.527	0.000702821		2.527	-0.00385
	2.526	-0.00288		2.526	0.000690282		2.526	-0.0039
	2.525	-0.00293		2.525	0.000619122		2.525	-0.00394
	2.524	-0.00299		2.524	0.000578683		2.524	-0.004
	2.523	-0.00305		2.523	0.000554545		2.523	-0.00404
	2.522	-0.00312		2.522	0.00050815		2.522	-0.00408
	2.521	-0.00318		2.521	0.00047931		2.521	-0.00414
	2.52	-0.00322		2.52	0.00045047		2.52	-0.00416
	2.519	-0.00331		2.519	0.000415674		2.519	-0.00422
	2.518	-0.00337		2.518	0.00037931		2.518	-0.00428
	2.517	-0.00341		2.517	0.000344514		2.517	-0.00432
	2.516	-0.0035		2.516	0.000309812		2.516	-0.00436
	2.515	-0.00354		2.515	0.000286708		2.515	-0.0044
	2.514	-0.0036		2.514	0.00024721		2.514	-0.00446
	2.513	-0.00367		2.513	0.000204828		2.513	-0.0045
	2.512	-0.0037		2.512	0.000179781		2.512	-0.00454
	2.511	-0.00376		2.511	0.000146082		2.511	-0.00461
	2.51	-0.00386		2.51	0.000114295		2.51	-0.00467
	2.509	-0.00392		2.509	7.77116e-05		2.509	-0.00473
	2.508	-0.00399		2.508	3.63009e-05		2.508	-0.00475
	2.507	-0.00402		2.507	3.53292e-05		2.507	-0.00481
	2.506	-0.00412		2.506	-1.47555e-05		2.506	-0.00485
	2.505	-0.00418		2.505	-5.03762e-05		2.505	-0.00489
	2.504	-0.00422		2.504	-7.44828e-05		2.504	-0.00493
	2.503	-0.00428		2.503	-0.00011395		2.503	-0.00499
	2.502	-0.00435		2.502	-0.000141881		2.502	-0.00503
	2.501	-0.00441		2.501	-0.000182351		2.501	-0.00509
	2.5	-0.00448		2.5	-0.000220878		2.5	-0.00513
	2.499	-0.00454		2.499	-0.000238213		2.499	-0.00517
	2.498	-0.00461		2.498	-0.000265172		2.498	-0.00523
	2.497	-0.00467		2.497	-0.000320063		2.497	-0.0053
	2.496	-0.00474		2.496	-0.000335423		2.496	-0.00532
	2.495	-0.0048		2.495	-0.000370219		2.495	-0.0054
	2.494	-0.00487		2.494	-0.000409718		2.494	-0.00544
	2.493	-0.00493		2.493	-0.000441379		2.493	-0.00548
	2.492	-0.00503		2.492	-0.000478997		2.492	-0.00554
	2.491	-0.00506		2.491	-0.00049906		2.491	-0.00558
	2.49	-0.00512		2.49	-0.000532915		2.49	-0.00564
	2.489	-0.00522		2.489	-0.000577116		2.489	-0.00568
	2.488	-0.00525		2.488	-0.000596552		2.488	-0.00572
	2.487	-0.00535		2.487	-0.000631975		2.487	-0.0058
	2.486	-0.00542		2.486	-0.000667712		2.486	-0.00584
	2.485	-0.00548		2.485	-0.00069185		2.485	-0.0059
	2.484	-0.00555		2.484	-0.000752665		2.484	-0.00594
	2.483	-0.00561		2.483	-0.000782445		2.483	-0.00596
	2.482	-0.00568		2.482	-0.000802508		2.482	-0.00603
	2.481	-0.00577		2.481	-0.000841066		2.481	-0.00609
	2.48	-0.00584		2.48	-0.000884326		2.48	-0.00613
	2.479	-0.0059		2.479	-0.000912539		2.479	-0.00619
	2.478	-0.00597		2.478	-0.000931661		2.478	-0.00625
	2.477	-0.00603		2.477	-0.000968339		2.477	-0.00631
	2.476	-0.00613		2.476	-0.00103		2.476	-0.00637
	2.475	-0.0062		2.475	-0.00105		2.475	-0.00641
	2.474	-0.00623		2.474	-0.00108		2.474	-0.00647
	2.473	-0.00633		2.473	-0.00113		2.473	-0.00653
	2.472	-0.00639		2.472	-0.00115		2.472	-0.00657
	2.471	-0.00649		2.471	-0.0012		2.471	-0.00663
	2.47	-0.00655		2.47	-0.00122		2.47	-0.0067
	2.469	-0.00658		2.469	-0.00125		2.469	-0.00676
	2.468	-0.00668		2.468	-0.0013		2.468	-0.00682
	2.467	-0.00678		2.467	-0.00134		2.467	-0.00688
	2.466	-0.00681		2.466	-0.00136		2.466	-0.00694
	2.465	-0.00691		2.465	-0.0014		2.465	-0.007
	2.464	-0.00697		2.464	-0.00143		2.464	-0.00704
	2.463	-0.00707		2.463	-0.00146		2.463	-0.00712
	2.462	-0.00714		2.462	-0.00149		2.462	-0.00718
	2.461	-0.0072		2.461	-0.00154		2.461	-0.00724
	2.46	-0.0073		2.46	-0.00157		2.46	-0.0073
	2.459	-0.00736		2.459	-0.0016		2.459	-0.00736
	2.458	-0.00746		2.458	-0.00162		2.458	-0.00743
	2.457	-0.00753		2.457	-0.00167		2.457	-0.00755
	2.456	-0.00759		2.456	-0.0017		2.456	-0.00759
	2.455	-0.00769		2.455	-0.00173		2.455	-0.00767
	2.454	-0.00775		2.454	-0.00176		2.454	-0.00773
	2.453	-0.00782		2.453	-0.0018		2.453	-0.00779
	2.452	-0.00791		2.452	-0.00184		2.452	-0.00785
	2.451	-0.00798		2.451	-0.00185		2.451	-0.00791
	2.45	-0.00808		2.45	-0.00189		2.45	-0.00799
	2.449	-0.00814		2.449	-0.00195		2.449	-0.00805
	2.448	-0.00821		2.448	-0.00198		2.448	-0.00812
	2.447	-0.0083		2.447	-0.002		2.447	-0.0082
	2.446	-0.0084		2.446	-0.00204		2.446	-0.00826
	2.445	-0.00847		2.445	-0.00208		2.445	-0.00834
	2.444	-0.00856		2.444	-0.00211		2.444	-0.0084
	2.443	-0.00863		2.443	-0.00214		2.443	-0.00846
	2.442	-0.00873		2.442	-0.00217		2.442	-0.00854
	2.441	-0.00879		2.441	-0.00222		2.441	-0.00862
	2.44	-0.00886		2.44	-0.00224		2.44	-0.00866
	2.439	-0.00898		2.439	-0.00228		2.439	-0.00876
	2.438	-0.00905		2.438	-0.00232		2.438	-0.00883
	2.437	-0.00911		2.437	-0.00235		2.437	-0.00889
	2.436	-0.00921		2.436	-0.00241		2.436	-0.00895
	2.435	-0.00928		2.435	-0.00243		2.435	-0.00901
	2.434	-0.00937		2.434	-0.00246		2.434	-0.00909
	2.433	-0.00947		2.433	-0.00251		2.433	-0.00917
	2.432	-0.00954		2.432	-0.00255		2.432	-0.00921
	2.431	-0.0096		2.431	-0.00258		2.431	-0.00931
	2.43	-0.01018		2.43	-0.00261		2.43	-0.00937
	2.429	-0.01025		2.429	-0.00266		2.429	-0.00945
	2.428	-0.01035		2.428	-0.00269		2.428	-0.00952
	2.427	-0.01044		2.427	-0.00273		2.427	-0.0096
	2.426	-0.01054		2.426	-0.00277		2.426	-0.00968
	2.425	-0.01061		2.425	-0.00281		2.425	-0.00976
	2.424	-0.0107		2.424	-0.00283		2.424	-0.00982
	2.423	-0.0108		2.423	-0.00288		2.423	-0.0099
	2.422	-0.0109		2.422	-0.00291		2.422	-0.01
	2.421	-0.01096		2.421	-0.00295		2.421	-0.01006
	2.42	-0.01106		2.42	-0.003		2.42	-0.01016
	2.419	-0.01116		2.419	-0.00304		2.419	-0.01023
	2.418	-0.01126		2.418	-0.00306		2.418	-0.01031
	2.417	-0.01135		2.417	-0.00312		2.417	-0.01039
	2.416	-0.01145		2.416	-0.00314		2.416	-0.01045
	2.415	-0.01155		2.415	-0.00318		2.415	-0.01053
	2.414	-0.01164		2.414	-0.0032		2.414	-0.01061
	2.413	-0.01174		2.413	-0.00325		2.413	-0.01069
	2.412	-0.01184		2.412	-0.00331		2.412	-0.01075
	2.411	-0.01187		2.411	-0.00333		2.411	-0.01083
	2.41	-0.012		2.41	-0.00336		2.41	-0.01091
	2.409	-0.0121		2.409	-0.0034		2.409	-0.011
	2.408	-0.0122		2.408	-0.00345		2.408	-0.01106
	2.407	-0.01229		2.407	-0.00349		2.407	-0.01114
	2.406	-0.01239		2.406	-0.00351		2.406	-0.01122
	2.405	-0.01249		2.405	-0.00355		2.405	-0.0113
	2.404	-0.01259		2.404	-0.00361		2.404	-0.01136
	2.403	-0.01268		2.403	-0.00364		2.403	-0.01142
	2.402	-0.01278		2.402	-0.00368		2.402	-0.0115
	2.401	-0.01288		2.401	-0.00373		2.401	-0.01158
	2.4	-0.01297		2.4	-0.00376		2.4	-0.01165
	2.399	-0.0131		2.399	-0.0038		2.399	-0.01175
	2.398	-0.01317		2.398	-0.00383		2.398	-0.01183
	2.397	-0.01327		2.397	-0.00389		2.397	-0.01191
	2.396	-0.01336		2.396	-0.00393		2.396	-0.01199
	2.395	-0.01349		2.395	-0.00396		2.395	-0.01207
	2.394	-0.01359		2.394	-0.004		2.394	-0.01217
	2.393	-0.01369		2.393	-0.00405		2.393	-0.01227
	2.392	-0.01379		2.392	-0.00407		2.392	-0.01234
	2.391	-0.01388		2.391	-0.00413		2.391	-0.01246
	2.39	-0.01401		2.39	-0.00417		2.39	-0.01254
	2.389	-0.01411		2.389	-0.00421		2.389	-0.01266
	2.388	-0.01421		2.388	-0.00425		2.388	-0.01274
	2.387	-0.0143		2.387	-0.0043		2.387	-0.01284
	2.386	-0.0144		2.386	-0.00433		2.386	-0.01294
	2.385	-0.01453		2.385	-0.00438		2.385	-0.01302
	2.384	-0.01463		2.384	-0.00443		2.384	-0.01313
	2.383	-0.01473		2.383	-0.00447		2.383	-0.01323
	2.382	-0.01482		2.382	-0.0045		2.382	-0.01333
	2.381	-0.01495		2.381	-0.00454		2.381	-0.01341
	2.38	-0.01505		2.38	-0.00461		2.38	-0.01349
	2.379	-0.01515		2.379	-0.00464		2.379	-0.01359
	2.378	-0.01528		2.378	-0.00468		2.378	-0.01367
	2.377	-0.01537		2.377	-0.00472		2.377	-0.01378
	2.376	-0.0155		2.376	-0.00477		2.376	-0.01386
	2.375	-0.0156		2.375	-0.00482		2.375	-0.01396
	2.374	-0.01573		2.374	-0.00486		2.374	-0.01406
	2.373	-0.01583		2.373	-0.00489		2.373	-0.01416
	2.372	-0.01593		2.372	-0.00495		2.372	-0.01426
	2.371	-0.01606		2.371	-0.00499		2.371	-0.01436
	2.37	-0.01615		2.37	-0.00503		2.37	-0.01447
	2.369	-0.01628		2.369	-0.00509		2.369	-0.01457
	2.368	-0.01641		2.368	-0.00513		2.368	-0.01465
	2.367	-0.01654		2.367	-0.00517		2.367	-0.01475
	2.366	-0.01664		2.366	-0.00522		2.366	-0.01485
	2.365	-0.01674		2.365	-0.00526		2.365	-0.01495
	2.364	-0.01683		2.364	-0.00532		2.364	-0.01505
	2.363	-0.01696		2.363	-0.00535		2.363	-0.01516
	2.362	-0.01709		2.362	-0.00539		2.362	-0.01526
	2.361	-0.01722		2.361	-0.00545		2.361	-0.01534
	2.36	-0.01732		2.36	-0.00549		2.36	-0.01544
	2.359	-0.01745		2.359	-0.00552		2.359	-0.01556
	2.358	-0.01758		2.358	-0.00557		2.358	-0.01566
	2.357	-0.01768		2.357	-0.00562		2.357	-0.01578
	2.356	-0.01781		2.356	-0.00568		2.356	-0.01589
	2.355	-0.01794		2.355	-0.00572		2.355	-0.01601
	2.354	-0.01807		2.354	-0.00575		2.354	-0.01611
	2.353	-0.0182		2.353	-0.0058		2.353	-0.01621
	2.352	-0.01829		2.352	-0.00586		2.352	-0.01629
	2.351	-0.01842		2.351	-0.00588		2.351	-0.01639
	2.35	-0.01855		2.35	-0.00594		2.35	-0.01649
	2.349	-0.01865		2.349	-0.00598		2.349	-0.01658
	2.348	-0.01881		2.348	-0.00604		2.348	-0.01668
	2.347	-0.01891		2.347	-0.00608		2.347	-0.01676
	2.346	-0.01904		2.346	-0.00613		2.346	-0.01686
	2.345	-0.01917		2.345	-0.00618		2.345	-0.01696
	2.344	-0.01927		2.344	-0.00622		2.344	-0.01706
	2.343	-0.01943		2.343	-0.00627		2.343	-0.01718
	2.342	-0.01953		2.342	-0.00631		2.342	-0.01727
	2.341	-0.01966		2.341	-0.00636		2.341	-0.01739
	2.34	-0.01979		2.34	-0.00642		2.34	-0.01749
	2.339	-0.01992		2.339	-0.00645		2.339	-0.01759
	2.338	-0.02005		2.338	-0.0065		2.338	-0.01769
	2.337	-0.02018		2.337	-0.00655		2.337	-0.01777
	2.336	-0.0203		2.336	-0.00659		2.336	-0.01785
	2.335	-0.02043		2.335	-0.00665		2.335	-0.01798
	2.334	-0.02056		2.334	-0.0067		2.334	-0.01808
	2.333	-0.02073		2.333	-0.00674		2.333	-0.0182
	2.332	-0.02082		2.332	-0.0068		2.332	-0.01832
	2.331	-0.02099		2.331	-0.00686		2.331	-0.01842
	2.33	-0.02112		2.33	-0.0069		2.33	-0.01854
	2.329	-0.02125		2.329	-0.00695		2.329	-0.01864
	2.328	-0.02138		2.328	-0.00702		2.328	-0.01877
	2.327	-0.02151		2.327	-0.00706		2.327	-0.01889
	2.326	-0.02163		2.326	-0.00711		2.326	-0.01903
	2.325	-0.02176		2.325	-0.00716		2.325	-0.01913
	2.324	-0.02189		2.324	-0.00723		2.324	-0.01923
	2.323	-0.02202		2.323	-0.00728		2.323	-0.01935
	2.322	-0.02215		2.322	-0.00734		2.322	-0.01948
	2.321	-0.02232		2.321	-0.00739		2.321	-0.01958
	2.32	-0.02245		2.32	-0.00745		2.32	-0.01968
	2.319	-0.02258		2.319	-0.0075		2.319	-0.0198
	2.318	-0.02271		2.318	-0.00756		2.318	-0.0199
	2.317	-0.02283		2.317	-0.00761		2.317	-0.01998
	2.316	-0.02303		2.316	-0.00769		2.316	-0.02009
	2.315	-0.02316		2.315	-0.00774		2.315	-0.02019
	2.314	-0.02329		2.314	-0.00778		2.314	-0.02029
	2.313	-0.02342		2.313	-0.00784		2.313	-0.02049
	2.312	-0.02355		2.312	-0.0079		2.312	-0.02049
	2.311	-0.02371		2.311	-0.00796		2.311	-0.02069
	2.31	-0.02384		2.31	-0.00802		2.31	-0.02069
	2.309	-0.02397		2.309	-0.00807		2.309	-0.02069
	2.308	-0.02413		2.308	-0.00814		2.308	-0.0209
	2.307	-0.02429		2.307	-0.00819		2.307	-0.0209
	2.306	-0.02442		2.306	-0.00824		2.306	-0.0211
	2.305	-0.02455		2.305	-0.00832		2.305	-0.0211
	2.304	-0.02472		2.304	-0.00839		2.304	-0.0213
	2.303	-0.02485		2.303	-0.00845		2.303	-0.0213
	2.302	-0.02501		2.302	-0.00849		2.302	-0.02151
	2.301	-0.02517		2.301	-0.00856		2.301	-0.02151
	2.3	-0.0253		2.3	-0.00864		2.3	-0.02171
	2.299	-0.02543		2.299	-0.0087		2.299	-0.02171
	2.298	-0.02559		2.298	-0.00876		2.298	-0.02191
	2.297	-0.02575		2.297	-0.00882		2.297	-0.02211
	2.296	-0.02588		2.296	-0.0089		2.296	-0.02211
	2.295	-0.02605		2.295	-0.00897		2.295	-0.02232
	2.294	-0.02621		2.294	-0.00902		2.294	-0.02252
	2.293	-0.02634		2.293	-0.00908		2.293	-0.02252
	2.292	-0.0265		2.292	-0.00916		2.292	-0.02272
	2.291	-0.02666		2.291	-0.00923		2.291	-0.02293
	2.29	-0.02679		2.29	-0.00929		2.29	-0.02293
	2.289	-0.02695		2.289	-0.00934		2.289	-0.02313
	2.288	-0.02712		2.288	-0.00939		2.288	-0.02313
	2.287	-0.02728		2.287	-0.00948		2.287	-0.02333
	2.286	-0.02741		2.286	-0.00954		2.286	-0.02353
	2.285	-0.02757		2.285	-0.00959		2.285	-0.02353
	2.284	-0.02773		2.284	-0.00966		2.284	-0.02374
	2.283	-0.02786		2.283	-0.00974		2.283	-0.02394
	2.282	-0.02806		2.282	-0.00981		2.282	-0.02414
	2.281	-0.02819		2.281	-0.00988		2.281	-0.02414
	2.28	-0.02835		2.28	-0.00994		2.28	-0.02435
	2.279	-0.02851		2.279	-0.01003		2.279	-0.02455
	2.278	-0.02867		2.278	-0.01011		2.278	-0.02455
	2.277	-0.02884		2.277	-0.01016		2.277	-0.02475
	2.276	-0.02897		2.276	-0.01024		2.276	-0.02495
	2.275	-0.02913		2.275	-0.01032		2.275	-0.02495
	2.274	-0.02929		2.274	-0.01039		2.274	-0.02516
	2.273	-0.02945		2.273	-0.01048		2.273	-0.02516
	2.272	-0.02961		2.272	-0.01055		2.272	-0.02536
	2.271	-0.02978		2.271	-0.01062		2.271	-0.02556
	2.27	-0.02994		2.27	-0.01068		2.27	-0.02556
	2.269	-0.0301		2.269	-0.01077		2.269	-0.02577
	2.268	-0.03026		2.268	-0.01084		2.268	-0.02597
	2.267	-0.03042		2.267	-0.0109		2.267	-0.02597
	2.266	-0.03055		2.266	-0.01097		2.266	-0.02617
	2.265	-0.03075		2.265	-0.01104		2.265	-0.02637
	2.264	-0.03091		2.264	-0.01113		2.264	-0.02637
	2.263	-0.03107		2.263	-0.01119		2.263	-0.02658
	2.262	-0.03124		2.262	-0.01125		2.262	-0.02658
	2.261	-0.03143		2.261	-0.01133		2.261	-0.02678
	2.26	-0.03159		2.26	-0.01143		2.26	-0.02678
	2.259	-0.03172		2.259	-0.01149		2.259	-0.02698
	2.258	-0.03192		2.258	-0.01158		2.258	-0.02719
	2.257	-0.03208		2.257	-0.01167		2.257	-0.02719
	2.256	-0.03224		2.256	-0.01174		2.256	-0.02739
	2.255	-0.03244		2.255	-0.01182		2.255	-0.02739
	2.254	-0.03276		2.254	-0.01189		2.254	-0.02759
	2.253	-0.03276		2.253	-0.01196		2.253	-0.02779
	2.252	-0.03308		2.252	-0.01204		2.252	-0.02779
	2.251	-0.03308		2.251	-0.01209		2.251	-0.028
	2.25	-0.03341		2.25	-0.01216		2.25	-0.0282
	2.249	-0.03341		2.249	-0.01225		2.249	-0.0282
	2.248	-0.03373		2.248	-0.01232		2.248	-0.0284
	2.247	-0.03373		2.247	-0.0124		2.247	-0.02861
	2.246	-0.03406		2.246	-0.01248		2.246	-0.02861
	2.245	-0.03406		2.245	-0.01255		2.245	-0.02881
	2.244	-0.03438		2.244	-0.01265		2.244	-0.02901
	2.243	-0.03438		2.243	-0.01271		2.243	-0.02901
	2.242	-0.03471		2.242	-0.01278		2.242	-0.02921
	2.241	-0.03471		2.241	-0.01287		2.241	-0.02942
	2.24	-0.03503		2.24	-0.01295		2.24	-0.02942
	2.239	-0.03536		2.239	-0.01302		2.239	-0.02962
	2.238	-0.03536		2.238	-0.01309		2.238	-0.02982
	2.237	-0.03568		2.237	-0.01317		2.237	-0.02982
	2.236	-0.03568		2.236	-0.01326		2.236	-0.03003
	2.235	-0.036		2.235	-0.01333		2.235	-0.03023
	2.234	-0.036		2.234	-0.01342		2.234	-0.03023
	2.233	-0.03633		2.233	-0.01353		2.233	-0.03043
	2.232	-0.03633		2.232	-0.01359		2.232	-0.03064
	2.231	-0.03665		2.231	-0.01368		2.231	-0.03084
	2.23	-0.03665		2.23	-0.01376		2.23	-0.03104
	2.229	-0.03698		2.229	-0.01384		2.229	-0.03124
	2.228	-0.0373		2.228	-0.01392		2.228	-0.03124
	2.227	-0.0373		2.227	-0.01403		2.227	-0.03145
	2.226	-0.03763		2.226	-0.01411		2.226	-0.03165
	2.225	-0.03763		2.225	-0.01421		2.225	-0.03185
	2.224	-0.03795		2.224	-0.01429		2.224	-0.03206
	2.223	-0.03795		2.223	-0.01437		2.223	-0.03226
	2.222	-0.03827		2.222	-0.01447		2.222	-0.03246
	2.221	-0.0386		2.221	-0.01456		2.221	-0.03266
	2.22	-0.0386		2.22	-0.01467		2.22	-0.03287
	2.219	-0.03892		2.219	-0.01475		2.219	-0.03307
	2.218	-0.03892		2.218	-0.01483		2.218	-0.03327
	2.217	-0.03925		2.217	-0.0149		2.217	-0.03327
	2.216	-0.03925		2.216	-0.01501		2.216	-0.03348
	2.215	-0.03957		2.215	-0.01512		2.215	-0.03368
	2.214	-0.0399		2.214	-0.01517		2.214	-0.03388
	2.213	-0.0399		2.213	-0.01527		2.213	-0.03408
	2.212	-0.04022		2.212	-0.01538		2.212	-0.03429
	2.211	-0.04022		2.211	-0.01544		2.211	-0.03449
	2.21	-0.04054		2.21	-0.01553		2.21	-0.03449
	2.209	-0.04087		2.209	-0.01563		2.209	-0.03469
	2.208	-0.04087		2.208	-0.01572		2.208	-0.0349
	2.207	-0.04119		2.207	-0.01581		2.207	-0.0351
	2.206	-0.04119		2.206	-0.01589		2.206	-0.0351
	2.205	-0.04152		2.205	-0.01598		2.205	-0.0353
	2.204	-0.04184		2.204	-0.01608		2.204	-0.0355
	2.203	-0.04184		2.203	-0.01618		2.203	-0.03571
	2.202	-0.04217		2.202	-0.01626		2.202	-0.03571
	2.201	-0.04217		2.201	-0.01637		2.201	-0.03591
	2.2	-0.04249		2.2	-0.01646		2.2	-0.03611
	2.199	-0.04282		2.199	-0.01657		2.199	-0.03632
	2.198	-0.04282		2.198	-0.01666		2.198	-0.03652
	2.197	-0.04314		2.197	-0.01675		2.197	-0.03672
	2.196	-0.04314		2.196	-0.01687		2.196	-0.03692
	2.195	-0.04346		2.195	-0.01696		2.195	-0.03692
	2.194	-0.04379		2.194	-0.01706		2.194	-0.03713
	2.193	-0.04379		2.193	-0.01717		2.193	-0.03733
	2.192	-0.04411		2.192	-0.01726		2.192	-0.03753
	2.191	-0.04411		2.191	-0.01738		2.191	-0.03774
	2.19	-0.04444		2.19	-0.01746		2.19	-0.03774
	2.189	-0.04476		2.189	-0.01755		2.189	-0.03794
	2.188	-0.04476		2.188	-0.01769		2.188	-0.03794
	2.187	-0.04509		2.187	-0.01779		2.187	-0.03814
	2.186	-0.04541		2.186	-0.01788		2.186	-0.03834
	2.185	-0.04541		2.185	-0.01799		2.185	-0.03855
	2.184	-0.04573		2.184	-0.01811		2.184	-0.03875
	2.183	-0.04573		2.183	-0.01823		2.183	-0.03875
	2.182	-0.04606		2.182	-0.01831		2.182	-0.03895
	2.181	-0.04638		2.181	-0.01843		2.181	-0.03916
	2.18	-0.04638		2.18	-0.01855		2.18	-0.03936
	2.179	-0.04671		2.179	-0.01863		2.179	-0.03956
	2.178	-0.04703		2.178	-0.01875		2.178	-0.03976
	2.177	-0.04703		2.177	-0.01886		2.177	-0.03997
	2.176	-0.04736		2.176	-0.01896		2.176	-0.03997
	2.175	-0.04768		2.175	-0.01906		2.175	-0.04017
	2.174	-0.04768		2.174	-0.01918		2.174	-0.04037
	2.173	-0.04801		2.173	-0.01929		2.173	-0.04037
	2.172	-0.04833		2.172	-0.0194		2.172	-0.04058
	2.171	-0.04833		2.171	-0.01949		2.171	-0.04078
	2.17	-0.04865		2.17	-0.0196		2.17	-0.04098
	2.169	-0.04865		2.169	-0.01972		2.169	-0.04118
	2.168	-0.04898		2.168	-0.01983		2.168	-0.04159
	2.167	-0.0493		2.167	-0.01995		2.167	-0.04179
	2.166	-0.0493		2.166	-0.02006		2.166	-0.042
	2.165	-0.04963		2.165	-0.02017		2.165	-0.0422
	2.164	-0.04995		2.164	-0.02032		2.164	-0.0424
	2.163	-0.04995		2.163	-0.02042		2.163	-0.0426
	2.162	-0.05028		2.162	-0.02051		2.162	-0.04281
	2.161	-0.0506		2.161	-0.02065		2.161	-0.04301
	2.16	-0.0506		2.16	-0.02075		2.16	-0.04321
	2.159	-0.05092		2.159	-0.02087		2.159	-0.04342
	2.158	-0.05125		2.158	-0.02098		2.158	-0.04362
	2.157	-0.05125		2.157	-0.02109		2.157	-0.04382
	2.156	-0.05157		2.156	-0.02124		2.156	-0.04403
	2.155	-0.0519		2.155	-0.02134		2.155	-0.04423
	2.154	-0.0519		2.154	-0.02145		2.154	-0.04443
	2.153	-0.05222		2.153	-0.02158		2.153	-0.04484
	2.152	-0.05255		2.152	-0.0217		2.152	-0.04504
	2.151	-0.05287		2.151	-0.02183		2.151	-0.04524
	2.15	-0.05287		2.15	-0.02192		2.15	-0.04545
	2.149	-0.05319		2.149	-0.02205		2.149	-0.04565
	2.148	-0.05352		2.148	-0.02219		2.148	-0.04585
	2.147	-0.05352		2.147	-0.02229		2.147	-0.04605
	2.146	-0.05384		2.146	-0.02239		2.146	-0.04626
	2.145	-0.05417		2.145	-0.02251		2.145	-0.04646
	2.144	-0.05417		2.144	-0.02263		2.144	-0.04666
	2.143	-0.05449		2.143	-0.02276		2.143	-0.04687
	2.142	-0.05482		2.142	-0.02287		2.142	-0.04707
	2.141	-0.05514		2.141	-0.02297		2.141	-0.04727
	2.14	-0.05514		2.14	-0.02309		2.14	-0.04747
	2.139	-0.05547		2.139	-0.02319		2.139	-0.04768
	2.138	-0.05579		2.138	-0.02333		2.138	-0.04788
	2.137	-0.05579		2.137	-0.02346		2.137	-0.04808
	2.136	-0.05611		2.136	-0.02357		2.136	-0.04829
	2.135	-0.05644		2.135	-0.02371		2.135	-0.04849
	2.134	-0.05676		2.134	-0.0238		2.134	-0.04869
	2.133	-0.05676		2.133	-0.02394		2.133	-0.04889
	2.132	-0.05709		2.132	-0.02407		2.132	-0.04889
	2.131	-0.05741		2.131	-0.02417		2.131	-0.0491
	2.13	-0.05774		2.13	-0.0243		2.13	-0.0493
	2.129	-0.05774		2.129	-0.02446		2.129	-0.0495
	2.128	-0.05806		2.128	-0.02456		2.128	-0.04971
	2.127	-0.05838		2.127	-0.02468		2.127	-0.05011
	2.126	-0.05871		2.126	-0.02479		2.126	-0.05031
	2.125	-0.05871		2.125	-0.02495		2.125	-0.05052
	2.124	-0.05903		2.124	-0.02509		2.124	-0.05072
	2.123	-0.05936		2.123	-0.0252		2.123	-0.05092
	2.122	-0.05968		2.122	-0.02532		2.122	-0.05113
	2.121	-0.05968		2.121	-0.02548		2.121	-0.05133
	2.12	-0.06001		2.12	-0.02559		2.12	-0.05153
	2.119	-0.06033		2.119	-0.02571		2.119	-0.05173
	2.118	-0.06066		2.118	-0.02584		2.118	-0.05194
	2.117	-0.06066		2.117	-0.02599		2.117	-0.05234
	2.116	-0.06098		2.116	-0.02614		2.116	-0.05255
	2.115	-0.0613		2.115	-0.02624		2.115	-0.05275
	2.114	-0.06163		2.114	-0.02637		2.114	-0.05295
	2.113	-0.06163		2.113	-0.02652		2.113	-0.05315
	2.112	-0.06195		2.112	-0.02665		2.112	-0.05336
	2.111	-0.06228		2.111	-0.0268		2.111	-0.05356
	2.11	-0.0626		2.11	-0.02693		2.11	-0.05376
	2.109	-0.06293		2.109	-0.02706		2.109	-0.05397
	2.108	-0.06293		2.108	-0.02721		2.108	-0.05417
	2.107	-0.06325		2.107	-0.02736		2.107	-0.05437
	2.106	-0.06357		2.106	-0.02749		2.106	-0.05457
	2.105	-0.0639		2.105	-0.02764		2.105	-0.05478
	2.104	-0.0639		2.104	-0.02775		2.104	-0.05498
	2.103	-0.06422		2.103	-0.0279		2.103	-0.05518
	2.102	-0.06455		2.102	-0.02804		2.102	-0.05539
	2.101	-0.06487		2.101	-0.02819		2.101	-0.05559
	2.1	-0.0652		2.1	-0.02832		2.1	-0.05579
	2.099	-0.06552		2.099	-0.02845		2.099	-0.056
	2.098	-0.06552		2.098	-0.02863		2.098	-0.0562
	2.097	-0.06584		2.097	-0.02878		2.097	-0.0564
	2.096	-0.06617		2.096	-0.02891		2.096	-0.0566
	2.095	-0.06649		2.095	-0.02906		2.095	-0.05681
	2.094	-0.06682		2.094	-0.02922		2.094	-0.05701
	2.093	-0.06714		2.093	-0.02936		2.093	-0.05721
	2.092	-0.06714		2.092	-0.02951		2.092	-0.05742
	2.091	-0.06747		2.091	-0.02966		2.091	-0.05762
	2.09	-0.06779		2.09	-0.02982		2.09	-0.05782
	2.089	-0.06812		2.089	-0.02998		2.089	-0.05802
	2.088	-0.06844		2.088	-0.03014		2.088	-0.05823
	2.087	-0.06876		2.087	-0.03029		2.087	-0.05843
	2.086	-0.06876		2.086	-0.03046		2.086	-0.05863
	2.085	-0.06909		2.085	-0.03062		2.085	-0.05863
	2.084	-0.06941		2.084	-0.0308		2.084	-0.05884
	2.083	-0.06974		2.083	-0.03095		2.083	-0.05904
	2.082	-0.07006		2.082	-0.0311		2.082	-0.05924
	2.081	-0.07039		2.081	-0.03128		2.081	-0.05944
	2.08	-0.07071		2.08	-0.03141		2.08	-0.05965
	2.079	-0.07103		2.079	-0.0316		2.079	-0.05985
	2.078	-0.07103		2.078	-0.03172		2.078	-0.06005
	2.077	-0.07136		2.077	-0.03188		2.077	-0.06026
	2.076	-0.07168		2.076	-0.03204		2.076	-0.06046
	2.075	-0.07201		2.075	-0.03219		2.075	-0.06066
	2.074	-0.07233		2.074	-0.03238		2.074	-0.06107
	2.073	-0.07266		2.073	-0.03254		2.073	-0.06127
	2.072	-0.07298		2.072	-0.0327		2.072	-0.06147
	2.071	-0.07331		2.071	-0.03285		2.071	-0.06168
	2.07	-0.07363		2.07	-0.03301		2.07	-0.06188
	2.069	-0.07363		2.069	-0.0332		2.069	-0.06208
	2.068	-0.07395		2.068	-0.03335		2.068	-0.06228
	2.067	-0.07428		2.067	-0.03348		2.067	-0.06249
	2.066	-0.0746		2.066	-0.03367		2.066	-0.06289
	2.065	-0.07493		2.065	-0.03382		2.065	-0.0631
	2.064	-0.07525		2.064	-0.03398		2.064	-0.0633
	2.063	-0.07558		2.063	-0.03417		2.063	-0.0635
	2.062	-0.0759		2.062	-0.03433		2.062	-0.0637
	2.061	-0.07622		2.061	-0.03451		2.061	-0.06411
	2.06	-0.07655		2.06	-0.03467		2.06	-0.06431
	2.059	-0.07687		2.059	-0.03483		2.059	-0.06452
	2.058	-0.0772		2.058	-0.03502		2.058	-0.06472
	2.057	-0.07752		2.057	-0.0352		2.057	-0.06492
	2.056	-0.07785		2.056	-0.03536		2.056	-0.06512
	2.055	-0.07817		2.055	-0.03555		2.055	-0.06553
	2.054	-0.07849		2.054	-0.03571		2.054	-0.06573
	2.053	-0.07882		2.053	-0.03586		2.053	-0.06594
	2.052	-0.07914		2.052	-0.03602		2.052	-0.06634
	2.051	-0.07914		2.051	-0.03621		2.051	-0.06654
	2.05	-0.07947		2.05	-0.03636		2.05	-0.06675
	2.049	-0.07979		2.049	-0.03655		2.049	-0.06695
	2.048	-0.08012		2.048	-0.03674		2.048	-0.06736
	2.047	-0.08044		2.047	-0.0369		2.047	-0.06756
	2.046	-0.08077		2.046	-0.03708		2.046	-0.06776
	2.045	-0.08109		2.045	-0.03727		2.045	-0.06817
	2.044	-0.08141		2.044	-0.03743		2.044	-0.06837
	2.043	-0.08174		2.043	-0.03762		2.043	-0.06857
	2.042	-0.08239		2.042	-0.03784		2.042	-0.06898
	2.041	-0.08271		2.041	-0.03799		2.041	-0.06918
	2.04	-0.08271		2.04	-0.03815		2.04	-0.06939
	2.039	-0.08336		2.039	-0.03834		2.039	-0.06959
	2.038	-0.08368		2.038	-0.03853		2.038	-0.06999
	2.037	-0.08401		2.037	-0.03868		2.037	-0.0702
	2.036	-0.08433		2.036	-0.03887		2.036	-0.0704
	2.035	-0.08466		2.035	-0.03906		2.035	-0.07081
	2.034	-0.08498		2.034	-0.03925		2.034	-0.07101
	2.033	-0.08531		2.033	-0.03944		2.033	-0.07121
	2.032	-0.08563		2.032	-0.03959		2.032	-0.07162
	2.031	-0.08596		2.031	-0.03981		2.031	-0.07182
	2.03	-0.08628		2.03	-0.04003		2.03	-0.07202
	2.029	-0.0866		2.029	-0.04022		2.029	-0.07223
	2.028	-0.08693		2.028	-0.04041		2.028	-0.07263
	2.027	-0.08725		2.027	-0.04063		2.027	-0.07283
	2.026	-0.08758		2.026	-0.04082		2.026	-0.07304
	2.025	-0.08823		2.025	-0.04097		2.025	-0.07344
	2.024	-0.08855		2.024	-0.04119		2.024	-0.07365
	2.023	-0.08887		2.023	-0.04138		2.023	-0.07385
	2.022	-0.0892		2.022	-0.04157		2.022	-0.07405
	2.021	-0.08952		2.021	-0.04176		2.021	-0.07446
	2.02	-0.08985		2.02	-0.04197		2.02	-0.07466
	2.019	-0.09017		2.019	-0.04216		2.019	-0.07486
	2.018	-0.0905		2.018	-0.04235		2.018	-0.07527
	2.017	-0.09082		2.017	-0.04257		2.017	-0.07547
	2.016	-0.09147		2.016	-0.04273		2.016	-0.07567
	2.015	-0.09179		2.015	-0.04295		2.015	-0.07588
	2.014	-0.09212		2.014	-0.0432		2.014	-0.07628
	2.013	-0.09244		2.013	-0.04339		2.013	-0.07649
	2.012	-0.09277		2.012	-0.04357		2.012	-0.07669
	2.011	-0.09309		2.011	-0.04379		2.011	-0.07709
	2.01	-0.09374		2.01	-0.04401		2.01	-0.0773
	2.009	-0.09406		2.009	-0.0442		2.009	-0.0775
	2.008	-0.09439		2.008	-0.04439		2.008	-0.0777
	2.007	-0.09471		2.007	-0.04464		2.007	-0.07811
	2.006	-0.09504		2.006	-0.04483		2.006	-0.07831
	2.005	-0.09536		2.005	-0.04502		2.005	-0.07872
	2.004	-0.09601		2.004	-0.04524		2.004	-0.07892
	2.003	-0.09633		2.003	-0.04542		2.003	-0.07912
	2.002	-0.09666		2.002	-0.04561		2.002	-0.07933
	2.001	-0.09666		2.001	-0.0458		2.001	-0.07973
	2	-0.09731		2	-0.04599		2	-0.07994
	1.999	-0.09763		1.999	-0.04621		1.999	-0.08014
	1.998	-0.09796		1.998	-0.04639		1.998	-0.08054
	1.997	-0.09828		1.997	-0.04661		1.997	-0.08075
	1.996	-0.09893		1.996	-0.04683		1.996	-0.08095
	1.995	-0.09925		1.995	-0.04702		1.995	-0.08136
	1.994	-0.09958		1.994	-0.04724		1.994	-0.08156
	1.993	-0.0999		1.993	-0.04743		1.993	-0.08176
	1.992	-0.10055		1.992	-0.04765		1.992	-0.08196
	1.991	-0.10088		1.991	-0.0479		1.991	-0.08217
	1.99	-0.1012		1.99	-0.04809		1.99	-0.08237
	1.989	-0.10185		1.989	-0.04834		1.989	-0.08278
	1.988	-0.10217		1.988	-0.04856		1.988	-0.08298
	1.987	-0.1025		1.987	-0.04878		1.987	-0.08318
	1.986	-0.10315		1.986	-0.049		1.986	-0.08338
	1.985	-0.10347		1.985	-0.04922		1.985	-0.08359
	1.984	-0.1038		1.984	-0.04944		1.984	-0.08359
	1.983	-0.10444		1.983	-0.04969		1.983	-0.08379
	1.982	-0.10477		1.982	-0.04994		1.982	-0.08399
	1.981	-0.10509		1.981	-0.05016		1.981	-0.0844
	1.98	-0.10574		1.98	-0.05038		1.98	-0.0846
	1.979	-0.10607		1.979	-0.0506		1.979	-0.0848
	1.978	-0.10671		1.978	-0.05082		1.978	-0.08501
	1.977	-0.10704		1.977	-0.05107		1.977	-0.08521
	1.976	-0.10736		1.976	-0.05132		1.976	-0.08541
	1.975	-0.10801		1.975	-0.0516		1.975	-0.08582
	1.974	-0.10834		1.974	-0.05179		1.974	-0.08602
	1.973	-0.10898		1.973	-0.05204		1.973	-0.08622
	1.972	-0.10931		1.972	-0.05229		1.972	-0.08643
	1.971	-0.10963		1.971	-0.05251		1.971	-0.08663
	1.97	-0.11028		1.97	-0.05276		1.97	-0.08704
	1.969	-0.11061		1.969	-0.05301		1.969	-0.08724
	1.968	-0.11093		1.968	-0.05323		1.968	-0.08744
	1.967	-0.11158		1.967	-0.05348		1.967	-0.08785
	1.966	-0.1119		1.966	-0.05373		1.966	-0.08805
	1.965	-0.11255		1.965	-0.05395		1.965	-0.08825
	1.964	-0.11288		1.964	-0.05423		1.964	-0.08846
	1.963	-0.11353		1.963	-0.05445		1.963	-0.08886
	1.962	-0.11385		1.962	-0.0547		1.962	-0.08906
	1.961	-0.1145		1.961	-0.05495		1.961	-0.08927
	1.96	-0.11482		1.96	-0.0552		1.96	-0.08947
	1.959	-0.11547		1.959	-0.05549		1.959	-0.08967
	1.958	-0.1158		1.958	-0.05574		1.958	-0.09008
	1.957	-0.11645		1.957	-0.05599		1.957	-0.09028
	1.956	-0.11709		1.956	-0.05627		1.956	-0.09048
	1.955	-0.11742		1.955	-0.05649		1.955	-0.09089
	1.954	-0.11807		1.954	-0.05677		1.954	-0.09109
	1.953	-0.11839		1.953	-0.05705		1.953	-0.0915
	1.952	-0.11904		1.952	-0.0573		1.952	-0.0917
	1.951	-0.11936		1.951	-0.05759		1.951	-0.09191
	1.95	-0.12001		1.95	-0.05784		1.95	-0.09231
	1.949	-0.12034		1.949	-0.05812		1.949	-0.09251
	1.948	-0.12099		1.948	-0.0584		1.948	-0.09272
	1.947	-0.12163		1.947	-0.05865		1.947	-0.09312
	1.946	-0.12196		1.946	-0.05893		1.946	-0.09333
	1.945	-0.12261		1.945	-0.05918		1.945	-0.09373
	1.944	-0.12326		1.944	-0.0595		1.944	-0.09393
	1.943	-0.12358		1.943	-0.05978		1.943	-0.09434
	1.942	-0.12423		1.942	-0.06003		1.942	-0.09454
	1.941	-0.12488		1.941	-0.06031		1.941	-0.09495
	1.94	-0.1252		1.94	-0.0606		1.94	-0.09515
	1.939	-0.12585		1.939	-0.06088		1.939	-0.09556
	1.938	-0.1265		1.938	-0.06113		1.938	-0.09596
	1.937	-0.12682		1.937	-0.06141		1.937	-0.09617
	1.936	-0.12747		1.936	-0.06169		1.936	-0.09657
	1.935	-0.12812		1.935	-0.06194		1.935	-0.09698
	1.934	-0.12845		1.934	-0.06223		1.934	-0.09718
	1.933	-0.1291		1.933	-0.06251		1.933	-0.09759
	1.932	-0.12974		1.932	-0.06276		1.932	-0.09779
	1.931	-0.13039		1.931	-0.06304		1.931	-0.09819
	1.93	-0.13104		1.93	-0.06332		1.93	-0.0984
	1.929	-0.13137		1.929	-0.06361		1.929	-0.0988
	1.928	-0.13201		1.928	-0.06386		1.928	-0.09901
	1.927	-0.13266		1.927	-0.06414		1.927	-0.09941
	1.926	-0.13331		1.926	-0.06442		1.926	-0.09961
	1.925	-0.13364		1.925	-0.0647		1.925	-0.10002
	1.924	-0.13428		1.924	-0.06502		1.924	-0.10022
	1.923	-0.13493		1.923	-0.0653		1.923	-0.10063
	1.922	-0.13558		1.922	-0.06555		1.922	-0.10083
	1.921	-0.13623		1.921	-0.06589		1.921	-0.10124
	1.92	-0.13688		1.92	-0.06618		1.92	-0.10144
	1.919	-0.13753		1.919	-0.06649		1.919	-0.10185
	1.918	-0.13785		1.918	-0.06674		1.918	-0.10205
	1.917	-0.1385		1.917	-0.06708		1.917	-0.10245
	1.916	-0.13915		1.916	-0.0674		1.916	-0.10266
	1.915	-0.1398		1.915	-0.06768		1.915	-0.10306
	1.914	-0.14045		1.914	-0.06796		1.914	-0.10347
	1.913	-0.1411		1.913	-0.06828		1.913	-0.10367
	1.912	-0.14175		1.912	-0.06856		1.912	-0.10408
	1.911	-0.14239		1.911	-0.06887		1.911	-0.10448
	1.91	-0.14304		1.91	-0.06918		1.91	-0.10469
	1.909	-0.14369		1.909	-0.0695		1.909	-0.10509
	1.908	-0.14402		1.908	-0.06978		1.908	-0.1055
	1.907	-0.14499		1.907	-0.07009		1.907	-0.1059
	1.906	-0.14531		1.906	-0.07044		1.906	-0.10631
	1.905	-0.14629		1.905	-0.07075		1.905	-0.10672
	1.904	-0.14661		1.904	-0.07107		1.904	-0.10712
	1.903	-0.14758		1.903	-0.07135		1.903	-0.10753
	1.902	-0.14791		1.902	-0.07163		1.902	-0.10773
	1.901	-0.14888		1.901	-0.07197		1.901	-0.10814
	1.9	-0.14953		1.9	-0.07226		1.9	-0.10854
	1.899	-0.15018		1.899	-0.07251		1.899	-0.10895
	1.898	-0.15083		1.898	-0.07282		1.898	-0.10935
	1.897	-0.15148		1.897	-0.07317		1.897	-0.10976
	1.896	-0.15212		1.896	-0.07345		1.896	-0.10996
	1.895	-0.15277		1.895	-0.07376		1.895	-0.11057
	1.894	-0.15342		1.894	-0.07411		1.894	-0.11077
	1.893	-0.15407		1.893	-0.07445		1.893	-0.11118
	1.892	-0.15504		1.892	-0.07476		1.892	-0.11158
	1.891	-0.15569		1.891	-0.07508		1.891	-0.11199
	1.89	-0.15634		1.89	-0.07542		1.89	-0.1124
	1.889	-0.15699		1.889	-0.07577		1.889	-0.1128
	1.888	-0.15764		1.888	-0.07608		1.888	-0.11321
	1.887	-0.15829		1.887	-0.07639		1.887	-0.11361
	1.886	-0.15926		1.886	-0.07677		1.886	-0.11402
	1.885	-0.15991		1.885	-0.07712		1.885	-0.11422
	1.884	-0.16056		1.884	-0.07743		1.884	-0.11463
	1.883	-0.16121		1.883	-0.07777		1.883	-0.11503
	1.882	-0.16186		1.882	-0.07815		1.882	-0.11544
	1.881	-0.16283		1.881	-0.0785		1.881	-0.11584
	1.88	-0.16348		1.88	-0.07884		1.88	-0.11625
	1.879	-0.16413		1.879	-0.07922		1.879	-0.11666
	1.878	-0.1651		1.878	-0.07956		1.878	-0.11727
	1.877	-0.16575		1.877	-0.07991		1.877	-0.11767
	1.876	-0.1664		1.876	-0.08025		1.876	-0.11808
	1.875	-0.16705		1.875	-0.0806		1.875	-0.11848
	1.874	-0.16802		1.874	-0.081		1.874	-0.11889
	1.873	-0.16867		1.873	-0.08132		1.873	-0.1195
	1.872	-0.16932		1.872	-0.08166		1.872	-0.1199
	1.871	-0.17029		1.871	-0.08204		1.871	-0.12031
	1.87	-0.17094		1.87	-0.08241		1.87	-0.12071
	1.869	-0.17191		1.869	-0.08279		1.869	-0.12112
	1.868	-0.17256		1.868	-0.08313		1.868	-0.12173
	1.867	-0.17321		1.867	-0.08351		1.867	-0.12213
	1.866	-0.17418		1.866	-0.08389		1.866	-0.12254
	1.865	-0.17483		1.865	-0.08426		1.865	-0.12315
	1.864	-0.1758		1.864	-0.08461		1.864	-0.12355
	1.863	-0.17645		1.863	-0.08495		1.863	-0.12396
	1.862	-0.1771		1.862	-0.08533		1.862	-0.12457
	1.861	-0.17807		1.861	-0.08567		1.861	-0.12497
	1.86	-0.17905		1.86	-0.08605		1.86	-0.12538
	1.859	-0.1797		1.859	-0.08646		1.859	-0.12579
	1.858	-0.18067		1.858	-0.08683		1.858	-0.12639
	1.857	-0.18132		1.857	-0.08721		1.857	-0.1268
	1.856	-0.18229		1.856	-0.08759		1.856	-0.12721
	1.855	-0.18294		1.855	-0.08799		1.855	-0.12761
	1.854	-0.18391		1.854	-0.0884		1.854	-0.12822
	1.853	-0.18456		1.853	-0.08881		1.853	-0.12863
	1.852	-0.18553		1.852	-0.08918		1.852	-0.12903
	1.851	-0.18651		1.851	-0.08956		1.851	-0.12964
	1.85	-0.18716		1.85	-0.08997		1.85	-0.13005
	1.849	-0.18813		1.849	-0.09038		1.849	-0.13066
	1.848	-0.18878		1.848	-0.09075		1.848	-0.13106
	1.847	-0.18975		1.847	-0.09113		1.847	-0.13167
	1.846	-0.19072		1.846	-0.09147		1.846	-0.13228
	1.845	-0.19137		1.845	-0.09182		1.845	-0.13268
	1.844	-0.19235		1.844	-0.09223		1.844	-0.13309
	1.843	-0.19332		1.843	-0.09263		1.843	-0.1337
	1.842	-0.19397		1.842	-0.09304		1.842	-0.13431
	1.841	-0.19494		1.841	-0.09345		1.841	-0.13471
	1.84	-0.19591		1.84	-0.09386		1.84	-0.13532
	1.839	-0.19656		1.839	-0.09426		1.839	-0.13573
	1.838	-0.19753		1.838	-0.0947		1.838	-0.13613
	1.837	-0.19851		1.837	-0.0948		1.837	-0.13674
	1.836	-0.19948		1.836	-0.09517		1.836	-0.13715
	1.835	-0.20013		1.835	-0.09558		1.835	-0.13755
	1.834	-0.2011		1.834	-0.09596		1.834	-0.13816
	1.833	-0.20208		1.833	-0.09643		1.833	-0.13857
	1.832	-0.20305		1.832	-0.09683		1.832	-0.13897
	1.831	-0.20402		1.831	-0.09721		1.831	-0.13958
	1.83	-0.205		1.83	-0.09759		1.83	-0.13999
	1.829	-0.20564		1.829	-0.09809		1.829	-0.14039
	1.828	-0.20662		1.828	-0.09846		1.828	-0.141
	1.827	-0.20759		1.827	-0.09884		1.827	-0.14141
	1.826	-0.20856		1.826	-0.09934		1.826	-0.14202
	1.825	-0.20954		1.825	-0.09972		1.825	-0.14242
	1.824	-0.21051		1.824	-0.10019		1.824	-0.14303
	1.823	-0.21148		1.823	-0.1006		1.823	-0.14344
	1.822	-0.21246		1.822	-0.10107		1.822	-0.14405
	1.821	-0.2131		1.821	-0.10144		1.821	-0.14465
	1.82	-0.21408		1.82	-0.10194		1.82	-0.14506
	1.819	-0.21505		1.819	-0.10241		1.819	-0.14567
	1.818	-0.21635		1.818	-0.10279		1.818	-0.14628
	1.817	-0.217		1.817	-0.10329		1.817	-0.14689
	1.816	-0.21797		1.816	-0.10376		1.816	-0.14729
	1.815	-0.21894		1.815	-0.10423		1.815	-0.1479
	1.814	-0.21992		1.814	-0.10473		1.814	-0.14851
	1.813	-0.22089		1.813	-0.10511		1.813	-0.14912
	1.812	-0.22186		1.812	-0.10558		1.812	-0.14973
	1.811	-0.22283		1.811	-0.10608		1.811	-0.15033
	1.81	-0.22413		1.81	-0.10646		1.81	-0.15074
	1.809	-0.22511		1.809	-0.10693		1.809	-0.15135
	1.808	-0.22575		1.808	-0.10743		1.808	-0.15196
	1.807	-0.22673		1.807	-0.1079		1.807	-0.15257
	1.806	-0.2277		1.806	-0.10828		1.806	-0.15297
	1.805	-0.229		1.805	-0.10878		1.805	-0.15358
	1.804	-0.22997		1.804	-0.10925		1.804	-0.15419
	1.803	-0.23094		1.803	-0.10972		1.803	-0.1548
	1.802	-0.23192		1.802	-0.11022		1.802	-0.15561
	1.801	-0.23289		1.801	-0.11069		1.801	-0.15622
	1.8	-0.23386		1.8	-0.11119		1.8	-0.15683
	1.799	-0.23484		1.799	-0.11166		1.799	-0.15744
	1.798	-0.23581		1.798	-0.11213		1.798	-0.15804
	1.797	-0.23678		1.797	-0.11254		1.797	-0.15865
	1.796	-0.23808		1.796	-0.11301		1.796	-0.15926
	1.795	-0.23905		1.795	-0.11348		1.795	-0.15967
	1.794	-0.24003		1.794	-0.11398		1.794	-0.16028
	1.793	-0.241		1.793	-0.11436		1.793	-0.16088
	1.792	-0.24197		1.792	-0.11483		1.792	-0.1617
	1.791	-0.24327		1.791	-0.11533		1.791	-0.1623
	1.79	-0.24424		1.79	-0.1158		1.79	-0.16291
	1.789	-0.24522		1.789	-0.11618		1.789	-0.16352
	1.788	-0.24619		1.788	-0.11668		1.788	-0.16433
	1.787	-0.24716		1.787	-0.11715		1.787	-0.16494
	1.786	-0.24813		1.786	-0.11771		1.786	-0.16555
	1.785	-0.24943		1.785	-0.11821		1.785	-0.16636
	1.784	-0.25041		1.784	-0.11868		1.784	-0.16697
	1.783	-0.25138		1.783	-0.11918		1.783	-0.16758
	1.782	-0.25235		1.782	-0.11975		1.782	-0.16839
	1.781	-0.25365		1.781	-0.12022		1.781	-0.169
	1.78	-0.25462		1.78	-0.12072		1.78	-0.16981
	1.779	-0.2556		1.779	-0.12129		1.779	-0.17042
	1.778	-0.25689		1.778	-0.12176		1.778	-0.17123
	1.777	-0.25787		1.777	-0.12235		1.777	-0.17184
	1.776	-0.25884		1.776	-0.12282		1.776	-0.17265
	1.775	-0.26014		1.775	-0.12342		1.775	-0.17326
	1.774	-0.26111		1.774	-0.12389		1.774	-0.17387
	1.773	-0.26208		1.773	-0.12445		1.773	-0.17448
	1.772	-0.26338		1.772	-0.12495		1.772	-0.17529
	1.771	-0.26435		1.771	-0.12552		1.771	-0.1759
	1.77	-0.26533		1.77	-0.12602		1.77	-0.17671
	1.769	-0.26662		1.769	-0.12649		1.769	-0.17732
	1.768	-0.2676		1.768	-0.12705		1.768	-0.17813
	1.767	-0.26857		1.767	-0.12765		1.767	-0.17894
	1.766	-0.26987		1.766	-0.12812		1.766	-0.17955
	1.765	-0.27084		1.765	-0.12871		1.765	-0.18036
	1.764	-0.27214		1.764	-0.12918		1.764	-0.18117
	1.763	-0.27311		1.763	-0.12975		1.763	-0.18198
	1.762	-0.27441		1.762	-0.13034		1.762	-0.1828
	1.761	-0.27538		1.761	-0.13082		1.761	-0.1834
	1.76	-0.27635		1.76	-0.13132		1.76	-0.18422
	1.759	-0.27765		1.759	-0.13179		1.759	-0.18482
	1.758	-0.27895		1.758	-0.13235		1.758	-0.18564
	1.757	-0.27992		1.757	-0.13285		1.757	-0.18624
	1.756	-0.28122		1.756	-0.13332		1.756	-0.18706
	1.755	-0.28219		1.755	-0.13392		1.755	-0.18787
	1.754	-0.28349		1.754	-0.13439		1.754	-0.18848
	1.753	-0.28446		1.753	-0.13495		1.753	-0.18929
	1.752	-0.28576		1.752	-0.13545		1.752	-0.1901
	1.751	-0.28673		1.751	-0.13602		1.751	-0.19071
	1.75	-0.28803		1.75	-0.13652		1.75	-0.19152
	1.749	-0.28933		1.749	-0.13699		1.749	-0.19213
	1.748	-0.2903		1.748	-0.13755		1.748	-0.19294
	1.747	-0.2916		1.747	-0.13815		1.747	-0.19355
	1.746	-0.2929		1.746	-0.13862		1.746	-0.19436
	1.745	-0.29387		1.745	-0.13922		1.745	-0.19497
	1.744	-0.29517		1.744	-0.13978		1.744	-0.19578
	1.743	-0.29646		1.743	-0.14034		1.743	-0.19659
	1.742	-0.29744		1.742	-0.14094		1.742	-0.1974
	1.741	-0.29873		1.741	-0.1415		1.741	-0.19801
	1.74	-0.30003		1.74	-0.14219		1.74	-0.19882
	1.739	-0.30101		1.739	-0.14276		1.739	-0.19963
	1.738	-0.3023		1.738	-0.14335		1.738	-0.20045
	1.737	-0.3036		1.737	-0.14382		1.737	-0.20126
	1.736	-0.30457		1.736	-0.14439		1.736	-0.20187
	1.735	-0.30587		1.735	-0.14508		1.735	-0.20268
	1.734	-0.30717		1.734	-0.14564		1.734	-0.20288
	1.733	-0.30847		1.733	-0.14624		1.733	-0.20491
	1.732	-0.30976		1.732	-0.1468		1.732	-0.20491
	1.731	-0.31074		1.731	-0.14749		1.731	-0.20491
	1.73	-0.31203		1.73	-0.14806		1.73	-0.20694
	1.729	-0.31333		1.729	-0.14865		1.729	-0.20694
	1.728	-0.31463		1.728	-0.14922		1.728	-0.20897
	1.727	-0.31593		1.727	-0.14981		1.727	-0.20897
	1.726	-0.31722		1.726	-0.15028		1.726	-0.20897
	1.725	-0.31852		1.725	-0.15085		1.725	-0.211
	1.724	-0.31982		1.724	-0.15144		1.724	-0.211
	1.723	-0.32112		1.723	-0.15201		1.723	-0.21302
	1.722	-0.32241		1.722	-0.1526		1.722	-0.21302
	1.721	-0.32371		1.721	-0.15317		1.721	-0.21302
	1.72	-0.32436		1.72	-0.15386		1.72	-0.21505
	1.719	-0.3276		1.719	-0.15442		1.719	-0.21505
	1.718	-0.3276		1.718	-0.15498		1.718	-0.21708
	1.717	-0.3276		1.717	-0.15567		1.717	-0.21708
	1.716	-0.33085		1.716	-0.15624		1.716	-0.21911
	1.715	-0.33085		1.715	-0.15683		1.715	-0.21911
	1.714	-0.33409		1.714	-0.15749		1.714	-0.21911
	1.713	-0.33409		1.713	-0.15809		1.713	-0.22114
	1.712	-0.33409		1.712	-0.15875		1.712	-0.22114
	1.711	-0.33733		1.711	-0.15934		1.711	-0.22317
	1.71	-0.33733		1.71	-0.16		1.71	-0.22317
	1.709	-0.34058		1.709	-0.1606		1.709	-0.2252
	1.708	-0.34058		1.708	-0.16125		1.708	-0.2252
	1.707	-0.34382		1.707	-0.16194		1.707	-0.22723
	1.706	-0.34382		1.706	-0.1626		1.706	-0.22723
	1.705	-0.34382		1.705	-0.1632		1.705	-0.22926
	1.704	-0.34706		1.704	-0.16386		1.704	-0.22926
	1.703	-0.34706		1.703	-0.16455		1.703	-0.22926
	1.702	-0.35031		1.702	-0.16511		1.702	-0.23128
	1.701	-0.35031		1.701	-0.1658		1.701	-0.23128
	1.7	-0.35031		1.7	-0.16646		1.7	-0.23331
	1.699	-0.35355		1.699	-0.16715		1.699	-0.23331
	1.698	-0.35355		1.698	-0.16781		1.698	-0.23331
	1.697	-0.3568		1.697	-0.1685		1.697	-0.23534
	1.696	-0.3568		1.696	-0.16906		1.696	-0.23534
	1.695	-0.36004		1.695	-0.16975		1.695	-0.23737
	1.694	-0.36004		1.694	-0.17041		1.694	-0.23737
	1.693	-0.36004		1.693	-0.1711		1.693	-0.2394
	1.692	-0.36328		1.692	-0.17176		1.692	-0.2394
	1.691	-0.36328		1.691	-0.17232		1.691	-0.24143
	1.69	-0.36653		1.69	-0.17301		1.69	-0.24143
	1.689	-0.36653		1.689	-0.17367		1.689	-0.24346
	1.688	-0.36977		1.688	-0.17436		1.688	-0.24346
	1.687	-0.36977		1.687	-0.17492		1.687	-0.24549
	1.686	-0.36977		1.686	-0.17561		1.686	-0.24549
	1.685	-0.37301		1.685	-0.17618		1.685	-0.24549
	1.684	-0.37301		1.684	-0.17687		1.684	-0.24751
	1.683	-0.37626		1.683	-0.17743		1.683	-0.24751
	1.682	-0.37626		1.682	-0.17812		1.682	-0.24954
	1.681	-0.3795		1.681	-0.17887		1.681	-0.24954
	1.68	-0.3795		1.68	-0.17947		1.68	-0.25157
	1.679	-0.38274		1.679	-0.18013		1.679	-0.25157
	1.678	-0.38274		1.678	-0.18082		1.678	-0.2536
	1.677	-0.38274		1.677	-0.18157		1.677	-0.2536
	1.676	-0.38599		1.676	-0.18226		1.676	-0.2536
	1.675	-0.38599		1.675	-0.18292		1.675	-0.25563
	1.674	-0.38923		1.674	-0.1837		1.674	-0.25563
	1.673	-0.38923		1.673	-0.18439		1.673	-0.25766
	1.672	-0.39247		1.672	-0.18514		1.672	-0.25766
	1.671	-0.39247		1.671	-0.18583		1.671	-0.25969
	1.67	-0.39247		1.67	-0.18658		1.67	-0.25969
	1.669	-0.39572		1.669	-0.18727		1.669	-0.26172
	1.668	-0.39572		1.668	-0.18812		1.668	-0.26172
	1.667	-0.39896		1.667	-0.18881		1.667	-0.26375
	1.666	-0.39896		1.666	-0.18956		1.666	-0.26375
	1.665	-0.40221		1.665	-0.19034		1.665	-0.26577
	1.664	-0.40221		1.664	-0.19113		1.664	-0.26577
	1.663	-0.40221		1.663	-0.19188		1.663	-0.2678
	1.662	-0.40545		1.662	-0.19266		1.662	-0.2678
	1.661	-0.40545		1.661	-0.19342		1.661	-0.26983
	1.66	-0.40869		1.66	-0.1942		1.66	-0.26983
	1.659	-0.40869		1.659	-0.19495		1.659	-0.27186
	1.658	-0.41194		1.658	-0.19574		1.658	-0.27186
	1.657	-0.41194		1.657	-0.19661		1.657	-0.27389
	1.656	-0.41194		1.656	-0.19727		1.656	-0.27592
	1.655	-0.41518		1.655	-0.19806		1.655	-0.27592
	1.654	-0.41518		1.654	-0.19881		1.654	-0.27795
	1.653	-0.41842		1.653	-0.19959		1.653	-0.27795
	1.652	-0.41842		1.652	-0.20038		1.652	-0.27998
	1.651	-0.41842		1.651	-0.20103		1.651	-0.27998
	1.65	-0.42167		1.65	-0.20182		1.65	-0.282
	1.649	-0.42167		1.649	-0.20257		1.649	-0.282
	1.648	-0.42491		1.648	-0.20335		1.648	-0.28403
	1.647	-0.42491		1.647	-0.2042		1.647	-0.28403
	1.646	-0.42491		1.646	-0.20498		1.646	-0.28606
	1.645	-0.42815		1.645	-0.20577		1.645	-0.28809
	1.644	-0.42815		1.644	-0.20661		1.644	-0.28809
	1.643	-0.4314		1.643	-0.2074		1.643	-0.29012
	1.642	-0.4314		1.642	-0.20815		1.642	-0.29012
	1.641	-0.4314		1.641	-0.20893		1.641	-0.29215
	1.64	-0.43464		1.64	-0.20981		1.64	-0.29215
	1.639	-0.43464		1.639	-0.21056		1.639	-0.29418
	1.638	-0.43464		1.638	-0.21154		1.638	-0.29418
	1.637	-0.43789		1.637	-0.21241		1.637	-0.29621
	1.636	-0.43789		1.636	-0.21326		1.636	-0.29621
	1.635	-0.43789		1.635	-0.21414		1.635	-0.29823
	1.634	-0.44113		1.634	-0.21502		1.634	-0.29823
	1.633	-0.44113		1.633	-0.21586		1.633	-0.30026
	1.632	-0.44113		1.632	-0.21674		1.632	-0.30026
	1.631	-0.44437		1.631	-0.21759		1.631	-0.30229
	1.63	-0.44437		1.63	-0.21846		1.63	-0.30229
	1.629	-0.44437		1.629	-0.21934		1.629	-0.30432
	1.628	-0.44762		1.628	-0.22019		1.628	-0.30432
	1.627	-0.44762		1.627	-0.22107		1.627	-0.30635
	1.626	-0.44762		1.626	-0.22194		1.626	-0.30838
	1.625	-0.44762		1.625	-0.22288		1.625	-0.30838
	1.624	-0.45086		1.624	-0.22376		1.624	-0.31041
	1.623	-0.45086		1.623	-0.22473		1.623	-0.31244
	1.622	-0.45086		1.622	-0.22558		1.622	-0.31244
	1.621	-0.45086		1.621	-0.22636		1.621	-0.31447
	1.62	-0.4541		1.62	-0.22734		1.62	-0.31447
	1.619	-0.4541		1.619	-0.22818		1.619	-0.31649
	1.618	-0.4541		1.618	-0.22906		1.618	-0.31852
	1.617	-0.4541		1.617	-0.22994		1.617	-0.31852
	1.616	-0.4541		1.616	-0.23088		1.616	-0.32055
	1.615	-0.45735		1.615	-0.23176		1.615	-0.32055
	1.614	-0.45735		1.614	-0.23273		1.614	-0.32258
	1.613	-0.45735		1.613	-0.2337		1.613	-0.32461
	1.612	-0.45735		1.612	-0.23455		1.612	-0.32461
	1.611	-0.45735		1.611	-0.23552		1.611	-0.32664
	1.61	-0.46059		1.61	-0.23649		1.61	-0.32664
	1.609	-0.46059		1.609	-0.23734		1.609	-0.32867
	1.608	-0.46059		1.608	-0.23831		1.608	-0.3307
	1.607	-0.46059		1.607	-0.23918		1.607	-0.3307
	1.606	-0.46059		1.606	-0.24013		1.606	-0.33272
	1.605	-0.46059		1.605	-0.2411		1.605	-0.33475
	1.604	-0.46059		1.604	-0.24207		1.604	-0.33475
	1.603	-0.46059		1.603	-0.24304		1.603	-0.33678
	1.602	-0.46383		1.602	-0.24398		1.602	-0.33881
	1.601	-0.46383		1.601	-0.24495		1.601	-0.33881
	1.6	-0.46383		1.6	-0.24592		1.6	-0.34084
	1.599	-0.46383		1.599	-0.24687		1.599	-0.34287
	1.598	-0.46383		1.598	-0.24793		1.598	-0.34287
	1.597	-0.46383		1.597	-0.2489		1.597	-0.3449
	1.596	-0.46383		1.596	-0.24987		1.596	-0.34693
	1.595	-0.46383		1.595	-0.25082		1.595	-0.34693
	1.594	-0.46383		1.594	-0.25179		1.594	-0.34896
	1.593	-0.46383		1.593	-0.25276		1.593	-0.35098
	1.592	-0.46383		1.592	-0.25373		1.592	-0.35098
	1.591	-0.46383		1.591	-0.25476		1.591	-0.35301
	1.59	-0.46383		1.59	-0.25574		1.59	-0.35504
	1.589	-0.46383		1.589	-0.2568		1.589	-0.35504
	1.588	-0.46383		1.588	-0.25787		1.588	-0.35707
	1.587	-0.46383		1.587	-0.25881		1.587	-0.3591
	1.586	-0.46383		1.586	-0.25987		1.586	-0.3591
	1.585	-0.46383		1.585	-0.26085		1.585	-0.36113
	1.584	-0.46059		1.584	-0.26191		1.584	-0.36316
	1.583	-0.46059		1.583	-0.26288		1.583	-0.36316
	1.582	-0.46059		1.582	-0.26392		1.582	-0.36519
	1.581	-0.46059		1.581	-0.26489		1.581	-0.36519
	1.58	-0.46059		1.58	-0.26605		1.58	-0.36721
	1.579	-0.46059		1.579	-0.26702		1.579	-0.36924
	1.578	-0.46059		1.578	-0.26815		1.578	-0.36924
	1.577	-0.46059		1.577	-0.26912		1.577	-0.37127
	1.576	-0.45735		1.576	-0.27019		1.576	-0.37127
	1.575	-0.45735		1.575	-0.27125		1.575	-0.3733
	1.574	-0.45735		1.574	-0.27232		1.574	-0.37533
	1.573	-0.45735		1.573	-0.27335		1.573	-0.37533
	1.572	-0.45735		1.572	-0.27442		1.572	-0.37736
	1.571	-0.4541		1.571	-0.27549		1.571	-0.37736
	1.57	-0.4541		1.57	-0.27665		1.57	-0.37939
	1.569	-0.4541		1.569	-0.27771		1.569	-0.37939
	1.568	-0.4541		1.568	-0.27875		1.568	-0.38142
	1.567	-0.4541		1.567	-0.27991		1.567	-0.38142
	1.566	-0.45086		1.566	-0.28097		1.566	-0.38344
	1.565	-0.45086		1.565	-0.28213		1.565	-0.38344
	1.564	-0.45086		1.564	-0.2832		1.564	-0.38547
	1.563	-0.44762		1.563	-0.28426		1.563	-0.38547
	1.562	-0.44762		1.562	-0.2853		1.562	-0.3875
	1.561	-0.44762		1.561	-0.28646		1.561	-0.3875
	1.56	-0.44762		1.56	-0.28752		1.56	-0.38953
	1.559	-0.44437		1.559	-0.28868		1.559	-0.38953
	1.558	-0.44437		1.558	-0.28975		1.558	-0.39156
	1.557	-0.44437		1.557	-0.29078		1.557	-0.39156
	1.556	-0.44113		1.556	-0.29185		1.556	-0.39156
	1.555	-0.44113		1.555	-0.29292		1.555	-0.39359
	1.554	-0.44113		1.554	-0.29398		1.554	-0.39359
	1.553	-0.43789		1.553	-0.29505		1.553	-0.39359
	1.552	-0.43789		1.552	-0.29608		1.552	-0.39562
	1.551	-0.43789		1.551	-0.29705		1.551	-0.39562
	1.55	-0.43464		1.55	-0.29803		1.55	-0.39562
	1.549	-0.43464		1.549	-0.29909		1.549	-0.39562
	1.548	-0.43464		1.548	-0.30016		1.548	-0.39562
	1.547	-0.4314		1.547	-0.3011		1.547	-0.39765
	1.546	-0.4314		1.546	-0.30216		1.546	-0.39765
	1.545	-0.4314		1.545	-0.30313		1.545	-0.39765
	1.544	-0.42815		1.544	-0.30408		1.544	-0.39765
	1.543	-0.42815		1.543	-0.30505		1.543	-0.39765
	1.542	-0.42815		1.542	-0.30602		1.542	-0.39765
	1.541	-0.42491		1.541	-0.30708		1.541	-0.39968
	1.54	-0.42491		1.54	-0.30815		1.54	-0.39968
	1.539	-0.42167		1.539	-0.309		1.539	-0.39968
	1.538	-0.42167		1.538	-0.30997		1.538	-0.39968
	1.537	-0.42167		1.537	-0.31085		1.537	-0.39968
	1.536	-0.41842		1.536	-0.31179		1.536	-0.39968
	1.535	-0.41842		1.535	-0.31257		1.535	-0.39968
	1.534	-0.41842		1.534	-0.31345		1.534	-0.39968
	1.533	-0.41518		1.533	-0.31442		1.533	-0.39968
	1.532	-0.41518		1.532	-0.31536		1.532	-0.39968
	1.531	-0.41194		1.531	-0.31599		1.531	-0.39968
	1.53	-0.41194		1.53	-0.31693		1.53	-0.39968
	1.529	-0.41194		1.529	-0.31787		1.529	-0.39968
	1.528	-0.40869		1.528	-0.31881		1.528	-0.39765
	1.527	-0.40869		1.527	-0.31975		1.527	-0.39765
	1.526	-0.40545		1.526	-0.32069		1.526	-0.39765
	1.525	-0.40545		1.525	-0.32132		1.525	-0.39765
	1.524	-0.40545		1.524	-0.32226		1.524	-0.39765
	1.523	-0.40221		1.523	-0.3232		1.523	-0.39765
	1.522	-0.40221		1.522	-0.32382		1.522	-0.39765
	1.521	-0.40221		1.521	-0.32476		1.521	-0.39562
	1.52	-0.39896		1.52	-0.32571		1.52	-0.39562
	1.519	-0.39896		1.519	-0.32633		1.519	-0.39562
	1.518	-0.39572		1.518	-0.32696		1.518	-0.39562
	1.517	-0.39572		1.517	-0.3279		1.517	-0.39562
	1.516	-0.39572		1.516	-0.32853		1.516	-0.39359
	1.515	-0.39247		1.515	-0.32947		1.515	-0.39359
	1.514	-0.39247		1.514	-0.33009		1.514	-0.39359
	1.513	-0.39247		1.513	-0.33072		1.513	-0.39156
	1.512	-0.38923		1.512	-0.33135		1.512	-0.39156
	1.511	-0.38923		1.511	-0.33197		1.511	-0.39156
	1.51	-0.38923		1.51	-0.33292		1.51	-0.38953
	1.509	-0.38599		1.509	-0.33354		1.509	-0.38953
	1.508	-0.38599		1.508	-0.33417		1.508	-0.38953
	1.507	-0.38599		1.507	-0.3348		1.507	-0.3875
	1.506	-0.38274		1.506	-0.33542		1.506	-0.3875
	1.505	-0.38274		1.505	-0.33574		1.505	-0.3875
	1.504	-0.38274		1.504	-0.33636		1.504	-0.38547
	1.503	-0.3795		1.503	-0.33699		1.503	-0.38547
	1.502	-0.3795		1.502	-0.3373		1.502	-0.38344
	1.501	-0.3795		1.501	-0.33762		1.501	-0.38344
	1.5	-0.37626		1.5	-0.33824		1.5	-0.38142
	1.499	-0.37626		1.499	-0.33856		1.499	-0.38142
	1.498	-0.37626		1.498	-0.33918		1.498	-0.38142
	1.497	-0.37301		1.497	-0.3395		1.497	-0.37939
	1.496	-0.37301		1.496	-0.33981		1.496	-0.37939
	1.495	-0.37301		1.495	-0.34013		1.495	-0.37736
	1.494	-0.36977		1.494	-0.34044		1.494	-0.37736
	1.493	-0.36977		1.493	-0.34075		1.493	-0.37533
	1.492	-0.36977		1.492	-0.34107		1.492	-0.37533
	1.491	-0.36977		1.491	-0.34107		1.491	-0.3733
	1.49	-0.36653		1.49	-0.34138		1.49	-0.3733
	1.489	-0.36653		1.489	-0.34169		1.489	-0.37127
	1.488	-0.36653		1.488	-0.34169		1.488	-0.37127
	1.487	-0.36328		1.487	-0.34201		1.487	-0.36924
	1.486	-0.36328		1.486	-0.34201		1.486	-0.36924
	1.485	-0.36328		1.485	-0.34232		1.485	-0.36721
	1.484	-0.36328		1.484	-0.34263		1.484	-0.36721
	1.483	-0.36004		1.483	-0.34263		1.483	-0.36519
	1.482	-0.36004		1.482	-0.34263		1.482	-0.36519
	1.481	-0.36004		1.481	-0.34263		1.481	-0.36316
	1.48	-0.36004		1.48	-0.34263		1.48	-0.36316
	1.479	-0.3568		1.479	-0.34263		1.479	-0.36113
	1.478	-0.3568		1.478	-0.34263		1.478	-0.36113
	1.477	-0.3568		1.477	-0.34263		1.477	-0.3591
	1.476	-0.3568		1.476	-0.34263		1.476	-0.3591
	1.475	-0.35355		1.475	-0.34263		1.475	-0.35707
	1.474	-0.35355		1.474	-0.34263		1.474	-0.35707
	1.473	-0.35355		1.473	-0.34232		1.473	-0.35504
	1.472	-0.35355		1.472	-0.34201		1.472	-0.35301
	1.471	-0.35031		1.471	-0.34201		1.471	-0.35301
	1.47	-0.35031		1.47	-0.34169		1.47	-0.35098
	1.469	-0.35031		1.469	-0.34169		1.469	-0.35098
	1.468	-0.35031		1.468	-0.34169		1.468	-0.34896
	1.467	-0.35031		1.467	-0.34138		1.467	-0.34896
	1.466	-0.34706		1.466	-0.34107		1.466	-0.34693
	1.465	-0.34706		1.465	-0.34075		1.465	-0.34693
	1.464	-0.34706		1.464	-0.34075		1.464	-0.3449
	1.463	-0.34706		1.463	-0.34044		1.463	-0.34287
	1.462	-0.34706		1.462	-0.34013		1.462	-0.34287
	1.461	-0.34382		1.461	-0.34013		1.461	-0.34084
	1.46	-0.34382		1.46	-0.33981		1.46	-0.34084
	1.459	-0.34382		1.459	-0.3395		1.459	-0.33881
	1.458	-0.34382		1.458	-0.33918		1.458	-0.33881
	1.457	-0.34382		1.457	-0.33918		1.457	-0.33678
	1.456	-0.34058		1.456	-0.33887		1.456	-0.33678
	1.455	-0.34058		1.455	-0.33856		1.455	-0.33475
	1.454	-0.34058		1.454	-0.33824		1.454	-0.33475
	1.453	-0.34058		1.453	-0.33793		1.453	-0.33272
	1.452	-0.34058		1.452	-0.33762		1.452	-0.33272
	1.451	-0.34058		1.451	-0.3373		1.451	-0.3307
	1.45	-0.34058		1.45	-0.33699		1.45	-0.3307
	1.449	-0.33733		1.449	-0.33699		1.449	-0.32867
	1.448	-0.33733		1.448	-0.33668		1.448	-0.32867
	1.447	-0.33733		1.447	-0.33636		1.447	-0.32664
	1.446	-0.33733		1.446	-0.33605		1.446	-0.32664
	1.445	-0.33733		1.445	-0.33574		1.445	-0.32461
	1.444	-0.33733		1.444	-0.33542		1.444	-0.32461
	1.443	-0.33733		1.443	-0.3348		1.443	-0.32258
	1.442	-0.33409		1.442	-0.33448		1.442	-0.32258
	1.441	-0.33409		1.441	-0.33448		1.441	-0.32055
	1.44	-0.33409		1.44	-0.33386		1.44	-0.32055
	1.439	-0.33409		1.439	-0.33354		1.439	-0.31852
	1.438	-0.33409		1.438	-0.33323		1.438	-0.31852
	1.437	-0.33409		1.437	-0.33292		1.437	-0.31649
	1.436	-0.33409		1.436	-0.3326		1.436	-0.31649
	1.435	-0.33085		1.435	-0.33197		1.435	-0.31447
	1.434	-0.33085		1.434	-0.33166		1.434	-0.31447
	1.433	-0.33085		1.433	-0.33135		1.433	-0.31244
	1.432	-0.33085		1.432	-0.33103		1.432	-0.31244
	1.431	-0.33085		1.431	-0.33072		1.431	-0.31041
	1.43	-0.33085		1.43	-0.33041		1.43	-0.31041
	1.429	-0.33085		1.429	-0.32978		1.429	-0.30838
	1.428	-0.33085		1.428	-0.32947		1.428	-0.30838
	1.427	-0.33085		1.427	-0.32915		1.427	-0.30635
	1.426	-0.33085		1.426	-0.32884		1.426	-0.30635
	1.425	-0.3276		1.425	-0.32853		1.425	-0.30635
	1.424	-0.3276		1.424	-0.32821		1.424	-0.30432
	1.423	-0.3276		1.423	-0.3279		1.423	-0.30432
	1.422	-0.3276		1.422	-0.32727		1.422	-0.30229
	1.421	-0.3276		1.421	-0.32696		1.421	-0.30229
	1.42	-0.3276		1.42	-0.32665		1.42	-0.30026
	1.419	-0.3276		1.419	-0.32633		1.419	-0.30026
	1.418	-0.3276		1.418	-0.32602		1.418	-0.30026
	1.417	-0.3276		1.417	-0.32571		1.417	-0.29823
	1.416	-0.3276		1.416	-0.32539		1.416	-0.29823
	1.415	-0.32436		1.415	-0.32508		1.415	-0.29621
	1.414	-0.32436		1.414	-0.32476		1.414	-0.29621
	1.413	-0.32436		1.413	-0.32445		1.413	-0.29621
	1.412	-0.32436		1.412	-0.32414		1.412	-0.29418
	1.411	-0.32436		1.411	-0.32382		1.411	-0.29418
	1.41	-0.32436		1.41	-0.32351		1.41	-0.29215
	1.409	-0.32436		1.409	-0.3232		1.409	-0.29215
	1.408	-0.32404		1.408	-0.32288		1.408	-0.29215
	1.407	-0.32371		1.407	-0.32288		1.407	-0.29012
	1.406	-0.32339		1.406	-0.32226		1.406	-0.29012
	1.405	-0.32339		1.405	-0.32226		1.405	-0.29012
	1.404	-0.32306		1.404	-0.32194		1.404	-0.28809
	1.403	-0.32306		1.403	-0.32163		1.403	-0.28809
	1.402	-0.32274		1.402	-0.32132		1.402	-0.28809
	1.401	-0.32241		1.401	-0.321		1.401	-0.28606
	1.4	-0.32241		1.4	-0.32069		1.4	-0.28606
	1.399	-0.32209		1.399	-0.32069		1.399	-0.28606
	1.398	-0.32209		1.398	-0.32038		1.398	-0.28606
	1.397	-0.32176		1.397	-0.32006		1.397	-0.28403
	1.396	-0.32176		1.396	-0.31975		1.396	-0.28403
	1.395	-0.32144		1.395	-0.31944		1.395	-0.28403
	1.394	-0.32144		1.394	-0.31912		1.394	-0.282
	1.393	-0.32112		1.393	-0.31912		1.393	-0.282
	1.392	-0.32112		1.392	-0.31881		1.392	-0.282
	1.391	-0.32079		1.391	-0.3185		1.391	-0.27998
	1.39	-0.32079		1.39	-0.31818		1.39	-0.27998
	1.389	-0.32079		1.389	-0.31818		1.389	-0.27998
	1.388	-0.32047		1.388	-0.31787		1.388	-0.27998
	1.387	-0.32047		1.387	-0.31755		1.387	-0.27795
	1.386	-0.32014		1.386	-0.31755		1.386	-0.27795
	1.385	-0.32014		1.385	-0.31724		1.385	-0.27795
	1.384	-0.31982		1.384	-0.31724		1.384	-0.27795
	1.383	-0.31982		1.383	-0.31693		1.383	-0.27592
	1.382	-0.31982		1.382	-0.31693		1.382	-0.27592
	1.381	-0.31949		1.381	-0.31661		1.381	-0.27592
	1.38	-0.31949		1.38	-0.31661		1.38	-0.27592
	1.379	-0.31949		1.379	-0.3163		1.379	-0.27389
	1.378	-0.31949		1.378	-0.3163		1.378	-0.27389
	1.377	-0.31917		1.377	-0.31599		1.377	-0.27389
	1.376	-0.31917		1.376	-0.31599		1.376	-0.27389
	1.375	-0.31917		1.375	-0.31599		1.375	-0.27389
	1.374	-0.31917		1.374	-0.31567		1.374	-0.27389
	1.373	-0.31917		1.373	-0.31567		1.373	-0.27186
	1.372	-0.31885		1.372	-0.31567		1.372	-0.27186
	1.371	-0.31885		1.371	-0.31536		1.371	-0.27186
	1.37	-0.31885		1.37	-0.31536		1.37	-0.27186
	1.369	-0.31885		1.369	-0.31536		1.369	-0.27186
	1.368	-0.31852		1.368	-0.31536		1.368	-0.27186
	1.367	-0.31852		1.367	-0.31536		1.367	-0.27186
	1.366	-0.31852		1.366	-0.31505		1.366	-0.26983
	1.365	-0.31852		1.365	-0.31505		1.365	-0.26983
	1.364	-0.31852		1.364	-0.31505		1.364	-0.26983
	1.363	-0.31852		1.363	-0.31473		1.363	-0.26983
	1.362	-0.31852		1.362	-0.31473		1.362	-0.26983
	1.361	-0.3182		1.361	-0.31473		1.361	-0.26983
	1.36	-0.3182		1.36	-0.31473		1.36	-0.26983
	1.359	-0.3182		1.359	-0.31442		1.359	-0.26983
	1.358	-0.3182		1.358	-0.31442		1.358	-0.2678
	1.357	-0.3182		1.357	-0.31442		1.357	-0.2678
	1.356	-0.3182		1.356	-0.31442		1.356	-0.2678
	1.355	-0.3182		1.355	-0.31442		1.355	-0.2678
	1.354	-0.3182		1.354	-0.31442		1.354	-0.2678
	1.353	-0.3182		1.353	-0.31442		1.353	-0.2678
	1.352	-0.3182		1.352	-0.31411		1.352	-0.2678
	1.351	-0.3182		1.351	-0.31411		1.351	-0.2678
	1.35	-0.3182		1.35	-0.31411		1.35	-0.26577
	1.349	-0.3182		1.349	-0.31411		1.349	-0.26577
	1.348	-0.3182		1.348	-0.31411		1.348	-0.26577
	1.347	-0.3182		1.347	-0.31411		1.347	-0.26577
	1.346	-0.3182		1.346	-0.31411		1.346	-0.26577
	1.345	-0.3182		1.345	-0.31411		1.345	-0.26577
	1.344	-0.3182		1.344	-0.31411		1.344	-0.26577
	1.343	-0.3182		1.343	-0.31411		1.343	-0.26577
	1.342	-0.3182		1.342	-0.31411		1.342	-0.26577
	1.341	-0.3182		1.341	-0.31411		1.341	-0.26375
	1.34	-0.3182		1.34	-0.31411		1.34	-0.26375
	1.339	-0.3182		1.339	-0.31411		1.339	-0.26375
	1.338	-0.3182		1.338	-0.31411		1.338	-0.26375
	1.337	-0.3182		1.337	-0.31411		1.337	-0.26375
	1.336	-0.3182		1.336	-0.31411		1.336	-0.26375
	1.335	-0.3182		1.335	-0.31411		1.335	-0.26375
	1.334	-0.3182		1.334	-0.31411		1.334	-0.26375
	1.333	-0.3182		1.333	-0.31411		1.333	-0.26375
	1.332	-0.3182		1.332	-0.31411		1.332	-0.26375
	1.331	-0.31852		1.331	-0.31411		1.331	-0.26375
	1.33	-0.31852		1.33	-0.31442		1.33	-0.26375
	1.329	-0.31852		1.329	-0.31442		1.329	-0.26375
	1.328	-0.31852		1.328	-0.31442		1.328	-0.26375
	1.327	-0.31852		1.327	-0.31442		1.327	-0.26375
	1.326	-0.3182		1.326	-0.31442		1.326	-0.26375
	1.325	-0.3182		1.325	-0.31442		1.325	-0.26375
	1.324	-0.31852		1.324	-0.31442		1.324	-0.26375
	1.323	-0.3182		1.323	-0.31442		1.323	-0.26375
	1.322	-0.3182		1.322	-0.31442		1.322	-0.26375
	1.321	-0.3182		1.321	-0.31473		1.321	-0.26375
	1.32	-0.3182		1.32	-0.31473		1.32	-0.26172
	1.319	-0.3182		1.319	-0.31473		1.319	-0.26375
	1.318	-0.3182		1.318	-0.31473		1.318	-0.26172
	1.317	-0.3182		1.317	-0.31505		1.317	-0.26375
	1.316	-0.3182		1.316	-0.31505		1.316	-0.26172
	1.315	-0.3182		1.315	-0.31505		1.315	-0.26172
	1.314	-0.3182		1.314	-0.31536		1.314	-0.26172
	1.313	-0.31787		1.313	-0.31536		1.313	-0.26172
	1.312	-0.31787		1.312	-0.31536		1.312	-0.26172
	1.311	-0.31787		1.311	-0.31567		1.311	-0.26172
	1.31	-0.31787		1.31	-0.31567		1.31	-0.26172
	1.309	-0.31755		1.309	-0.31567		1.309	-0.26172
	1.308	-0.31755		1.308	-0.31567		1.308	-0.26172
	1.307	-0.31722		1.307	-0.31599		1.307	-0.26172
	1.306	-0.31722		1.306	-0.31599		1.306	-0.26172
	1.305	-0.31722		1.305	-0.31599		1.305	-0.26172
	1.304	-0.3169		1.304	-0.31599		1.304	-0.26172
	1.303	-0.3169		1.303	-0.31599		1.303	-0.26172
	1.302	-0.3169		1.302	-0.3163		1.302	-0.26172
	1.301	-0.31657		1.301	-0.3163		1.301	-0.26172
	1.3	-0.31657		1.3	-0.3163		1.3	-0.26172
	1.299	-0.31625		1.299	-0.3163		1.299	-0.26375
	1.298	-0.31593		1.298	-0.31661		1.298	-0.26375
	1.297	-0.31593		1.297	-0.31661		1.297	-0.26375
	1.296	-0.3156		1.296	-0.31693		1.296	-0.26375
	1.295	-0.3156		1.295	-0.31724		1.295	-0.26375
	1.294	-0.31528		1.294	-0.31724		1.294	-0.26375
	1.293	-0.31495		1.293	-0.31755		1.293	-0.26375
	1.292	-0.31495		1.292	-0.31755		1.292	-0.26375
	1.291	-0.31463		1.291	-0.31787		1.291	-0.26375
	1.29	-0.3143		1.29	-0.31787		1.29	-0.26375
	1.289	-0.31398		1.289	-0.31818		1.289	-0.26375
	1.288	-0.31366		1.288	-0.31818		1.288	-0.26375
	1.287	-0.31366		1.287	-0.3185		1.287	-0.26375
	1.286	-0.31333		1.286	-0.3185		1.286	-0.26375
	1.285	-0.31301		1.285	-0.3185		1.285	-0.26577
	1.284	-0.31268		1.284	-0.31881		1.284	-0.26577
	1.283	-0.31236		1.283	-0.31881		1.283	-0.26577
	1.282	-0.31203		1.282	-0.31881		1.282	-0.26577
	1.281	-0.31171		1.281	-0.31881		1.281	-0.26577
	1.28	-0.31139		1.28	-0.31881		1.28	-0.26577
	1.279	-0.31106		1.279	-0.31881		1.279	-0.26577
	1.278	-0.31074		1.278	-0.31881		1.278	-0.26577
	1.277	-0.31041		1.277	-0.31881		1.277	-0.26577
	1.276	-0.30976		1.276	-0.31881		1.276	-0.26577
	1.275	-0.30944		1.275	-0.31881		1.275	-0.26577
	1.274	-0.30911		1.274	-0.31881		1.274	-0.26577
	1.273	-0.30879		1.273	-0.31881		1.273	-0.26577
	1.272	-0.30847		1.272	-0.31881		1.272	-0.26577
	1.271	-0.30814		1.271	-0.3185		1.271	-0.26577
	1.27	-0.30749		1.27	-0.3185		1.27	-0.26577
	1.269	-0.30684		1.269	-0.3185		1.269	-0.26577
	1.268	-0.30652		1.268	-0.3185		1.268	-0.26577
	1.267	-0.3062		1.267	-0.31818		1.267	-0.26577
	1.266	-0.30555		1.266	-0.31818		1.266	-0.26577
	1.265	-0.30522		1.265	-0.31787		1.265	-0.26577
	1.264	-0.30457		1.264	-0.31787		1.264	-0.26577
	1.263	-0.30425		1.263	-0.31755		1.263	-0.26577
	1.262	-0.3036		1.262	-0.31724		1.262	-0.26577
	1.261	-0.30328		1.261	-0.31724		1.261	-0.26577
	1.26	-0.30263		1.26	-0.31693		1.26	-0.26577
	1.259	-0.30198		1.259	-0.31661		1.259	-0.26577
	1.258	-0.30165		1.258	-0.3163		1.258	-0.2678
	1.257	-0.30101		1.257	-0.3163		1.257	-0.2678
	1.256	-0.30036		1.256	-0.31599		1.256	-0.2678
	1.255	-0.30003		1.255	-0.31567		1.255	-0.2678
	1.254	-0.29938		1.254	-0.31536		1.254	-0.2678
	1.253	-0.29906		1.253	-0.31505		1.253	-0.2678
	1.252	-0.29841		1.252	-0.31473		1.252	-0.2678
	1.251	-0.29776		1.251	-0.31442		1.251	-0.2678
	1.25	-0.29711		1.25	-0.31379		1.25	-0.2678
	1.249	-0.29646		1.249	-0.31348		1.249	-0.2678
	1.248	-0.29582		1.248	-0.31313		1.248	-0.2678
	1.247	-0.29517		1.247	-0.31266		1.247	-0.2678
	1.246	-0.29452		1.246	-0.31229		1.246	-0.2678
	1.245	-0.29387		1.245	-0.31179		1.245	-0.26983
	1.244	-0.29322		1.244	-0.31132		1.244	-0.26983
	1.243	-0.29257		1.243	-0.31085		1.243	-0.26983
	1.242	-0.29192		1.242	-0.31025		1.242	-0.26983
	1.241	-0.29127		1.241	-0.30969		1.241	-0.26983
	1.24	-0.2903		1.24	-0.30909		1.24	-0.26983
	1.239	-0.28965		1.239	-0.30843		1.239	-0.26983
	1.238	-0.289		1.238	-0.30774		1.238	-0.26983
	1.237	-0.28836		1.237	-0.30699		1.237	-0.26983
	1.236	-0.28738		1.236	-0.3063		1.236	-0.26983
	1.235	-0.28673		1.235	-0.30555		1.235	-0.27186
	1.234	-0.28576		1.234	-0.30476		1.234	-0.27186
	1.233	-0.28511		1.233	-0.30398		1.233	-0.27186
	1.232	-0.28414		1.232	-0.30313		1.232	-0.27186
	1.231	-0.28349		1.231	-0.30226		1.231	-0.27186
	1.23	-0.28252		1.23	-0.30129		1.23	-0.27186
	1.229	-0.28154		1.229	-0.30044		1.229	-0.27186
	1.228	-0.2809		1.228	-0.29956		1.228	-0.27186
	1.227	-0.27992		1.227	-0.29859		1.227	-0.27186
	1.226	-0.27895		1.226	-0.29755		1.226	-0.27186
	1.225	-0.2783		1.225	-0.29649		1.225	-0.27186
	1.224	-0.27733		1.224	-0.29542		1.224	-0.27186
	1.223	-0.27635		1.223	-0.29436		1.223	-0.27186
	1.222	-0.27538		1.222	-0.29329		1.222	-0.27186
	1.221	-0.27441		1.221	-0.29216		1.221	-0.27186
	1.22	-0.27343		1.22	-0.291		1.22	-0.27186
	1.219	-0.27246		1.219	-0.28975		1.219	-0.27186
	1.218	-0.27149		1.218	-0.2885		1.218	-0.27186
	1.217	-0.27052		1.217	-0.28724		1.217	-0.27186
	1.216	-0.26954		1.216	-0.28589		1.216	-0.27186
	1.215	-0.26857		1.215	-0.28473		1.215	-0.27186
	1.214	-0.2676		1.214	-0.28348		1.214	-0.27186
	1.213	-0.2663		1.213	-0.28204		1.213	-0.27186
	1.212	-0.26533		1.212	-0.28069		1.212	-0.27186
	1.211	-0.26435		1.211	-0.27934		1.211	-0.27186
	1.21	-0.26338		1.21	-0.2779		1.21	-0.27186
	1.209	-0.26208		1.209	-0.27655		1.209	-0.27186
	1.208	-0.26111		1.208	-0.27511		1.208	-0.27186
	1.207	-0.26014		1.207	-0.27367		1.207	-0.27186
	1.206	-0.25884		1.206	-0.2721		1.206	-0.27186
	1.205	-0.25787		1.205	-0.27056		1.205	-0.27186
	1.204	-0.25689		1.204	-0.26903		1.204	-0.27186
	1.203	-0.2556		1.203	-0.26749		1.203	-0.27186
	1.202	-0.25462		1.202	-0.26596		1.202	-0.27186
	1.201	-0.25365		1.201	-0.26442		1.201	-0.26983
	1.2	-0.25235		1.2	-0.26288		1.2	-0.26983
	1.199	-0.25138		1.199	-0.26122		1.199	-0.26983
	1.198	-0.25041		1.198	-0.25959		1.198	-0.26983
	1.197	-0.24911		1.197	-0.25796		1.197	-0.26983
	1.196	-0.24813		1.196	-0.25643		1.196	-0.26983
	1.195	-0.24684		1.195	-0.25476		1.195	-0.2678
	1.194	-0.24586		1.194	-0.25323		1.194	-0.2678
	1.193	-0.24489		1.193	-0.25169		1.193	-0.2678
	1.192	-0.24359		1.192	-0.24997		1.192	-0.2678
	1.191	-0.24262		1.191	-0.24843		1.191	-0.2678
	1.19	-0.24165		1.19	-0.24668		1.19	-0.2678
	1.189	-0.24067		1.189	-0.24505		1.189	-0.26577
	1.188	-0.23938		1.188	-0.24332		1.188	-0.26577
	1.187	-0.2384		1.187	-0.24169		1.187	-0.26577
	1.186	-0.23743		1.186	-0.24003		1.186	-0.26577
	1.185	-0.23613		1.185	-0.2384		1.185	-0.26375
	1.184	-0.23516		1.184	-0.23687		1.184	-0.26375
	1.183	-0.23419		1.183	-0.23524		1.183	-0.26375
	1.182	-0.23289		1.182	-0.23361		1.182	-0.26375
	1.181	-0.23192		1.181	-0.23204		1.181	-0.26172
	1.18	-0.23094		1.18	-0.2305		1.18	-0.26172
	1.179	-0.22997		1.179	-0.22897		1.179	-0.26172
	1.178	-0.229		1.178	-0.22734		1.178	-0.26172
	1.177	-0.2277		1.177	-0.2258		1.177	-0.25969
	1.176	-0.22673		1.176	-0.22423		1.176	-0.25969
	1.175	-0.22575		1.175	-0.2227		1.175	-0.25969
	1.174	-0.22478		1.174	-0.22125		1.174	-0.25969
	1.173	-0.22381		1.173	-0.21981		1.173	-0.25766
	1.172	-0.22283		1.172	-0.21846		1.172	-0.25766
	1.171	-0.22186		1.171	-0.21693		1.171	-0.25766
	1.17	-0.22089		1.17	-0.21558		1.17	-0.25766
	1.169	-0.21992		1.169	-0.21423		1.169	-0.25563
	1.168	-0.21894		1.168	-0.21279		1.168	-0.25563
	1.167	-0.21797		1.167	-0.21144		1.167	-0.25563
	1.166	-0.21732		1.166	-0.21009		1.166	-0.2536
	1.165	-0.21635		1.165	-0.20884		1.165	-0.2536
	1.164	-0.21537		1.164	-0.20749		1.164	-0.2536
	1.163	-0.2144		1.163	-0.20624		1.163	-0.25157
	1.162	-0.21375		1.162	-0.20508		1.162	-0.25157
	1.161	-0.21278		1.161	-0.20382		1.161	-0.25157
	1.16	-0.21181		1.16	-0.20266		1.16	-0.24954
	1.159	-0.21116		1.159	-0.2015		1.159	-0.24954
	1.158	-0.21018		1.158	-0.20038		1.158	-0.24954
	1.157	-0.20954		1.157	-0.19931		1.157	-0.24751
	1.156	-0.20889		1.156	-0.19824		1.156	-0.24751
	1.155	-0.20791		1.155	-0.19718		1.155	-0.24751
	1.154	-0.20727		1.154	-0.19611		1.154	-0.24549
	1.153	-0.20662		1.153	-0.19508		1.153	-0.24549
	1.152	-0.20597		1.152	-0.19411		1.152	-0.24549
	1.151	-0.205		1.151	-0.19313		1.151	-0.24346
	1.15	-0.20435		1.15	-0.19216		1.15	-0.24346
	1.149	-0.2037		1.149	-0.19132		1.149	-0.24143
	1.148	-0.20305		1.148	-0.19044		1.148	-0.24143
	1.147	-0.2024		1.147	-0.18966		1.147	-0.24143
	1.146	-0.20175		1.146	-0.1889		1.146	-0.2394
	1.145	-0.2011		1.145	-0.18821		1.145	-0.2394
	1.144	-0.20078		1.144	-0.18746		1.144	-0.23737
	1.143	-0.20013		1.143	-0.18677		1.143	-0.23737
	1.142	-0.19981		1.142	-0.18611		1.142	-0.23534
	1.141	-0.19916		1.141	-0.18533		1.141	-0.23534
	1.14	-0.19851		1.14	-0.18467		1.14	-0.23534
	1.139	-0.19818		1.139	-0.18398		1.139	-0.23331
	1.138	-0.19753		1.138	-0.18342		1.138	-0.23331
	1.137	-0.19721		1.137	-0.18292		1.137	-0.23128
	1.136	-0.19689		1.136	-0.18235		1.136	-0.23128
	1.135	-0.19656		1.135	-0.18188		1.135	-0.22926
	1.134	-0.19591		1.134	-0.18129		1.134	-0.22926
	1.133	-0.19559		1.133	-0.18091		1.133	-0.22723
	1.132	-0.19526		1.132	-0.18044		1.132	-0.22723
	1.131	-0.19494		1.131	-0.17994		1.131	-0.2252
	1.13	-0.19462		1.13	-0.17956		1.13	-0.2252
	1.129	-0.19429		1.129	-0.17928		1.129	-0.22317
	1.128	-0.19397		1.128	-0.17878		1.128	-0.22317
	1.127	-0.19364		1.127	-0.1785		1.127	-0.22114
	1.126	-0.19332		1.126	-0.17812		1.126	-0.22114
	1.125	-0.19332		1.125	-0.17784		1.125	-0.21911
	1.124	-0.19299		1.124	-0.17762		1.124	-0.21911
	1.123	-0.19267		1.123	-0.17734		1.123	-0.21708
	1.122	-0.19267		1.122	-0.17715		1.122	-0.21708
	1.121	-0.19235		1.121	-0.17696		1.121	-0.21505
	1.12	-0.19235		1.12	-0.17677		1.12	-0.21505
	1.119	-0.19235		1.119	-0.17668		1.119	-0.21302
	1.118	-0.19202		1.118	-0.17649		1.118	-0.21302
	1.117	-0.19202		1.117	-0.17639		1.117	-0.211
	1.116	-0.19202		1.116	-0.17627		1.116	-0.211
	1.115	-0.1917		1.115	-0.17618		1.115	-0.20897
	1.114	-0.1917		1.114	-0.17608		1.114	-0.20897
	1.113	-0.1917		1.113	-0.17608		1.113	-0.20694
	1.112	-0.1917		1.112	-0.17599		1.112	-0.20694
	1.111	-0.1917		1.111	-0.17599		1.111	-0.20694
	1.11	-0.1917		1.11	-0.17589		1.11	-0.20491
	1.109	-0.1917		1.109	-0.17599		1.109	-0.20491
	1.108	-0.1917		1.108	-0.17599		1.108	-0.20288
	1.107	-0.1917		1.107	-0.17608		1.107	-0.20227
	1.106	-0.19202		1.106	-0.17608		1.106	-0.20126
	1.105	-0.19202		1.105	-0.17618		1.105	-0.20045
	1.104	-0.19202		1.104	-0.17627		1.104	-0.19943
	1.103	-0.19235		1.103	-0.17649		1.103	-0.19862
	1.102	-0.19235		1.102	-0.17658		1.102	-0.19761
	1.101	-0.19235		1.101	-0.17677		1.101	-0.19679
	1.1	-0.19267		1.1	-0.17687		1.1	-0.19598
	1.099	-0.19267		1.099	-0.17705		1.099	-0.19517
	1.098	-0.19299		1.098	-0.17724		1.098	-0.19436
	1.097	-0.19332		1.097	-0.17734		1.097	-0.19335
	1.096	-0.19332		1.096	-0.17762		1.096	-0.19253
	1.095	-0.19364		1.095	-0.17803		1.095	-0.19172
	1.094	-0.19397		1.094	-0.17831		1.094	-0.19071
	1.093	-0.19429		1.093	-0.17859		1.093	-0.1899
	1.092	-0.19462		1.092	-0.17897		1.092	-0.18909
	1.091	-0.19462		1.091	-0.17928		1.091	-0.18827
	1.09	-0.19494		1.09	-0.17966		1.09	-0.18746
	1.089	-0.19526		1.089	-0.18003		1.089	-0.18665
	1.088	-0.19591		1.088	-0.18031		1.088	-0.18584
	1.087	-0.19591		1.087	-0.18082		1.087	-0.18503
	1.086	-0.19624		1.086	-0.18119		1.086	-0.18422
	1.085	-0.19689		1.085	-0.18157		1.085	-0.18361
	1.084	-0.19721		1.084	-0.18207		1.084	-0.1828
	1.083	-0.19753		1.083	-0.18254		1.083	-0.18219
	1.082	-0.19786		1.082	-0.18304		1.082	-0.18158
	1.081	-0.19851		1.081	-0.18351		1.081	-0.18097
	1.08	-0.19883		1.08	-0.18398		1.08	-0.18016
	1.079	-0.19948		1.079	-0.18458		1.079	-0.17955
	1.078	-0.19981		1.078	-0.18505		1.078	-0.17894
	1.077	-0.20013		1.077	-0.18561		1.077	-0.17833
	1.076	-0.20078		1.076	-0.18611		1.076	-0.17772
	1.075	-0.2011		1.075	-0.18658		1.075	-0.17732
	1.074	-0.20175		1.074	-0.18718		1.074	-0.17691
	1.073	-0.2024		1.073	-0.18774		1.073	-0.1763
	1.072	-0.20272		1.072	-0.18831		1.072	-0.1759
	1.071	-0.20337		1.071	-0.1889		1.071	-0.17549
	1.07	-0.20402		1.07	-0.18937		1.07	-0.17509
	1.069	-0.20467		1.069	-0.18997		1.069	-0.17468
	1.068	-0.20532		1.068	-0.19053		1.068	-0.17427
	1.067	-0.20597		1.067	-0.19122		1.067	-0.17407
	1.066	-0.20629		1.066	-0.19188		1.066	-0.17367
	1.065	-0.20727		1.065	-0.19257		1.065	-0.17346
	1.064	-0.20759		1.064	-0.19323		1.064	-0.17306
	1.063	-0.20856		1.063	-0.19392		1.063	-0.17285
	1.062	-0.20921		1.062	-0.19458		1.062	-0.17265
	1.061	-0.20986		1.061	-0.19527		1.061	-0.17245
	1.06	-0.21051		1.06	-0.19602		1.06	-0.17225
	1.059	-0.21116		1.059	-0.19671		1.059	-0.17204
	1.058	-0.21181		1.058	-0.19746		1.058	-0.17184
	1.057	-0.21278		1.057	-0.19824		1.057	-0.17184
	1.056	-0.21343		1.056	-0.19903		1.056	-0.17164
	1.055	-0.21408		1.055	-0.19969		1.055	-0.17143
	1.054	-0.21505		1.054	-0.20056		1.054	-0.17143
	1.053	-0.2157		1.053	-0.20141		1.053	-0.17123
	1.052	-0.21635		1.052	-0.20229		1.052	-0.17123
	1.051	-0.21732		1.051	-0.20317		1.051	-0.17103
	1.05	-0.21829		1.05	-0.20401		1.05	-0.17103
	1.049	-0.21894		1.049	-0.20489		1.049	-0.17103
	1.048	-0.21992		1.048	-0.20577		1.048	-0.17103
	1.047	-0.22056		1.047	-0.20671		1.047	-0.17103
	1.046	-0.22154		1.046	-0.20749		1.046	-0.17103
	1.045	-0.22251		1.045	-0.20846		1.045	-0.17103
	1.044	-0.22316		1.044	-0.20931		1.044	-0.17103
	1.043	-0.22413		1.043	-0.21019		1.043	-0.17103
	1.042	-0.22511		1.042	-0.21116		1.042	-0.17123
	1.041	-0.22608		1.041	-0.21219		1.041	-0.17123
	1.04	-0.22673		1.04	-0.21317		1.04	-0.17123
	1.039	-0.2277		1.039	-0.21414		1.039	-0.17143
	1.038	-0.22867		1.038	-0.21511		1.038	-0.17143
	1.037	-0.22965		1.037	-0.21614		1.037	-0.17164
	1.036	-0.23062		1.036	-0.21712		1.036	-0.17164
	1.035	-0.23159		1.035	-0.21818		1.035	-0.17184
	1.034	-0.23289		1.034	-0.21915		1.034	-0.17204
	1.033	-0.23386		1.033	-0.22019		1.033	-0.17225
	1.032	-0.23484		1.032	-0.22116		1.032	-0.17245
	1.031	-0.23581		1.031	-0.22223		1.031	-0.17265
	1.03	-0.23678		1.03	-0.22329		1.03	-0.17285
	1.029	-0.23808		1.029	-0.22436		1.029	-0.17326
	1.028	-0.23905		1.028	-0.22549		1.028	-0.17346
	1.027	-0.24003		1.027	-0.22655		1.027	-0.17367
	1.026	-0.241		1.026	-0.22762		1.026	-0.17387
	1.025	-0.2423		1.025	-0.22878		1.025	-0.17427
	1.024	-0.24327		1.024	-0.22994		1.024	-0.17448
	1.023	-0.24424		1.023	-0.2311		1.023	-0.17468
	1.022	-0.24554		1.022	-0.23223		1.022	-0.17509
	1.021	-0.24684		1.021	-0.23329		1.021	-0.17529
	1.02	-0.24781		1.02	-0.23455		1.02	-0.17569
	1.019	-0.24878		1.019	-0.23571		1.019	-0.1759
	1.018	-0.25008		1.018	-0.23687		1.018	-0.1763
	1.017	-0.25105		1.017	-0.23803		1.017	-0.17671
	1.016	-0.25235		1.016	-0.23928		1.016	-0.17691
	1.015	-0.25365		1.015	-0.24053		1.015	-0.17732
	1.014	-0.25462		1.014	-0.24169		1.014	-0.17772
	1.013	-0.25592		1.013	-0.24304		1.013	-0.17833
	1.012	-0.25722		1.012	-0.24429		1.012	-0.17874
	1.011	-0.25851		1.011	-0.24564		1.011	-0.17914
	1.01	-0.25981		1.01	-0.24699		1.01	-0.17955
	1.009	-0.26078		1.009	-0.24824		1.009	-0.17996
	1.008	-0.26208		1.008	-0.24959		1.008	-0.18036
	1.007	-0.26338		1.007	-0.25094		1.007	-0.18097
	1.006	-0.26468		1.006	-0.25216		1.006	-0.18138
	1.005	-0.26597		1.005	-0.25364		1.005	-0.18178
	1.004	-0.26727		1.004	-0.25498		1.004	-0.18239
	1.003	-0.26857		1.003	-0.25624		1.003	-0.1828
[truncated: 3,002 more rows]

## Sheet: Figure 3b
WSA-W2C@NC/S			W2C@NC/S			NC/S
Capacity (mAh g-1)	Voltage (V vs. K+/K)		Capacity (mAh g-1)	Voltage (V vs. K+/K)		Capacity (mAh g-1)	Voltage (V vs. K+/K)
0	2.7669		0	2.747		0	2.6872
0.0093	2.7594		0.0092	2.73		0.0222	2.6354
0.0186	2.7517		0.0139	2.7198		0.1331	2.5848
0.0278	2.7467		0.0232	2.7111		0.2219	2.5524
0.0371	2.7415		0.0324	2.7039		0.4038	2.5024
0.0511	2.7353		0.0417	2.6974		0.4438	2.4931
0.065	2.7281		0.0464	2.695		0.6657	2.447
0.0789	2.7219		0.0557	2.6891		0.8876	2.4085
0.0928	2.7157		0.065	2.6838		1.1095	2.3754
0.1114	2.7086		0.0742	2.6788		1.3314	2.3461
0.13	2.7018		0.0882	2.6723		1.5533	2.3199
0.1486	2.6953		0.0928	2.6698		1.7752	2.2962
0.1671	2.6897		0.1068	2.664		1.9971	2.275
0.1857	2.6838		0.1207	2.6581		2.219	2.2555
0.2043	2.6782		0.1346	2.6519		2.4409	2.238
0.2228	2.6729		0.1393	2.6503		2.6628	2.2218
0.2321	2.6702		0.1532	2.6444		2.8847	2.2068
0.2507	2.6652		0.1718	2.6376		3.1066	2.1931
0.2693	2.6602		0.1858	2.6333		3.3285	2.1806
0.2925	2.654		0.1997	2.628		3.5504	2.1688
0.3157	2.6488		0.2183	2.6224		3.7723	2.158
0.339	2.6429		0.2322	2.6178		3.9942	2.1478
0.3622	2.6376		0.2508	2.6119		4.2161	2.1385
0.3855	2.6323		0.2694	2.6066		4.438	2.1295
0.4133	2.6264		0.2787	2.6041		4.6599	2.1212
0.4412	2.6205		0.2973	2.5988		4.8818	2.1134
0.4645	2.6162		0.3159	2.5936		5.1037	2.1061
0.4877	2.6112		0.3252	2.5911		5.3256	2.0993
0.5203	2.605		0.3437	2.5861		5.5475	2.0927
0.5528	2.5992		0.3623	2.5809		5.7694	2.0864
0.5853	2.5936		0.3716	2.5787		5.9913	2.0805
0.6132	2.5883		0.3902	2.5737		6.2132	2.0748
0.6457	2.583		0.4181	2.5675		6.4351	2.0695
0.6783	2.5778		0.4413	2.562		6.657	2.0643
0.6969	2.5747		0.4646	2.5564		6.8789	2.0593
0.7294	2.5697		0.4878	2.5514		7.1008	2.0545
0.7619	2.5644		0.5111	2.5461		7.3227	2.0501
0.7991	2.5589		0.539	2.5399		7.5446	2.0457
0.8362	2.5539		0.5576	2.5362		7.7665	2.0414
0.8734	2.5483		0.5855	2.531		7.9884	2.0373
0.9153	2.5427		0.6041	2.5269		8.2103	2.0333
0.9292	2.5409		0.632	2.5213		8.4322	2.0297
0.9664	2.5359		0.6506	2.5176		8.6541	2.0259
1.0082	2.5306		0.6831	2.5114		8.876	2.0223
1.05	2.5254		0.697	2.5086		9.0979	2.0187
1.0918	2.5204		0.7249	2.5034		9.3198	2.0155
1.1383	2.5151		0.7435	2.5006		9.5417	2.0121
1.1615	2.512		0.7714	2.4953		9.7636	2.0089
1.2126	2.5068		0.79	2.4922		9.9855	2.0059
1.2544	2.5018		0.8179	2.4872		10.2074	2.0028
1.3056	2.4962		0.8365	2.4841		10.4293	1.9999
1.3613	2.491		0.8691	2.4786		10.6512	1.997
1.3938	2.4872		0.883	2.4764		10.8731	1.9943
1.4496	2.482		0.9156	2.4708		11.095	1.9914
1.5054	2.4767		0.9295	2.4686		11.3169	1.9888
1.5611	2.4714		0.9667	2.4627		11.5388	1.986
1.6262	2.4658		0.976	2.4615		11.7607	1.9834
1.6866	2.4606		1.0085	2.4562		11.9826	1.981
1.747	2.4556		1.0225	2.4544		12.2045	1.9786
1.8121	2.4503		1.055	2.4494		12.4264	1.9761
1.8585	2.4466		1.069	2.4472		12.6483	1.9737
1.9236	2.4414		1.1062	2.442		12.8702	1.9714
1.998	2.4361		1.1155	2.4404		13.0921	1.9691
2.0677	2.4311		1.1527	2.4352		13.314	1.967
2.091	2.4296		1.162	2.4339		13.5359	1.9647
2.1653	2.4243		1.1992	2.4286		13.7577	1.9625
2.2444	2.4193		1.2085	2.4274		13.9796	1.9604
2.3234	2.4144		1.2457	2.4221		14.2015	1.9583
2.4024	2.4094		1.255	2.4209		14.4234	1.9561
2.4953	2.4042		1.2922	2.4156		14.6453	1.9541
2.5558	2.4004		1.3015	2.4144		14.8672	1.9522
2.658	2.3952		1.3433	2.4088		15.0891	1.9502
2.7509	2.3902		1.348	2.4085		15.311	1.9483
2.7881	2.3883		1.3898	2.4032		15.5329	1.9464
2.8949	2.3831		1.3945	2.4026		15.7548	1.9445
3.0018	2.3778		1.4316	2.3976		15.9767	1.9427
3.0204	2.3772		1.4409	2.3964		16.1986	1.9409
3.132	2.3722		1.4828	2.3911		16.4205	1.939
3.2481	2.367		1.4874	2.3908		16.6424	1.9374
3.2528	2.367		1.5293	2.3852		16.8643	1.9355
3.3643	2.362		1.5339	2.3849		17.0862	1.9338
3.4851	2.3573		1.5804	2.3794		17.3081	1.9322
3.6198	2.3521		1.6222	2.3744		17.53	1.9305
3.7174	2.3487		1.6269	2.3741		17.7519	1.9288
3.8522	2.3437		1.6687	2.3688		17.9738	1.9273
3.9497	2.3406		1.6733	2.3685		18.1957	1.9256
4.0985	2.3356		1.7198	2.3632		18.4176	1.9241
4.1821	2.3332		1.7663	2.3583		18.6395	1.9224
4.3355	2.3282		1.8082	2.353		18.8614	1.921
4.4145	2.326		1.8128	2.3527		19.0833	1.9194
4.5911	2.3208		1.8593	2.3477		19.3052	1.918
4.6469	2.3195		1.9058	2.3431		19.5271	1.9165
4.8328	2.3142		1.9477	2.3381		19.749	1.9151
4.8792	2.313		1.9523	2.3378		19.9709	1.9134
5.079	2.308		1.9988	2.3332		20.1928	1.912
5.1115	2.3074		2.0453	2.3285		20.4147	1.9107
5.3206	2.3022		2.0918	2.3239		20.6366	1.9091
5.3439	2.3018		2.1383	2.3192		20.8585	1.9079
5.5669	2.2966		2.1848	2.3152		21.0804	1.9064
5.5762	2.2966		2.2313	2.3105		21.3023	1.9052
5.8039	2.2916		2.2777	2.3062		21.5242	1.9038
5.8085	2.2916		2.3242	2.3018		21.746	1.9024
6.0408	2.287		2.3707	2.2978		21.9679	1.901
6.2732	2.282		2.4172	2.2938		22.1898	1.8998
6.5055	2.278		2.4637	2.2894		22.4117	1.8984
6.7378	2.2736		2.5102	2.2857		22.6336	1.8972
6.9701	2.2696		2.5567	2.2817		22.8555	1.896
7.2025	2.2659		2.6032	2.278		23.0774	1.8948
7.4348	2.2622		2.6497	2.2743		23.2993	1.8936
7.6671	2.2584		2.6962	2.2708		23.5212	1.8923
7.8994	2.255		2.7427	2.2668		23.7431	1.8911
8.1318	2.2519		2.7891	2.2634		23.965	1.8899
8.3641	2.2485		2.8356	2.2603		24.1869	1.8887
8.5965	2.2454		2.8821	2.2563		24.4088	1.8876
8.8288	2.2423		2.9286	2.2532		24.6307	1.8864
9.0611	2.2392		2.9751	2.2498		24.8526	1.8852
9.2934	2.2364		3.0216	2.2467		25.0745	1.8841
9.5258	2.2336		3.0681	2.2433		25.2964	1.8829
9.7581	2.2309		3.1146	2.2402		25.5183	1.8818
9.9905	2.2284		3.1611	2.2371		25.7402	1.8806
10.2229	2.2256		3.2076	2.234		25.9621	1.8795
10.4553	2.2231		3.2541	2.2312		26.184	1.8785
10.6876	2.2206		3.3006	2.2278		26.4059	1.8774
10.9199	2.2181		3.3471	2.2253		26.6278	1.8763
11.1522	2.216		3.3936	2.2225		26.8497	1.8753
11.3846	2.2135		3.4401	2.2194		27.0716	1.8742
11.6169	2.211		3.4865	2.2166		27.2935	1.8731
11.8492	2.2088		3.533	2.2141		27.5154	1.8721
12.0816	2.2067		3.5795	2.211		27.7373	1.871
12.3139	2.2048		3.626	2.2088		27.9592	1.8701
12.5462	2.2023		3.6725	2.2064		28.1811	1.869
12.7785	2.2002		3.719	2.2033		28.403	1.8681
13.0108	2.1983		3.7655	2.2011		28.6249	1.867
13.2432	2.1964		3.812	2.1986		28.8468	1.8659
13.4755	2.1943		3.8585	2.1961		29.0687	1.865
13.7078	2.1924		3.905	2.1937		29.2906	1.864
13.9401	2.1906		3.9515	2.1915		29.5125	1.863
14.1725	2.1887		3.998	2.189		29.7344	1.862
14.4048	2.1865		4.0445	2.1868		29.9563	1.8611
14.6372	2.185		4.091	2.1843		30.1782	1.86
14.8695	2.1831		4.1375	2.1825		30.4001	1.8591
15.1018	2.1816		4.1839	2.18		30.622	1.858
15.3341	2.1794		4.2304	2.1778		30.8439	1.8571
15.5665	2.1778		4.2769	2.176		31.0658	1.8562
15.7988	2.1763		4.3234	2.1738		31.2877	1.8553
16.0311	2.1744		4.3699	2.1713		31.5096	1.8542
16.2634	2.1729		4.4164	2.1695		31.7315	1.8534
16.4957	2.171		4.4629	2.1676		31.9534	1.8524
16.728	2.1695		4.5094	2.1657		32.1753	1.8515
16.9603	2.1679		4.5559	2.1636		32.3972	1.8505
17.1926	2.1664		4.6024	2.1617		32.6191	1.8495
17.425	2.1651		4.6489	2.1599		32.841	1.8486
17.6573	2.1633		4.6954	2.1583		33.0629	1.8476
17.8897	2.1617		4.7419	2.1561		33.2847	1.8469
18.122	2.1602		4.7884	2.1543		33.5066	1.8458
18.3543	2.1589		4.8349	2.1527		33.7285	1.8449
18.5867	2.1574		4.8814	2.1509		33.9505	1.844
18.819	2.1555		4.9279	2.149		34.1724	1.8431
19.0513	2.1543		4.9743	2.1475		34.3943	1.8421
19.2836	2.1527		5.0208	2.1456		34.6162	1.8412
19.5159	2.1515		5.0673	2.144		34.838	1.8403
19.7482	2.1502		5.1138	2.1425		35.0599	1.8394
19.9805	2.1484		5.1603	2.1406		35.2818	1.8385
20.2129	2.1471		5.2068	2.1391		35.5037	1.8376
20.4452	2.1459		5.2533	2.1375		35.7256	1.8367
20.6775	2.1447		5.2998	2.136		35.9475	1.8357
20.9098	2.1434		5.3463	2.1347		36.1694	1.835
21.1422	2.1422		5.3928	2.1329		36.3913	1.8341
21.3745	2.1406		5.4393	2.1313		36.6132	1.833
21.6068	2.1394		5.4858	2.1301		36.8351	1.8322
21.8391	2.1378		5.5323	2.1285		37.057	1.8313
22.0714	2.1366		5.5787	2.127		37.2789	1.8304
22.3037	2.1354		5.6252	2.1258		37.5008	1.8295
22.536	2.1344		5.6717	2.1242		37.7227	1.8286
22.7683	2.1332		5.7182	2.123		37.9446	1.8276
23.0007	2.1316		5.7647	2.1214		38.1665	1.8269
23.233	2.1304		5.8112	2.1202		38.3884	1.8258
23.4653	2.1292		5.8576	2.1189		38.6103	1.8251
23.6976	2.1279		5.9041	2.1174		38.8322	1.8241
23.9299	2.127		5.9506	2.1161		39.0541	1.8232
24.1623	2.1258		5.9971	2.1149		39.276	1.8225
24.3946	2.1242		6.0436	2.1137		39.4979	1.8215
24.6269	2.1233		6.0901	2.1124		39.7198	1.8206
24.8592	2.122		6.1366	2.1112		39.9417	1.8197
25.0916	2.1208		6.183	2.1096		40.1636	1.8188
25.3239	2.1199		6.2295	2.1087		40.3855	1.818
25.5562	2.1186		6.276	2.1075		40.6074	1.8171
25.7885	2.1174		6.3225	2.1062		40.8293	1.8162
26.0209	2.1161		6.369	2.1053		41.0512	1.8154
26.2532	2.1152		6.4155	2.1041		41.273	1.8147
26.4856	2.114		6.462	2.1028		41.4949	1.8138
26.7179	2.113		6.5084	2.1016		41.7168	1.8128
26.9502	2.1118		6.5549	2.1003		41.9387	1.8119
27.1825	2.1109		6.6014	2.0994		42.1606	1.8112
27.4148	2.1099		6.6479	2.0985		42.3825	1.8103
27.6471	2.1084		6.6944	2.0972		42.6044	1.8093
27.8794	2.1075		6.7409	2.0963		42.8263	1.8086
28.1117	2.1065		6.7874	2.0954		43.0482	1.8077
28.3441	2.1056		6.8339	2.0944		43.2701	1.8069
28.5764	2.1044		6.8804	2.0929		43.492	1.8061
28.8088	2.1034		6.9268	2.092		43.7139	1.8052
29.0411	2.1022		6.9733	2.091		43.9358	1.8045
29.2734	2.101		7.0198	2.0901		44.1577	1.8035
29.5057	2.1003		7.0663	2.0892		44.3796	1.8028
29.738	2.0991		7.1128	2.0882		44.6015	1.802
29.9704	2.0982		7.1593	2.0873		44.8234	1.8011
30.2027	2.0972		7.2058	2.0864		45.0453	1.8003
30.435	2.0963		7.2523	2.0851		45.2672	1.7996
30.6673	2.0954		7.2988	2.0842		45.4891	1.7988
30.8997	2.0941		7.3453	2.0833		45.711	1.798
31.132	2.0932		7.3918	2.0824		45.9329	1.7973
31.3643	2.0923		7.4383	2.0817		46.1548	1.7965
31.5966	2.0913		7.4847	2.0808		46.3767	1.7956
31.829	2.0901		7.5312	2.0799		46.5986	1.795
32.0612	2.0892		7.5777	2.0789		46.8205	1.7942
32.2936	2.0882		7.6242	2.0777		47.0424	1.7935
32.5259	2.0876		7.6707	2.0771		47.2643	1.7927
32.7583	2.0867		7.7172	2.0762		47.4862	1.7919
32.9906	2.0858		7.7637	2.0752		47.7081	1.7912
33.2229	2.0845		7.8102	2.0746		47.93	1.7906
33.4552	2.0836		7.8566	2.0737		48.1519	1.7898
33.6875	2.0827		7.9031	2.0731		48.3738	1.789
33.9198	2.082		7.9496	2.0721		48.5957	1.7884
34.1521	2.0808		7.9961	2.0715		48.8176	1.7877
34.3844	2.0802		8.0426	2.0706		49.0395	1.7871
34.6167	2.0793		8.0891	2.0696		49.2614	1.7863
34.849	2.078		8.1356	2.0687		49.4833	1.7855
35.0814	2.0771		8.1821	2.0681		49.7052	1.7849
35.3137	2.0762		8.2285	2.0672		49.9271	1.7842
35.546	2.0755		8.275	2.0665		50.1489	1.7835
35.7783	2.0746		8.3215	2.0659		50.3708	1.7829
36.0106	2.0737		8.368	2.065		50.5927	1.7822
36.243	2.0727		8.4145	2.0644		50.8146	1.7816
36.4753	2.0718		8.461	2.0638		51.0365	1.781
36.7076	2.0712		8.5074	2.0628		51.2584	1.7803
36.9399	2.0703		8.5539	2.0619		51.4803	1.7796
37.1722	2.0693		8.6004	2.0613		51.7022	1.779
37.4045	2.0684		8.6469	2.0607		51.9241	1.7784
37.6369	2.0675		8.6934	2.06		52.146	1.7778
37.8693	2.0669		8.7399	2.0591		52.3679	1.7773
38.1016	2.0659		8.7864	2.0585		52.5898	1.7765
38.334	2.0653		8.8329	2.0579		52.8117	1.7761
38.5663	2.0644		8.8793	2.0572		53.0336	1.7753
38.7986	2.0638		8.9258	2.0566		53.2555	1.7749
39.0309	2.0628		8.9723	2.0557		53.4774	1.7742
39.2632	2.0619		9.0188	2.0554		53.6993	1.7736
39.4956	2.061		9.0653	2.0545		53.9212	1.773
39.7279	2.06		9.1118	2.0535		54.1431	1.7724
39.9602	2.0594		9.1583	2.0532		54.365	1.772
40.1925	2.0588		9.2048	2.0523		54.5869	1.7713
40.4248	2.0579		9.2512	2.052		54.8088	1.7709
40.6572	2.0572		9.2977	2.0514		55.0307	1.7703
40.8894	2.0566		9.3442	2.0504		55.2526	1.7698
41.1217	2.0557		9.3907	2.0501		55.4745	1.7692
41.3541	2.0548		9.4372	2.0495		55.6964	1.7687
41.5864	2.0541		9.4837	2.0489		55.9183	1.7683
41.8188	2.0529		9.5302	2.0483		56.1402	1.7677
42.0512	2.0523		9.5766	2.0476		56.3621	1.7671
42.2835	2.0517		9.6231	2.047		56.5839	1.7666
42.5158	2.051		9.6696	2.0461		56.8058	1.7662
42.7481	2.0501		9.7161	2.0455		57.0277	1.7657
42.9804	2.0495		9.7625	2.0452		57.2496	1.7651
43.2128	2.0489		9.809	2.0445		57.4715	1.7646
43.445	2.0479		9.8555	2.0439		57.6934	1.7642
43.6774	2.0473		9.902	2.0433		57.9153	1.7636
43.9097	2.0467		9.9485	2.0427		58.1372	1.7631
44.142	2.0455		9.995	2.0424		58.3591	1.7626
44.3743	2.0448		10.0415	2.0417		58.581	1.7622
44.6066	2.0442		10.0879	2.0411		58.8029	1.7617
44.8389	2.0436		10.1344	2.0405		59.0248	1.7613
45.0712	2.0427		10.1809	2.0402		59.2467	1.7608
45.3035	2.0424		10.2274	2.0396		59.4686	1.7602
45.5358	2.0414		10.2739	2.0386		59.6905	1.7597
45.7681	2.0408		10.3204	2.0383		59.9124	1.7593
46.0005	2.0402		10.3669	2.0377		60.1343	1.759
46.2328	2.0393		10.4134	2.0371		60.3562	1.7585
46.4651	2.0386		10.4598	2.0368		60.5781	1.7581
46.6974	2.0377		10.5063	2.0362		60.8	1.7576
46.9297	2.0371		10.5528	2.0355		61.0219	1.7572
47.162	2.0365		10.5993	2.0352		61.2438	1.7567
47.3944	2.0359		10.6458	2.0346		61.4657	1.7562
47.6268	2.0352		10.6923	2.0343		61.6876	1.7558
47.8591	2.0343		10.7387	2.0337		61.9094	1.7553
48.0914	2.0337		10.7852	2.0331		62.1313	1.7549
48.3237	2.0331		10.8318	2.0328		62.3532	1.7544
48.556	2.0324		10.8782	2.0321		62.5751	1.7539
48.7883	2.0321		10.9247	2.0318		62.797	1.7535
49.0207	2.0312		10.9712	2.0309		63.0189	1.753
49.2529	2.0306		11.0177	2.0306		63.2408	1.7527
49.4852	2.0296		11.0642	2.03		63.4627	1.7523
49.7175	2.029		11.1107	2.0293		63.6846	1.7517
49.9499	2.0284		11.1572	2.029		63.9065	1.7512
50.1822	2.0278		11.2037	2.0284		64.1284	1.7509
50.4146	2.0275		11.2502	2.0281		64.3503	1.7504
50.6468	2.0265		11.2966	2.0278		64.5722	1.7498
50.8791	2.0259		11.3431	2.0272		64.794	1.7495
51.1115	2.0253		11.3896	2.0269		65.0159	1.7491
51.3438	2.025		11.4361	2.0262		65.2378	1.7486
51.5761	2.0244		11.4826	2.0256		65.4597	1.7481
51.8085	2.0234		11.5291	2.0253		65.6816	1.7475
52.0408	2.0231		11.5755	2.0247		65.9035	1.7472
52.273	2.0225		11.622	2.0244		66.1254	1.7468
52.5053	2.0216		11.6685	2.0238		66.3473	1.7463
52.7377	2.021		11.715	2.0234		66.5692	1.7459
52.97	2.0203		11.7615	2.0228		66.7911	1.7454
53.2023	2.0197		11.808	2.0222		67.013	1.7449
53.4345	2.0191		11.8545	2.0219		67.2349	1.7445
53.6669	2.0188		11.901	2.0216		67.4568	1.744
53.8991	2.0182		11.9475	2.021		67.6787	1.7436
54.1314	2.0176		11.994	2.0207		67.9006	1.7431
54.3638	2.0169		12.0405	2.0203		68.1225	1.7427
54.5961	2.0163		12.0869	2.0197		68.3443	1.7422
54.8283	2.0157		12.1334	2.0194		68.5662	1.7416
55.0606	2.0154		12.1799	2.0191		68.7881	1.7411
55.2929	2.0148		12.2264	2.0185		69.01	1.7407
55.5252	2.0138		12.2728	2.0182		69.2319	1.7402
55.7575	2.0132		12.3193	2.0179		69.4538	1.7398
55.9898	2.0126		12.3658	2.0172		69.6757	1.7393
56.2221	2.0123		12.4123	2.0169		69.8976	1.7388
56.4543	2.0117		12.4588	2.0163		70.1195	1.7385
56.6866	2.011		12.5053	2.0163		70.3414	1.7379
56.9189	2.0104		12.5518	2.0157		70.5633	1.7375
57.1512	2.0101		12.5983	2.0151		70.7852	1.737
57.3835	2.0095		12.6447	2.0148		71.0071	1.7366
57.6158	2.0089		12.6912	2.0141		71.229	1.7359
57.8481	2.0083		12.7377	2.0138		71.4509	1.7355
58.0804	2.0076		12.7842	2.0132		71.6727	1.735
58.3127	2.0073		12.8307	2.0129		71.8946	1.7346
58.5449	2.0067		12.8772	2.0126		72.1165	1.7341
58.7773	2.0058		12.9236	2.0123		72.3384	1.7337
59.0096	2.0055		12.9701	2.012		72.5603	1.7332
59.2419	2.0048		13.0166	2.0114		72.7822	1.7326
59.4742	2.0042		13.0631	2.011		73.0041	1.7321
59.7066	2.0039		13.1096	2.0107		73.226	1.7318
59.9389	2.0033		13.1561	2.0104		73.4479	1.7312
60.1712	2.0027		13.2025	2.0101		73.6698	1.7309
60.4035	2.0024		13.249	2.0095		73.8917	1.7303
60.6358	2.0017		13.2955	2.0095		74.1136	1.7298
60.8681	2.0011		13.342	2.0089		74.3355	1.7294
61.1004	2.0008		13.3885	2.0086		74.5574	1.7291
61.3327	2.0005		13.435	2.0083		74.7793	1.7285
61.565	1.9999		13.4814	2.0076		75.0012	1.728
61.7973	1.9993		13.5279	2.007		75.2231	1.7277
62.0296	1.999		13.5744	2.0067		75.445	1.7271
62.2619	1.998		13.6209	2.0064		75.6669	1.7266
62.4941	1.9974		13.6674	2.0061		75.8888	1.7262
62.7264	1.9971		13.7139	2.0055		76.1107	1.7259
62.9587	1.9965		13.7604	2.0052		76.3326	1.7254
63.191	1.9959		13.8068	2.0048		76.5544	1.725
63.4233	1.9955		13.8533	2.0045		76.7763	1.7245
63.6556	1.9949		13.8998	2.0042		76.9982	1.7242
63.8879	1.9946		13.9463	2.0039		77.2201	1.7237
64.1202	1.994		13.9928	2.0036		77.442	1.7233
64.3525	1.9934		14.0393	2.0033		77.6639	1.7228
64.5848	1.9931		14.0857	2.0027		77.8858	1.7225
64.8172	1.9928		14.1322	2.0024		78.1077	1.7221
65.0495	1.9924		14.1787	2.0021		78.3296	1.7216
65.2818	1.9918		14.2252	2.0017		78.5515	1.7213
65.5141	1.9912		14.2717	2.0014		78.7734	1.7208
65.7464	1.9909		14.3182	2.0011		78.9953	1.7205
65.9786	1.99		14.3647	2.0008		79.2172	1.7201
66.211	1.9897		14.4112	2.0005		79.4391	1.7196
66.4433	1.989		14.4576	2.0002		79.661	1.7193
66.6756	1.9884		14.5041	1.9999		79.8829	1.7189
66.9079	1.9881		14.5506	1.999		80.1048	1.7185
67.1402	1.9875		14.5971	1.999		80.3267	1.7181
67.3724	1.9872		14.6436	1.9983		80.5486	1.7178
67.6047	1.9869		14.6901	1.998		80.7704	1.7175
67.837	1.9862		14.7365	1.9977		80.9923	1.717
68.0693	1.9859		14.783	1.9974		81.2142	1.7169
68.3017	1.9856		14.8295	1.9971		81.4361	1.7164
68.534	1.985		14.876	1.9968		81.658	1.7161
68.7663	1.9844		14.9225	1.9965		81.8799	1.7158
68.9986	1.9841		14.969	1.9962		82.1018	1.7153
69.231	1.9838		15.0155	1.9959		82.3237	1.715
69.4633	1.9831		15.0619	1.9955		82.5456	1.7147
69.6955	1.9822		15.1084	1.9952		82.7675	1.7144
69.9278	1.9819		15.1549	1.9949		82.9894	1.7141
70.1601	1.9816		15.2014	1.9946		83.2113	1.7138
70.3924	1.981		15.2479	1.994		83.4332	1.7135
70.6247	1.9807		15.2944	1.994		83.6551	1.7132
70.857	1.9804		15.3408	1.9937		83.877	1.7129
71.0894	1.9797		15.3873	1.9931		84.0988	1.7126
71.3217	1.9794		15.4338	1.9931		84.3207	1.7124
71.554	1.9788		15.4803	1.9924		84.5426	1.7121
71.7863	1.9785		15.5268	1.9921		84.7645	1.7117
72.0186	1.9782		15.5733	1.9921		84.9864	1.7115
72.2509	1.9776		15.6197	1.9912		85.2083	1.7112
72.4832	1.9773		15.6662	1.9909		85.4302	1.7109
72.7155	1.9769		15.7127	1.9909		85.6521	1.7106
72.9478	1.9766		15.7592	1.9903		85.874	1.7105
73.1801	1.976		15.8057	1.9903		86.0959	1.7102
73.4124	1.9757		15.8522	1.9897		86.3178	1.7098
73.6447	1.9754		15.8987	1.9897		86.5397	1.7097
73.8771	1.9745		15.9452	1.9893		86.7616	1.7094
74.1094	1.9742		15.9916	1.9887		86.9835	1.7092
74.3417	1.9735		16.0381	1.9887		87.2054	1.7089
74.574	1.9732		16.0846	1.9884		87.4272	1.7088
74.8063	1.9729		16.1311	1.9881		87.6492	1.7085
75.0385	1.9723		16.1776	1.9878		87.871	1.7082
75.2709	1.972		16.2241	1.9875		88.0929	1.708
75.5032	1.9717		16.2706	1.9872		88.3148	1.7079
75.7355	1.9711		16.3171	1.9869		88.5367	1.7077
75.9678	1.9707		16.3636	1.9866		88.7586	1.7074
76.2001	1.9704		16.41	1.9862		88.9805	1.7071
76.4324	1.9701		16.4565	1.9859		89.2024	1.7068
76.6647	1.9695		16.503	1.9856		89.4243	1.7068
76.897	1.9692		16.5495	1.9853		89.6462	1.7065
77.1293	1.9686		16.596	1.985		89.8681	1.7063
77.3616	1.9683		16.6424	1.9847		90.09	1.706
77.5939	1.968		16.6889	1.9844		90.3118	1.7059
77.8263	1.9676		16.7354	1.9841		90.5337	1.7057
78.0585	1.9673		16.7819	1.9841		90.7556	1.7054
78.2909	1.9664		16.8284	1.9831		90.9775	1.7053
78.5232	1.9661		16.8748	1.9828		91.1994	1.7051
78.7555	1.9658		16.9213	1.9828		91.4213	1.7048
78.9878	1.9655		16.9678	1.9825		91.6432	1.7047
79.2201	1.9649		17.0143	1.9822		91.8651	1.7045
79.4525	1.9645		17.0608	1.9819		92.087	1.7044
79.6848	1.9642		17.1073	1.9816		92.3089	1.7042
79.9171	1.9636		17.1538	1.9813		92.5308	1.7039
80.1494	1.9633		17.2003	1.981		92.7527	1.7037
80.3817	1.963		17.2467	1.9807		92.9746	1.7036
80.614	1.9627		17.2932	1.9804		93.1965	1.7033
80.8463	1.9624		17.3397	1.98		93.4184	1.7031
81.0786	1.9618		17.3862	1.9797		93.6403	1.7028
81.3109	1.9614		17.4327	1.9794		93.8622	1.7027
81.5432	1.9611		17.4791	1.9791		94.084	1.7025
81.7755	1.9608		17.5256	1.9785		94.306	1.7024
82.0078	1.9605		17.5721	1.9785		94.5278	1.7022
82.24	1.9599		17.6186	1.9779		94.7497	1.7019
82.4723	1.9596		17.665	1.9773		94.9716	1.7018
82.7046	1.9593		17.7115	1.9773		95.1935	1.7015
82.9369	1.9587		17.758	1.9766		95.4154	1.7013
83.1691	1.9583		17.8045	1.9763		95.6373	1.701
83.4015	1.9577		17.851	1.9754		95.8592	1.7007
83.6338	1.9574		17.8975	1.9751		96.0811	1.7005
83.8661	1.9571		17.944	1.9748		96.303	1.7002
84.0983	1.9565		17.9904	1.9742		96.5249	1.7001
84.3306	1.9562		18.0369	1.9735		96.7468	1.6999
84.563	1.9559		18.0834	1.9732		96.9687	1.6996
84.7952	1.9556		18.1299	1.9729		97.1906	1.6995
85.0275	1.9552		18.1764	1.9723		97.4125	1.699
85.2598	1.9549		18.2228	1.972		97.6344	1.6989
85.4921	1.9546		18.2693	1.9714		97.8563	1.6986
85.7244	1.954		18.3158	1.9707		98.0782	1.6984
85.9566	1.9537		18.3623	1.9704		98.3001	1.6981
86.1889	1.9534		18.4088	1.9698		98.522	1.6979
86.4212	1.9531		18.4553	1.9692		98.7439	1.6975
86.6535	1.9528		18.5017	1.9689		98.9657	1.6973
86.8858	1.9525		18.5482	1.9683		99.1876	1.697
87.1181	1.9518		18.5947	1.9673		99.4095	1.6967
87.3504	1.9515		18.6411	1.967		99.6314	1.6964
87.5827	1.9512		18.6876	1.9664		99.8533	1.6961
87.815	1.9506		18.7341	1.9658		100.075	1.696
88.0472	1.9503		18.7806	1.9655		100.297	1.6957
88.2796	1.95		18.8271	1.9649		100.519	1.6954
88.5119	1.9494		18.8736	1.9642		100.741	1.695
88.7442	1.949		18.9201	1.9636		100.963	1.6949
88.9765	1.9487		18.9665	1.963		101.185	1.6946
89.2088	1.9484		19.013	1.9627		101.407	1.6943
89.4411	1.9481		19.0595	1.9621		101.629	1.694
89.6735	1.9478		19.106	1.9614		101.85	1.6935
89.9057	1.9472		19.1525	1.9608		102.072	1.6932
90.138	1.9469		19.199	1.9605		102.294	1.6929
90.3703	1.9466		19.2455	1.9596		102.516	1.6928
90.6027	1.9463		19.2919	1.959		102.738	1.6923
90.8349	1.9459		19.3384	1.9583		102.96	1.692
91.0672	1.9456		19.3849	1.9577		103.182	1.6917
91.2995	1.9453		19.4314	1.9574		103.404	1.6914
91.5319	1.9447		19.4779	1.9568		103.626	1.6911
91.7642	1.9444		19.5244	1.9562		103.847	1.6908
91.9965	1.9444		19.5709	1.9556		104.069	1.6905
92.2288	1.9438		19.6173	1.9549		104.291	1.69
92.4611	1.9435		19.6638	1.9546		104.513	1.6897
92.6934	1.9428		19.7103	1.954		104.735	1.6894
92.9257	1.9425		19.7568	1.9534		104.957	1.6891
93.158	1.9422		19.8033	1.9528		105.179	1.6888
93.3903	1.9416		19.8498	1.9525		105.401	1.6886
93.6226	1.9416		19.8962	1.9515		105.623	1.6882
93.8549	1.9413		19.9427	1.9509		105.844	1.6879
94.0872	1.9407		19.9892	1.9503		106.066	1.6876
94.3195	1.9404		20.0357	1.95		106.288	1.6873
94.5518	1.9401		20.0822	1.9497		106.51	1.687
94.7841	1.9397		20.1287	1.9487		106.732	1.6867
95.0164	1.9394		20.1752	1.9484		106.954	1.6864
95.2487	1.9391		20.2217	1.9478		107.176	1.686
95.481	1.9388		20.2682	1.9472		107.398	1.6857
95.7133	1.9385		20.3146	1.9469		107.62	1.6854
95.9456	1.9382		20.3611	1.9463		107.841	1.6851
96.1779	1.9376		20.4076	1.9459		108.063	1.6848
96.4102	1.9373		20.4541	1.9453		108.285	1.6847
96.6426	1.937		20.5006	1.945		108.507	1.6844
96.8749	1.9366		20.5471	1.9447		108.729	1.6839
97.1072	1.9363		20.5936	1.9438		108.951	1.6836
97.3395	1.936		20.64	1.9432		109.173	1.6833
97.5718	1.9357		20.6865	1.9428		109.395	1.683
97.804	1.9354		20.733	1.9422		109.617	1.6827
98.0363	1.9348		20.7795	1.9419		109.839	1.6825
98.2686	1.9345		20.826	1.9416		110.06	1.6824
98.5008	1.9342		20.8724	1.941		110.282	1.6821
98.7331	1.9335		20.9189	1.9407		110.504	1.6818
98.9654	1.9332		20.9654	1.9401		110.726	1.6815
99.1978	1.9329		21.0119	1.9397		110.948	1.6812
99.43	1.9326		21.0583	1.9394		111.17	1.6809
99.6623	1.9323		21.1048	1.9388		111.392	1.6807
99.8947	1.932		21.1513	1.9385		111.614	1.6804
100.127	1.9317		21.1978	1.9382		111.836	1.6802
100.359	1.9314		21.2443	1.9376		112.058	1.6799
100.592	1.9311		21.2907	1.9373		112.279	1.6796
100.824	1.9308		21.3372	1.937		112.501	1.6795
101.056	1.9304		21.3837	1.936		112.723	1.6793
101.288	1.9301		21.4302	1.9357		112.945	1.679
101.521	1.9298		21.4767	1.9354		113.167	1.6789
101.753	1.9295		21.5231	1.9351		113.389	1.6786
101.985	1.9292		21.5696	1.9345		113.611	1.6784
102.218	1.9289		21.6161	1.9342		113.833	1.6781
102.45	1.9283		21.6626	1.9339		114.055	1.6778
102.682	1.928		21.7091	1.9335		114.276	1.6777
102.915	1.9277		21.7555	1.9332		114.498	1.6775
103.147	1.9277		21.802	1.9326		114.72	1.6772
103.379	1.9267		21.8485	1.9323		114.942	1.6772
103.612	1.9264		21.895	1.932		115.164	1.6769
103.844	1.9261		21.9415	1.9317		115.386	1.6767
104.076	1.9258		21.9879	1.9314		115.608	1.6764
104.308	1.9255		22.0344	1.9311		115.83	1.6763
104.541	1.9252		22.0809	1.9308		116.052	1.676
104.773	1.9249		22.1274	1.9304		116.273	1.6758
105.005	1.9246		22.1739	1.9301		116.495	1.6758
105.237	1.9242		22.2204	1.9298		116.717	1.6757
105.47	1.9239		22.2669	1.9292		116.939	1.6754
105.702	1.9236		22.3134	1.9292		117.161	1.6752
105.934	1.9233		22.3598	1.9289		117.383	1.6751
106.167	1.9227		22.4063	1.928		117.605	1.6748
106.399	1.9227		22.4528	1.928		117.827	1.6746
106.631	1.9224		22.4993	1.9277		118.049	1.6744
106.864	1.9221		22.5458	1.9273		118.27	1.6744
107.096	1.9218		22.5923	1.927		118.492	1.6743
107.328	1.9215		22.6388	1.9267		118.714	1.6741
107.561	1.9211		22.6852	1.9264		118.936	1.674
107.793	1.9205		22.7317	1.9264		119.158	1.6738
108.025	1.9202		22.7782	1.9258		119.38	1.6737
108.257	1.9199		22.8247	1.9258		119.602	1.6735
108.49	1.9199		22.8712	1.9255		119.824	1.6734
108.722	1.919		22.9177	1.9252		120.046	1.6734
108.954	1.9187		22.9641	1.9249		120.268	1.6732
109.186	1.9184		23.0106	1.9246		120.49	1.6731
109.419	1.918		23.0571	1.9242		120.711	1.6729
109.651	1.9177		23.1036	1.9242		120.933	1.6728
109.883	1.9174		23.1501	1.9239		121.155	1.6726
110.116	1.9171		23.1965	1.9236		121.377	1.6726
110.348	1.9168		23.243	1.9233		121.599	1.6725
110.58	1.9165		23.2895	1.9233		121.821	1.6725
110.813	1.9162		23.336	1.9227		122.043	1.6722
111.045	1.9156		23.3825	1.9227		122.265	1.672
111.277	1.9156		23.429	1.9227		122.487	1.6719
111.51	1.9153		23.4754	1.9221		122.708	1.6719
111.742	1.9149		23.5219	1.9221		122.93	1.6717
111.974	1.9146		23.5684	1.9218		123.152	1.6716
112.207	1.9143		23.6149	1.9215		123.374	1.6714
112.439	1.9137		23.6614	1.9215		123.596	1.6714
112.671	1.9137		23.7079	1.9211		123.818	1.6712
112.903	1.9131		23.7544	1.9211		124.04	1.6711
113.136	1.9128		23.8008	1.9205		124.262	1.6709
113.368	1.9128		23.8473	1.9205		124.484	1.6709
113.6	1.9122		23.8938	1.9202		124.706	1.6708
113.833	1.9118		23.9403	1.9199		124.927	1.6708
114.065	1.9112		23.9868	1.9196		125.149	1.6706
114.297	1.9109		24.0332	1.9196		125.371	1.6703
114.53	1.9109		24.0797	1.9196		125.593	1.6702
114.762	1.9106		24.1262	1.9193		125.815	1.6702
114.994	1.91		24.1727	1.919		126.037	1.67
115.227	1.9097		24.2192	1.919		126.259	1.6699
115.459	1.9094		24.2656	1.9187		126.481	1.6697
115.691	1.9094		24.3121	1.9187		126.703	1.6694
115.924	1.9087		24.3586	1.9184		126.924	1.6694
116.156	1.9084		24.4051	1.9184		127.146	1.6693
116.388	1.9081		24.4516	1.918		127.368	1.6691
116.62	1.9078		24.4981	1.9177		127.59	1.669
116.853	1.9075		24.5445	1.9177		127.812	1.6688
117.085	1.9072		24.591	1.9177		128.034	1.6687
117.317	1.9069		24.6375	1.9174		128.256	1.6685
117.55	1.9066		24.684	1.9174		128.478	1.6682
117.782	1.9063		24.7305	1.9171		128.7	1.668
118.014	1.906		24.777	1.9171		128.922	1.6679
118.247	1.9056		24.8234	1.9168		129.143	1.6676
118.479	1.9053		24.8699	1.9165		129.365	1.6674
118.711	1.905		24.9164	1.9165		129.587	1.6673
118.944	1.9047		24.9629	1.9165		129.809	1.6671
119.176	1.9044		25.0094	1.9162		130.031	1.667
119.408	1.9041		25.0558	1.9162		130.253	1.6668
119.641	1.9038		25.1023	1.9162		130.475	1.6667
119.873	1.9032		25.1488	1.9159		130.697	1.6664
120.105	1.9029		25.1952	1.9159		130.918	1.6661
120.338	1.9025		25.2417	1.9156		131.14	1.6658
120.57	1.9022		25.2882	1.9156		131.362	1.6656
120.802	1.9019		25.3347	1.9153		131.584	1.6654
121.034	1.9013		25.3812	1.9153		131.806	1.6653
121.267	1.9013		25.4277	1.9149		132.028	1.6648
121.499	1.901		25.4741	1.9149		132.25	1.6647
121.731	1.9007		25.5206	1.9149		132.472	1.6645
121.964	1.9004		25.5671	1.9146		132.694	1.6644
122.196	1.9001		25.6136	1.9146		132.916	1.6641
122.428	1.8998		25.6601	1.9146		133.137	1.6638
122.661	1.8994		25.7066	1.9143		133.359	1.6636
122.893	1.8991		25.7531	1.9143		133.581	1.6633
123.125	1.8985		25.7995	1.914		133.803	1.663
123.358	1.8982		25.846	1.914		134.025	1.6627
123.59	1.8982		25.8925	1.914		134.247	1.6625
123.822	1.8976		25.939	1.9137		134.469	1.6622
124.055	1.8976		25.9855	1.9137		134.691	1.6619
124.287	1.8973		26.0319	1.9137		134.913	1.6616
124.519	1.897		26.0784	1.9137		135.135	1.6615
124.751	1.8963		26.1249	1.9134		135.356	1.6612
124.984	1.8963		26.1714	1.9134		135.578	1.6609
125.216	1.896		26.2179	1.9134		135.8	1.6606
125.448	1.8957		26.2643	1.9131		136.022	1.6604
125.681	1.8951		26.3108	1.9131		136.244	1.6601
125.913	1.8945		26.3573	1.9125		136.466	1.6598
126.145	1.8942		26.4038	1.9125		136.688	1.6595
126.378	1.8939		26.4503	1.9125		136.91	1.6593
126.61	1.8939		26.4967	1.9125		137.131	1.6589
126.842	1.8936		26.5432	1.9122		137.353	1.6587
127.075	1.8929		26.5897	1.9122		137.575	1.6584
127.307	1.8929		26.6362	1.9118		137.797	1.6581
127.539	1.8926		26.6827	1.9118		138.019	1.6578
127.772	1.8923		26.7291	1.9118		138.241	1.6575
128.004	1.8917		26.7756	1.9115		138.463	1.6574
128.236	1.8914		26.8221	1.9115		138.685	1.6571
128.469	1.8911		26.8686	1.9115		138.907	1.6567
128.701	1.8908		26.9151	1.9115		139.129	1.6566
128.933	1.8905		26.9616	1.9115		139.351	1.6563
129.165	1.8901		27.0081	1.9112		139.572	1.656
129.398	1.8898		27.0545	1.9112		139.794	1.6557
129.63	1.8898		27.101	1.9112		140.016	1.6554
129.862	1.8892		27.1475	1.9109		140.238	1.6551
130.095	1.8889		27.194	1.9109		140.46	1.6549
130.327	1.8886		27.2405	1.9109		140.682	1.6546
130.559	1.8883		27.287	1.9109		140.904	1.6545
130.792	1.888		27.3334	1.9106		141.126	1.6542
131.024	1.8874		27.3799	1.9106		141.347	1.6539
131.256	1.887		27.4264	1.9106		141.569	1.6537
131.488	1.887		27.4729	1.9106		141.791	1.6534
131.721	1.8864		27.5194	1.9103		142.013	1.6531
131.953	1.8861		27.5659	1.9103		142.235	1.6529
132.185	1.8858		27.6123	1.9103		142.457	1.6528
132.418	1.8855		27.6588	1.91		142.679	1.6525
132.65	1.8852		27.7053	1.91		142.901	1.6523
132.882	1.8849		27.7518	1.91		143.123	1.652
133.115	1.8846		27.7983	1.91		143.345	1.6519
133.347	1.8843		27.8447	1.91		143.566	1.6516
133.579	1.8839		27.8912	1.9097		143.788	1.6514
133.811	1.8836		27.9377	1.9097		144.01	1.6513
134.044	1.8836		27.9842	1.9097		144.232	1.651
134.276	1.883		28.0307	1.9094		144.454	1.6506
134.508	1.8827		28.0772	1.9094		144.676	1.6503
134.741	1.8824		28.1236	1.9094		144.898	1.6502
134.973	1.8821		28.1701	1.9094		145.12	1.65
135.205	1.8818		28.2166	1.9094		145.342	1.6499
135.438	1.8815		28.2631	1.9091		145.564	1.6497
135.67	1.8812		28.3096	1.9091		145.785	1.6494
135.902	1.8808		28.356	1.9091		146.007	1.6493
136.134	1.8805		28.4025	1.9091		146.229	1.6491
136.367	1.8802		28.449	1.9091		146.451	1.6488
136.599	1.8799		28.4955	1.9087		146.673	1.6487
136.831	1.8793		28.542	1.9087		146.895	1.6485
137.063	1.879		28.5884	1.9087		147.117	1.6484
137.296	1.8787		28.6349	1.9084		147.339	1.6482
137.528	1.8784		28.6814	1.9084		147.56	1.6481
137.76	1.8781		28.7279	1.9084		147.782	1.6479
137.993	1.8777		28.7744	1.9084		148.004	1.6477
138.225	1.8774		28.8208	1.9084		148.226	1.6476
138.457	1.8771		28.8673	1.9081		148.448	1.6473
138.69	1.8768		28.9138	1.9081		148.67	1.6471
138.922	1.8765		28.9603	1.9081		148.892	1.647
139.154	1.8762		29.0068	1.9078		149.114	1.6468
139.386	1.8759		29.0532	1.9078		149.336	1.6467
139.619	1.8756		29.0997	1.9078		149.558	1.6465
139.851	1.8753		29.1462	1.9078		149.779	1.6464
140.083	1.875		29.1927	1.9075		150.001	1.6464
140.316	1.8746		29.2391	1.9075		150.223	1.6462
140.548	1.8743		29.2856	1.9075		150.445	1.6461
140.78	1.874		29.3321	1.9075		150.667	1.6459
141.012	1.8737		29.3786	1.9075		150.889	1.6458
141.245	1.8734		29.4251	1.9075		151.111	1.6456
141.477	1.8731		29.4716	1.9072		151.333	1.6455
141.709	1.8728		29.518	1.9072		151.555	1.6453
141.942	1.8725		29.5645	1.9072		151.776	1.6453
142.174	1.8722		29.611	1.9069		151.998	1.6452
142.406	1.8715		29.6575	1.9069		152.22	1.645
142.639	1.8712		29.704	1.9069		152.442	1.6448
142.871	1.8709		29.7504	1.9069		152.664	1.6447
143.103	1.8706		29.7969	1.9066		152.886	1.6447
143.335	1.8703		29.8434	1.9066		153.108	1.6445
143.568	1.87		29.8899	1.9066		153.33	1.6444
143.8	1.8697		29.9364	1.9066		153.552	1.6442
144.032	1.8694		29.9829	1.9066		153.774	1.6442
144.265	1.8691		30.0294	1.9063		153.995	1.6441
144.497	1.8691		30.0759	1.9063		154.217	1.6441
144.729	1.8687		30.1223	1.9063		154.439	1.6438
144.962	1.8681		30.1688	1.906		154.661	1.6438
145.194	1.8678		30.2153	1.906		154.883	1.6436
145.426	1.8675		30.2618	1.906		155.105	1.6435
145.659	1.8672		30.3083	1.906		155.327	1.6433
145.891	1.8669		30.3548	1.906		155.549	1.6433
146.123	1.8669		30.4013	1.9056		155.77	1.6432
146.355	1.8666		30.4477	1.9056		155.993	1.643
146.588	1.8663		30.4942	1.9056		156.214	1.6429
146.82	1.8656		30.5407	1.9056		156.436	1.6427
147.052	1.8656		30.5872	1.9053		156.658	1.6426
147.285	1.8653		30.6337	1.9053		156.88	1.6424
147.517	1.865		30.6802	1.9053		157.102	1.6423
147.749	1.8647		30.7267	1.9047		157.324	1.6423
147.982	1.8644		30.7732	1.9047		157.546	1.6419
148.214	1.8638		30.8197	1.9047		157.768	1.6418
148.446	1.8635		30.8661	1.9047		157.989	1.6418
148.678	1.8632		30.9126	1.9047		158.211	1.6416
148.911	1.8629		30.9591	1.9044		158.433	1.6415
149.143	1.8625		31.0056	1.9044		158.655	1.6413
149.375	1.8622		31.0521	1.9044		158.877	1.6412
149.607	1.8619		31.0986	1.9041		159.099	1.641
149.84	1.8616		31.145	1.9041		159.321	1.6409
150.072	1.8613		31.1915	1.9041		159.543	1.6406
150.304	1.861		31.238	1.9041		159.765	1.6404
150.537	1.8607		31.2845	1.9041		159.987	1.6403
150.769	1.8604		31.331	1.9041		160.208	1.6401
151.001	1.8601		31.3774	1.9038		160.43	1.64
151.233	1.8598		31.4239	1.9038		160.652	1.6397
151.466	1.8594		31.4704	1.9038		160.874	1.6397
151.698	1.8591		31.5169	1.9035		161.096	1.6395
151.93	1.8588		31.5634	1.9035		161.318	1.6392
152.163	1.8585		31.6099	1.9035		161.54	1.6389
152.395	1.8582		31.6564	1.9035		161.762	1.6387
152.627	1.8579		31.7028	1.9035		161.983	1.6386
152.859	1.8576		31.7493	1.9032		162.205	1.6384
153.092	1.8573		31.7958	1.9032		162.427	1.6381
153.324	1.857		31.8423	1.9032		162.649	1.638
153.556	1.8567		31.8888	1.9029		162.871	1.6377
153.789	1.8567		31.9352	1.9029		163.093	1.6375
154.021	1.8557		31.9817	1.9029		163.315	1.6372
154.253	1.8554		32.0282	1.9029		163.537	1.6371
154.486	1.8554		32.0747	1.9029		163.759	1.6368
154.718	1.8551		32.1212	1.9025		163.981	1.6366
154.95	1.8545		32.1677	1.9025		164.202	1.6363
155.182	1.8542		32.2141	1.9025		164.424	1.6361
155.415	1.8539		32.2606	1.9022		164.646	1.636
155.647	1.8539		32.3071	1.9022		164.868	1.6357
155.879	1.8536		32.3536	1.9022		165.09	1.6354
156.112	1.8532		32.4001	1.9022		165.312	1.6352
156.344	1.8529		32.4465	1.9022		165.534	1.6349
156.576	1.8526		32.493	1.9019		165.756	1.6346
156.809	1.8523		32.5395	1.9019		165.978	1.6345
157.041	1.852		32.586	1.9019		166.2	1.6342
157.273	1.8517		32.6325	1.9016		166.421	1.6339
157.505	1.8514		32.679	1.9016		166.643	1.6336
157.738	1.8511		32.7255	1.9016		166.865	1.6333
157.97	1.8508		32.7719	1.9016		167.087	1.6331
158.202	1.8505		32.8184	1.9016		167.309	1.6328
158.435	1.8501		32.8649	1.9013		167.531	1.6325
158.667	1.8498		32.9114	1.9013		167.753	1.6323
158.899	1.8495		32.9579	1.9013		167.975	1.632
159.131	1.8495		33.0044	1.901		168.196	1.6317
159.364	1.8492		33.0508	1.901		168.418	1.6314
159.596	1.8489		33.0973	1.901		168.64	1.6313
159.828	1.8486		33.1438	1.901		168.862	1.631
160.061	1.8477		33.1903	1.901		169.084	1.6307
160.293	1.8474		33.2368	1.9007		169.306	1.6305
160.525	1.8474		33.2833	1.9007		169.528	1.6302
160.758	1.847		33.3297	1.9007		169.75	1.6299
160.99	1.8467		33.3762	1.9004		169.972	1.6297
161.222	1.8464		33.4227	1.9004		170.194	1.6294
161.455	1.8461		33.4692	1.9004		170.415	1.6291
161.687	1.8455		33.5156	1.9001		170.637	1.6288
161.919	1.8455		33.5621	1.9001		170.859	1.6285
162.151	1.8452		33.6086	1.9001		171.081	1.6284
162.384	1.8449		33.6551	1.9001		171.303	1.6281
162.616	1.8446		33.7016	1.9001		171.525	1.6278
162.849	1.8443		33.748	1.8998		171.747	1.6275
163.081	1.8439		33.7945	1.8998		171.969	1.6273
163.313	1.8436		33.841	1.8998		172.19	1.6271
163.545	1.8433		33.8875	1.8998		172.412	1.6268
163.778	1.8433		33.934	1.8994		172.634	1.6265
164.01	1.8427		33.9805	1.8994		172.856	1.6262
164.242	1.8424		34.027	1.8994		173.078	1.6261
164.475	1.8424		34.0734	1.8991		173.3	1.6258
164.707	1.8418		34.1199	1.8991		173.522	1.6256
164.939	1.8415		34.1664	1.8991		173.744	1.6253
165.172	1.8415		34.2129	1.8988		173.966	1.6252
165.404	1.8412		34.2594	1.8988		174.188	1.6249
165.636	1.8408		34.3059	1.8988		174.41	1.6246
165.869	1.8405		34.3524	1.8988		174.631	1.6246
166.101	1.8399		34.3988	1.8988		174.853	1.6242
166.333	1.8396		34.4453	1.8985		175.075	1.6239
166.565	1.8393		34.4918	1.8985		175.297	1.6238
166.798	1.839		34.5383	1.8985		175.519	1.6236
167.03	1.8387		34.5848	1.8982		175.741	1.6233
167.262	1.8387		34.6313	1.8982		175.963	1.6232
167.495	1.8381		34.6778	1.8979		176.185	1.623
167.727	1.8381		34.7243	1.8979		176.406	1.6229
167.959	1.8377		34.7708	1.8979		176.628	1.6226
168.191	1.8374		34.8173	1.8976		176.85	1.6224
168.424	1.8371		34.8637	1.8973		177.072	1.6223
168.656	1.8368		34.9102	1.8973		177.294	1.622
168.888	1.8365		34.9567	1.8967		177.516	1.6218
169.121	1.8362		35.0032	1.8963		177.738	1.6217
169.353	1.8359		35.0497	1.8963		177.96	1.6213
169.585	1.8356		35.0962	1.896		178.182	1.6212
169.818	1.8353		35.1427	1.8957		178.404	1.6212
170.05	1.835		35.1892	1.8957		178.625	1.6209
170.282	1.835		35.2357	1.8954		178.847	1.6207
170.514	1.8343		35.2821	1.8951		179.069	1.6206
170.747	1.8343		35.3286	1.8948		179.291	1.6204
170.979	1.834		35.3751	1.8945		179.513	1.6201
171.212	1.8337		35.4216	1.8942		179.735	1.6201
171.444	1.8334		35.4681	1.8939		179.957	1.62
171.676	1.8331		35.5146	1.8936		180.179	1.6198
171.908	1.8328		35.5611	1.8932		180.4	1.6197
172.141	1.8325		35.6075	1.8929		180.622	1.6195
172.373	1.8319		35.654	1.8926		180.844	1.6192
172.605	1.8315		35.7005	1.8923		181.066	1.6192
172.838	1.8312		35.747	1.892		181.288	1.6189
173.07	1.8312		35.7935	1.8917		181.51	1.6188
173.302	1.8306		35.84	1.8914		181.732	1.6188
173.535	1.8306		35.8865	1.8911		181.954	1.6186
173.767	1.8303		35.9329	1.8905		182.176	1.6184
173.999	1.83		35.9794	1.8901		182.398	1.6184
174.231	1.8297		36.0259	1.8898		182.619	1.6181
174.464	1.8294		36.0724	1.8895		182.841	1.6181
174.696	1.8291		36.1189	1.8889		183.063	1.618
174.928	1.8288		36.1653	1.8883		183.285	1.6178
175.161	1.8284		36.2118	1.888		183.507	1.6177
175.393	1.8281		36.2583	1.8877		183.729	1.6175
175.625	1.8278		36.3048	1.8874		183.951	1.6175
175.857	1.8278		36.3513	1.8867		184.173	1.6174
176.09	1.8275		36.3978	1.8864		184.394	1.6172
176.322	1.8272		36.4442	1.8861		184.616	1.6172
176.554	1.8269		36.4907	1.8855		184.838	1.6171
176.787	1.8266		36.5372	1.8852		185.06	1.6169
177.019	1.8263		36.5837	1.8849		185.282	1.6168
177.251	1.826		36.6302	1.8846		185.504	1.6166
177.483	1.826		36.6767	1.8839		185.726	1.6165
177.716	1.8257		36.7232	1.8836		185.948	1.6165
177.948	1.8253		36.7696	1.8833		186.17	1.6163
178.18	1.825		36.8161	1.8827		186.392	1.6162
178.413	1.8247		36.8626	1.8824		186.613	1.616
178.645	1.8241		36.9091	1.8821		186.835	1.6159
178.877	1.8238		36.9556	1.8812		187.057	1.6159
179.109	1.8235		37.0021	1.8808		187.279	1.6159
179.342	1.8232		37.0485	1.8805		187.501	1.6157
179.574	1.8229		37.095	1.8802		187.723	1.6156
179.806	1.8226		37.1415	1.8796		187.945	1.6154
180.039	1.8222		37.188	1.8793		188.167	1.6152
180.271	1.8222		37.2345	1.8787		188.388	1.6151
180.503	1.8222		37.281	1.8784		188.61	1.6151
180.736	1.8219		37.3275	1.8781		188.832	1.6148
180.968	1.8213		37.3739	1.8777		189.054	1.6148
181.2	1.821		37.4204	1.8771		189.276	1.6146
181.433	1.8207		37.4669	1.8768		189.498	1.6145
181.665	1.8204		37.5134	1.8765		189.72	1.6145
181.897	1.8201		37.5599	1.8762		189.942	1.6143
182.129	1.8201		37.6064	1.8759		190.164	1.614
182.362	1.8198		37.6529	1.8753		190.386	1.614
182.594	1.8195		37.6993	1.875		190.607	1.6139
182.826	1.8191		37.7458	1.8746		190.829	1.6136
183.059	1.8188		37.7923	1.8743		191.051	1.6136
183.291	1.8185		37.8388	1.874		191.273	1.6134
183.523	1.8185		37.8853	1.8737		191.495	1.6133
183.755	1.8179		37.9317	1.8731		191.717	1.6131
183.988	1.8179		37.9782	1.8728		191.939	1.613
184.22	1.8176		38.0247	1.8722		192.161	1.6127
184.452	1.8173		38.0712	1.8722		192.382	1.6125
184.685	1.817		38.1177	1.8718		192.604	1.6123
184.917	1.8167		38.1642	1.8712		192.826	1.6122
185.149	1.8164		38.2107	1.8712		193.048	1.612
185.382	1.816		38.2571	1.8706		193.27	1.6117
185.614	1.8157		38.3036	1.8703		193.492	1.6116
185.846	1.8157		38.3501	1.8703		193.714	1.6114
186.078	1.8154		38.3966	1.8697		193.936	1.6113
186.311	1.8151		38.4431	1.8694		194.158	1.611
186.543	1.8148		38.4895	1.8694		194.38	1.6108
186.775	1.8145		38.536	1.8687		194.601	1.6105
187.008	1.8145		38.5825	1.8687		194.823	1.6104
187.24	1.8142		38.629	1.8684		195.045	1.6102
187.472	1.8136		38.6755	1.8681		195.267	1.6099
187.705	1.8133		38.722	1.8678		195.489	1.6098
187.937	1.8129		38.7684	1.8675		195.711	1.6096
188.169	1.8126		38.8149	1.8672		195.933	1.6093
188.401	1.8123		38.8614	1.8669		196.155	1.6091
188.634	1.812		38.9079	1.8666		196.376	1.6088
188.866	1.812		38.9544	1.8666		196.598	1.6087
189.098	1.8117		39.0008	1.8663		196.82	1.6085
189.331	1.8114		39.0473	1.866		197.042	1.6082
189.563	1.8111		39.0938	1.8653		197.264	1.6081
189.795	1.8108		39.1402	1.8653		197.486	1.6078
190.028	1.8105		39.1867	1.865		197.708	1.6075
190.26	1.8102		39.2332	1.8647		197.93	1.6072
190.492	1.8098		39.2797	1.8644		198.152	1.607
190.725	1.8095		39.3262	1.8644		198.374	1.6067
190.957	1.8095		39.3727	1.8641		198.595	1.6065
191.189	1.8092		39.4192	1.8638		198.817	1.6062
191.421	1.8089		39.4656	1.8635		199.039	1.6061
191.654	1.8086		39.5121	1.8635		199.261	1.6058
191.886	1.8083		39.5586	1.8632		199.483	1.6055
192.118	1.8083		39.6051	1.8629		199.705	1.6052
192.351	1.808		39.6515	1.8629		199.927	1.6049
192.583	1.8077		39.698	1.8625		200.149	1.6047
192.815	1.8074		39.7445	1.8625		200.371	1.6044
193.047	1.8071		39.791	1.8622		200.592	1.6041
193.28	1.8067		39.8375	1.8619		200.814	1.604
193.512	1.8067		39.8839	1.8619		201.036	1.6038
193.744	1.8064		39.9304	1.8616		201.258	1.6033
193.976	1.8058		39.9769	1.8616		201.48	1.6032
194.209	1.8055		40.0234	1.8616		201.702	1.6029
194.441	1.8052		40.0699	1.8613		201.924	1.6027
194.673	1.8049		40.1163	1.861		202.146	1.6024
194.906	1.8049		40.1628	1.861		202.368	1.6021
195.138	1.8043		40.2093	1.8607		202.589	1.6018
195.37	1.8043		40.2558	1.8607		202.811	1.6017
195.603	1.804		40.3022	1.8607		203.033	1.6015
195.835	1.8036		40.3487	1.8604		203.255	1.6012
196.067	1.8033		40.3952	1.8601		203.477	1.6009
196.3	1.803		40.4417	1.8601		203.699	1.6007
196.532	1.803		40.4882	1.8601		203.921	1.6004
196.764	1.8024		40.5346	1.8598		204.143	1.6003
196.997	1.8024		40.5811	1.8598		204.364	1.6001
197.229	1.8021		40.6276	1.8594		204.586	1.5998
197.461	1.8018		40.6741	1.8594		204.808	1.5997
197.694	1.8018		40.7206	1.8594		205.03	1.5994
197.926	1.8012		40.767	1.8591		205.252	1.5991
198.158	1.8012		40.8135	1.8591		205.474	1.5989
198.39	1.8009		40.86	1.8588		205.696	1.5988
198.623	1.8005		40.9065	1.8588		205.918	1.5986
198.855	1.8005		40.953	1.8588		206.14	1.5983
199.087	1.7999		40.9995	1.8585		206.362	1.598
199.32	1.7999		41.046	1.8588		206.583	1.5979
199.552	1.7996		41.0925	1.8585		206.805	1.5977
199.784	1.7993		41.1389	1.8585		207.027	1.5974
200.017	1.799		41.1854	1.8585		207.249	1.5972
200.249	1.7987		41.2319	1.8582		207.471	1.5971
200.481	1.7987		41.2784	1.8582		207.693	1.5968
200.714	1.7984		41.3249	1.8582		207.915	1.5966
200.946	1.7978		41.3714	1.8579		208.137	1.5965
201.178	1.7974		41.4178	1.8579		208.358	1.5963
201.41	1.7971		41.4643	1.8579		208.58	1.5962
201.643	1.7968		41.5108	1.8579		208.802	1.596
201.875	1.7965		41.5573	1.8579		209.024	1.5957
202.107	1.7965		41.6037	1.8579		209.246	1.5956
202.34	1.7962		41.6502	1.8573		209.468	1.5954
202.572	1.7959		41.6967	1.8573		209.69	1.5953
202.804	1.7956		41.7432	1.8573		209.912	1.5951
203.036	1.7956		41.7897	1.857		210.134	1.5948
203.269	1.7953		41.8362	1.857		210.356	1.5946
203.501	1.795		41.8827	1.8573		210.577	1.5946
203.733	1.7947		41.9292	1.857		210.799	1.5945
203.966	1.7943		41.9756	1.857		211.021	1.5942
204.198	1.7943		42.0222	1.857		211.243	1.594
204.43	1.794		42.0686	1.8567		211.465	1.5939
204.663	1.7937		42.1151	1.857		211.687	1.5939
204.895	1.7934		42.1616	1.857		211.909	1.5937
205.127	1.7931		42.2081	1.8567		212.131	1.5936
205.36	1.7928		42.2545	1.8567		212.352	1.5933
205.592	1.7928		42.301	1.8567		212.574	1.5933
205.824	1.7925		42.3475	1.8567		212.796	1.5931
206.057	1.7922		42.394	1.8567		213.018	1.593
206.289	1.7919		42.4405	1.8567		213.24	1.5928
206.521	1.7916		42.487	1.8567		213.462	1.5927
206.754	1.7916		42.5335	1.8567		213.684	1.5927
206.986	1.7912		42.58	1.8563		213.906	1.5924
207.218	1.7909		42.6264	1.8567		214.128	1.5922
207.45	1.7906		42.673	1.8563		214.35	1.5922
207.683	1.79		42.7194	1.8563		214.571	1.5921
207.915	1.7897		42.7659	1.8563		214.793	1.5919
208.147	1.7897		42.8124	1.8563		215.015	1.5919
208.38	1.7894		42.8589	1.8563		215.237	1.5917
208.612	1.7894		42.9054	1.8563		215.459	1.5916
208.844	1.7888		42.9519	1.8563		215.681	1.5914
209.077	1.7885		42.9984	1.8563		215.903	1.5914
209.309	1.7881		43.0448	1.8563		216.125	1.5913
209.541	1.7881		43.0913	1.8563		216.346	1.5911
209.774	1.7878		43.1378	1.8563		216.568	1.591
210.006	1.7875		43.1843	1.8563		216.79	1.5908
210.238	1.7872		43.2308	1.8563		217.012	1.5908
210.47	1.7872		43.2773	1.8563		217.234	1.5907
210.703	1.7869		43.3238	1.856		217.456	1.5905
210.935	1.7869		43.3702	1.8563		217.678	1.5905
211.167	1.7863		43.4167	1.856		217.9	1.5904
211.4	1.786		43.4632	1.8563		218.122	1.5902
211.632	1.786		43.5097	1.8563		218.344	1.5902
211.864	1.7857		43.5561	1.856		218.565	1.5901
212.097	1.7854		43.6026	1.8563		218.787	1.5899
212.329	1.7854		43.6491	1.856		219.009	1.5898
212.561	1.785		43.6956	1.856		219.231	1.5898
212.794	1.7847		43.7421	1.8563		219.453	1.5896
213.026	1.7844		43.7886	1.856		219.675	1.5895
213.259	1.7841		43.835	1.8563		219.897	1.5895
213.491	1.7838		43.8815	1.856		220.119	1.5892
213.723	1.7838		43.928	1.856		220.34	1.589
213.956	1.7835		43.9745	1.8563		220.562	1.589
214.188	1.7832		44.0209	1.856		220.784	1.5888
214.42	1.7832		44.0674	1.8563		221.006	1.5887
214.653	1.7829		44.1139	1.856		221.228	1.5885
214.885	1.7826		44.1604	1.8563		221.45	1.5884
215.117	1.7819		44.2069	1.856		221.672	1.5882
215.35	1.7816		44.2534	1.8563		221.894	1.5882
215.582	1.7813		44.2999	1.8563		222.116	1.5879
215.814	1.7813		44.3464	1.856		222.338	1.5878
216.046	1.781		44.3929	1.8563		222.559	1.5876
216.279	1.7807		44.4393	1.856		222.781	1.5876
216.511	1.7807		44.4858	1.8563		223.003	1.5873
216.743	1.7801		44.5323	1.8563		223.225	1.5872
216.976	1.7801		44.5788	1.856		223.447	1.587
217.208	1.7798		44.6253	1.8563		223.669	1.5869
217.44	1.7795		44.6718	1.8563		223.891	1.5867
217.672	1.7795		44.7182	1.8563		224.113	1.5866
217.905	1.7792		44.7647	1.8563		224.334	1.5864
218.137	1.7788		44.8112	1.856		224.556	1.5863
218.369	1.7785		44.8577	1.8563		224.778	1.5861
218.602	1.7785		44.9042	1.8563		225	1.5858
218.834	1.7782		44.9506	1.8563		225.222	1.5856
219.066	1.7779		44.9971	1.8563		225.444	1.5853
219.298	1.7776		45.0436	1.8563		225.666	1.5852
219.531	1.7776		45.0901	1.8563		225.888	1.585
219.763	1.7773		45.1366	1.8563		226.11	1.5847
219.995	1.777		45.1831	1.8563		226.332	1.5846
220.228	1.7767		45.2295	1.8563		226.553	1.5844
220.46	1.7764		45.276	1.8563		226.775	1.5841
220.692	1.7764		45.3225	1.8563		226.997	1.584
220.925	1.7757		45.369	1.8563		227.219	1.5838
221.157	1.7757		45.4154	1.8563		227.441	1.5835
221.389	1.7754		45.4619	1.8563		227.663	1.5834
221.622	1.7754		45.5084	1.8563		227.885	1.583
221.854	1.7748		45.5549	1.8563		228.107	1.5829
222.087	1.7748		45.6013	1.8563		228.328	1.5827
222.319	1.7742		45.6478	1.8563		228.55	1.5824
222.551	1.7739		45.6943	1.8563		228.772	1.5823
222.783	1.7739		45.7408	1.8563		228.994	1.5821
223.016	1.7736		45.7873	1.8563		229.216	1.5817
223.248	1.7733		45.8337	1.8563		229.438	1.5815
223.48	1.773		45.8802	1.8563		229.66	1.5814
223.713	1.773		45.9267	1.8563		229.882	1.5809
223.945	1.7726		45.9732	1.8567		230.104	1.5808
224.177	1.7723		46.0197	1.8563		230.326	1.5805
224.409	1.772		46.0662	1.8563		230.547	1.5802
224.642	1.7717		46.1126	1.8567		230.769	1.58
224.874	1.7717		46.1591	1.8563		230.991	1.5797
225.106	1.7714		46.2056	1.8567		231.213	1.5795
225.338	1.7711		46.2521	1.8567		231.435	1.5792
225.571	1.7708		46.2986	1.8563		231.657	1.5789
225.803	1.7705		46.345	1.8567		231.879	1.5788
226.035	1.7705		46.3915	1.8563		232.101	1.5785
226.268	1.7702		46.438	1.8567		232.322	1.5783
226.5	1.7702		46.4845	1.8567		232.544	1.578
226.732	1.7699		46.531	1.8563		232.766	1.5777
226.964	1.7695		46.5775	1.8567		232.988	1.5776
227.197	1.7692		46.6239	1.8567		233.21	1.5773
227.429	1.7689		46.6704	1.8567		233.432	1.5769
227.661	1.7686		46.7169	1.8567		233.654	1.5768
227.894	1.7686		46.7634	1.8567		233.876	1.5766
228.126	1.7683		46.8099	1.8567		234.098	1.5763
228.358	1.768		46.8564	1.8563		234.32	1.576
228.59	1.7677		46.9029	1.8567		234.541	1.5759
228.823	1.7677		46.9494	1.8567		234.763	1.5757
229.055	1.7674		46.9959	1.8567		234.985	1.5754
229.287	1.7671		47.0424	1.8567		235.207	1.5751
229.52	1.7664		47.0889	1.8563		235.429	1.5748
229.752	1.7661		47.1353	1.8567		235.651	1.5747
229.984	1.7661		47.1818	1.8567		235.873	1.5744
230.217	1.7658		47.2283	1.8567		236.095	1.5742
230.449	1.7655		47.2748	1.8567		236.316	1.5739
230.681	1.7655		47.3213	1.8567		236.538	1.5737
230.913	1.7652		47.3677	1.8567		236.76	1.5736
231.146	1.7649		47.4142	1.8567		236.982	1.5733
231.378	1.7646		47.4607	1.8567		237.204	1.573
231.61	1.7643		47.5072	1.8567		237.426	1.5728
231.843	1.7643		47.5537	1.8567		237.648	1.5727
232.075	1.7643		47.6002	1.8567		237.87	1.5724
232.307	1.764		47.6466	1.8567		238.092	1.5724
232.54	1.7633		47.6931	1.8567		238.314	1.5721
232.772	1.7633		47.7396	1.8567		238.535	1.5718
233.004	1.763		47.7861	1.8567		238.757	1.5716
233.236	1.7627		47.8326	1.8567		238.979	1.5713
233.469	1.7627		47.8791	1.8567		239.201	1.5711
233.701	1.7624		47.9255	1.8567		239.423	1.571
233.933	1.7621		47.972	1.8567		239.645	1.5707
234.166	1.7618		48.0185	1.8567		239.867	1.5707
234.398	1.7615		48.065	1.8567		240.089	1.5704
234.63	1.7615		48.1115	1.8567		240.31	1.5702
234.863	1.7612		48.158	1.8567		240.532	1.5699
235.095	1.7612		48.2044	1.8567		240.754	1.5698
235.327	1.7609		48.2509	1.8567		240.976	1.5696
235.559	1.7606		48.2974	1.8567		241.198	1.5695
235.792	1.7602		48.3439	1.8567		241.42	1.5693
236.024	1.7599		48.3904	1.8567		241.642	1.569
236.256	1.7599		48.4369	1.8567		241.864	1.569
236.488	1.7596		48.4833	1.8567		242.086	1.5689
236.721	1.7593		48.5298	1.8567		242.308	1.5687
236.953	1.759		48.5763	1.8567		242.529	1.5684
237.185	1.7584		48.6228	1.8563		242.751	1.5682
237.417	1.7581		48.6693	1.8567		242.973	1.5681
237.65	1.7581		48.7158	1.8567		243.195	1.5679
237.882	1.7578		48.7623	1.8563		243.417	1.5678
238.114	1.7575		48.8087	1.8567		243.639	1.5676
238.346	1.7575		48.8552	1.8567		243.861	1.5675
238.579	1.7571		48.9017	1.8563		244.083	1.5673
238.811	1.7568		48.9482	1.8563		244.304	1.5672
239.043	1.7568		48.9947	1.8563		244.526	1.567
239.276	1.7562		49.0412	1.8563		244.748	1.567
239.508	1.7562		49.0876	1.8563		244.97	1.5667
239.74	1.7559		49.1341	1.8563		245.192	1.5666
239.972	1.7556		49.1806	1.8563		245.414	1.5664
240.205	1.7556		49.2271	1.8563		245.636	1.5663
240.437	1.7553		49.2736	1.8563		245.858	1.5661
240.669	1.755		49.32	1.8563		246.08	1.566
240.902	1.7547		49.3665	1.8563		246.302	1.5658
241.134	1.7547		49.413	1.8563		246.523	1.5657
241.366	1.7544		49.4595	1.8563		246.745	1.5657
241.599	1.754		49.506	1.8563		246.967	1.5655
241.831	1.7537		49.5525	1.8563		247.189	1.5653
242.063	1.7534		49.599	1.8563		247.411	1.5652
242.296	1.7534		49.6455	1.8563		247.633	1.565
242.528	1.7531		49.6919	1.8563		247.855	1.5649
242.76	1.7528		49.7384	1.856		248.077	1.5647
242.992	1.7528		49.7849	1.8563		248.298	1.5646
243.225	1.7525		49.8314	1.8563		248.52	1.5646
243.457	1.7522		49.8779	1.856		248.742	1.5644
243.689	1.7519		49.9244	1.8563		248.964	1.5643
243.921	1.7519		49.9708	1.856		249.186	1.5641
244.154	1.7516		50.0173	1.856		249.408	1.564
244.386	1.7513		50.0638	1.8563		249.63	1.5638
244.618	1.7513		50.1103	1.856		249.852	1.5637
244.851	1.7503		50.1568	1.856		250.074	1.5637
245.083	1.7503		50.2033	1.856		250.296	1.5635
245.315	1.75		50.2498	1.856		250.517	1.5634
245.547	1.7497		50.2962	1.856		250.739	1.5632
245.78	1.7497		50.3427	1.856		250.961	1.5631
246.012	1.7494		50.3892	1.856		251.183	1.5629
246.244	1.7491		50.4357	1.856		251.405	1.5629
246.476	1.7488		50.4821	1.856		251.627	1.5628
246.709	1.7488		50.5286	1.8557		251.849	1.5626
246.941	1.7485		50.5751	1.8557		252.071	1.5623
247.173	1.7482		50.6216	1.856		252.292	1.5621
247.406	1.7482		50.6681	1.8557		252.514	1.5621
247.638	1.7475		50.7145	1.8557		252.736	1.5618
247.87	1.7475		50.761	1.856		252.958	1.5618
248.102	1.7472		50.8075	1.8557		253.18	1.5617
248.335	1.7469		50.854	1.8557		253.402	1.5615
248.567	1.7469		50.9005	1.8557		253.624	1.5614
248.799	1.7466		50.9469	1.8557		253.846	1.5611
249.032	1.7463		50.9934	1.8557		254.068	1.5609
249.264	1.7463		51.0399	1.8557		254.29	1.5608
249.496	1.7457		51.0864	1.8557		254.511	1.5606
249.728	1.7457		51.1329	1.8557		254.733	1.5603
249.961	1.7454		51.1793	1.8554		254.955	1.5603
250.193	1.7451		51.2258	1.8557		255.177	1.56
250.425	1.7451		51.2723	1.8557		255.399	1.5599
250.658	1.7447		51.3188	1.8554		255.621	1.5597
250.89	1.7444		51.3653	1.8557		255.843	1.5594
251.122	1.7441		51.4118	1.8554		256.065	1.5592
251.354	1.7438		51.4583	1.8554		256.286	1.5591
251.587	1.7438		51.5048	1.8554		256.508	1.5588
251.819	1.7435		51.5512	1.8554		256.73	1.5586
252.051	1.7435		51.5977	1.8554		256.952	1.5585
252.283	1.7429		51.6442	1.8554		257.174	1.5582
252.516	1.7423		51.6907	1.8551		257.396	1.558
252.748	1.7423		51.7372	1.8554		257.618	1.5577
252.98	1.742		51.7836	1.8551		257.84	1.5576
253.213	1.742		51.8301	1.8551		258.062	1.5574
253.445	1.7416		51.8766	1.8554		258.284	1.5571
253.677	1.7413		51.9231	1.8551		258.505	1.5568
253.909	1.7413		51.9696	1.8551		258.727	1.5567
254.142	1.741		52.0161	1.8551		258.949	1.5565
254.374	1.7407		52.0626	1.8548		259.171	1.5562
254.606	1.7404		52.109	1.8551		259.393	1.556
254.838	1.7401		52.1555	1.8548		259.615	1.5556
255.071	1.7401		52.202	1.8548		259.837	1.5554
255.303	1.7398		52.2485	1.8548		260.059	1.5551
255.535	1.7395		52.2949	1.8545		260.281	1.555
255.768	1.7392		52.3414	1.8545		260.502	1.5548
256	1.7392		52.3879	1.8542		260.724	1.5545
256.232	1.7389		52.4344	1.8542		260.946	1.5542
256.464	1.7385		52.4809	1.8539		261.168	1.5539
256.697	1.7382		52.5274	1.8536		261.39	1.5538
256.929	1.7379		52.5739	1.8536		261.612	1.5534
257.161	1.7376		52.6204	1.8532		261.834	1.5531
257.394	1.7376		52.6668	1.8532		262.056	1.5528
257.626	1.7376		52.7133	1.8529		262.277	1.5527
257.858	1.7373		52.7598	1.8526		262.499	1.5524
258.091	1.737		52.8063	1.8526		262.721	1.5522
258.323	1.7367		52.8528	1.8523		262.943	1.5519
258.555	1.7364		52.8993	1.852		263.165	1.5516
258.787	1.7361		52.9457	1.852		263.387	1.5513
259.019	1.7361		52.9922	1.8514		263.609	1.551
259.252	1.7358		53.0387	1.8514		263.831	1.5507
259.484	1.7354		53.0852	1.8511		264.053	1.5504
259.716	1.7354		53.1316	1.8508		264.274	1.5502
259.949	1.7348		53.1781	1.8505		264.496	1.5499
260.181	1.7345		53.2246	1.8501		264.718	1.5496
260.413	1.7342		53.2711	1.8495		264.94	1.5493
260.646	1.7342		53.3176	1.8492		265.162	1.5492
260.878	1.7336		53.3641	1.8489		265.384	1.5489
261.11	1.7336		53.4106	1.8486		265.606	1.5487
261.342	1.7333		53.457	1.8483		265.828	1.5484
261.575	1.733		53.5035	1.848		266.05	1.5481
261.807	1.733		53.55	1.8477		266.272	1.548
262.039	1.7327		53.5965	1.8474		266.493	1.5476
262.272	1.7323		53.643	1.8467		266.715	1.5473
262.504	1.732		53.6894	1.8467		266.937	1.5472
262.736	1.7317		53.7359	1.8461		267.159	1.5469
262.968	1.7317		53.7824	1.8458		267.381	1.5467
263.201	1.7314		53.8289	1.8455		267.603	1.5464
263.433	1.7311		53.8754	1.8452		267.825	1.5461
263.665	1.7311		53.9219	1.8449		268.047	1.5458
263.897	1.7308		53.9684	1.8446		268.269	1.5457
264.13	1.7305		54.0148	1.8443		268.49	1.5454
264.362	1.7302		54.0613	1.8436		268.712	1.5451
264.594	1.7299		54.1078	1.8433		268.934	1.5451
264.827	1.7299		54.1543	1.843		269.156	1.5447
265.059	1.7296		54.2008	1.8424		269.378	1.5444
265.291	1.7292		54.2473	1.8424		269.6	1.5441
265.524	1.7289		54.2938	1.8415		269.822	1.544
265.756	1.7289		54.3402	1.8412		270.044	1.5437
265.988	1.7286		54.3867	1.8408		270.265	1.5435
266.22	1.7283		54.4332	1.8405		270.487	1.5432
266.453	1.7283		54.4797	1.8399		270.709	1.5431
266.685	1.7277		54.5261	1.8399		270.931	1.5428
266.917	1.7277		54.5726	1.8393		271.153	1.5426
267.149	1.7271		54.6191	1.839		271.375	1.5423
267.382	1.7271		54.6656	1.8387		271.597	1.5422
267.614	1.7268		54.7121	1.8384		271.819	1.542
267.846	1.7265		54.7585	1.8381		272.041	1.5417
268.079	1.7261		54.805	1.8377		272.262	1.5415
268.311	1.7258		54.8515	1.8371		272.484	1.5414
268.543	1.7255		54.898	1.8371		272.706	1.5411
268.776	1.7252		54.9445	1.8365		272.928	1.5409
269.008	1.7252		54.991	1.8362		273.15	1.5408
269.24	1.7249		55.0375	1.8359		273.372	1.5406
269.472	1.7249		55.084	1.8356		273.594	1.5403
269.705	1.7243		55.1305	1.8353		273.816	1.5402
269.937	1.7243		55.1769	1.835		274.038	1.5399
270.169	1.724		55.2234	1.8346		274.26	1.5397
270.401	1.7237		55.2699	1.8343		274.481	1.5396
270.634	1.7237		55.3164	1.8337		274.703	1.5393
270.866	1.7234		55.3629	1.8334		274.925	1.5393
271.098	1.723		55.4093	1.8331		275.147	1.539
271.331	1.7227		55.4558	1.8328		275.369	1.5388
271.563	1.7227		55.5023	1.8325		275.591	1.5386
271.795	1.7224		55.5488	1.8322		275.813	1.5385
272.027	1.7221		55.5952	1.8322		276.035	1.5383
272.26	1.7221		55.6417	1.8315		276.256	1.538
272.492	1.7218		55.6882	1.8315		276.478	1.5379
272.724	1.7215		55.7347	1.8312		276.7	1.5377
272.957	1.7212		55.7812	1.8309		276.922	1.5374
273.189	1.7209		55.8277	1.8306		277.144	1.5374
273.421	1.7206		55.8742	1.8306		277.366	1.5373
273.653	1.7203		55.9207	1.8303		277.588	1.5371
273.886	1.7199		55.9672	1.83		277.81	1.537
274.118	1.7199		56.0136	1.8297		278.031	1.5367
274.35	1.7196		56.0601	1.8294		278.253	1.5365
274.582	1.7196		56.1066	1.8291		278.475	1.5364
274.815	1.719		56.1531	1.8291		278.697	1.5362
275.047	1.7187		56.1995	1.8288		278.919	1.5361
275.279	1.7184		56.246	1.8284		279.141	1.5359
275.512	1.7184		56.2925	1.8284		279.363	1.5357
275.744	1.7181		56.339	1.8281		279.585	1.5354
275.976	1.7175		56.3855	1.8278		279.807	1.5354
276.209	1.7175		56.432	1.8278		280.029	1.5351
276.441	1.7175		56.4784	1.8275		280.25	1.5351
276.673	1.7171		56.5249	1.8272		280.472	1.5348
276.905	1.7168		56.5714	1.8272		280.694	1.5347
277.138	1.7165		56.6179	1.8269		280.916	1.5345
277.37	1.7162		56.6644	1.8266		281.138	1.5342
277.602	1.7159		56.7109	1.8266		281.36	1.5341
277.835	1.7156		56.7573	1.826		281.582	1.5339
278.067	1.7156		56.8038	1.8257		281.804	1.5339
278.299	1.7153		56.8503	1.8257		282.026	1.5336
278.531	1.715		56.8968	1.8253		282.247	1.5335
278.764	1.715		56.9433	1.8253		282.469	1.5332
278.996	1.7147		56.9898	1.825		282.691	1.533
279.228	1.7144		57.0363	1.825		282.913	1.5328
279.461	1.714		57.0828	1.8247		283.135	1.5327
279.693	1.7137		57.1293	1.8247		283.357	1.5327
279.925	1.7137		57.1757	1.8244		283.579	1.5324
280.157	1.7134		57.2222	1.8244		283.801	1.5321
280.39	1.7131		57.2687	1.8241		284.022	1.5319
280.622	1.7128		57.3152	1.8241		284.244	1.5318
280.854	1.7125		57.3616	1.8241		284.466	1.5315
281.086	1.7122		57.4081	1.8238		284.688	1.5313
281.319	1.7122		57.4546	1.8238		284.91	1.5312
281.551	1.7119		57.5011	1.8235		285.132	1.5309
281.783	1.7113		57.5476	1.8235		285.354	1.5307
282.016	1.7113		57.5941	1.8232		285.576	1.5306
282.248	1.7106		57.6405	1.8232		285.798	1.5304
282.48	1.7106		57.687	1.8232		286.019	1.5301
282.712	1.7103		57.7335	1.8232		286.241	1.5299
282.945	1.71		57.78	1.8229		286.463	1.5296
283.177	1.7097		57.8265	1.8229		286.685	1.5293
283.409	1.7097		57.873	1.8226		286.907	1.5292
283.642	1.7094		57.9195	1.8226		287.129	1.5289
283.874	1.7091		57.9659	1.8226		287.351	1.5287
284.106	1.7088		58.0124	1.8222		287.573	1.5284
284.339	1.7085		58.0589	1.8222		287.795	1.5283
284.571	1.7082		58.1054	1.8222		288.017	1.528
284.803	1.7082		58.1519	1.8219		288.238	1.5277
285.035	1.7078		58.1983	1.8219		288.46	1.5275
285.268	1.7075		58.2448	1.8219		288.682	1.5272
285.5	1.7072		58.2913	1.8219		288.904	1.527
285.732	1.7069		58.3378	1.8219		289.126	1.5266
285.964	1.7069		58.3843	1.8216		289.348	1.5264
286.197	1.7066		58.4308	1.8216		289.57	1.5261
286.429	1.7063		58.4773	1.8216		289.792	1.5258
286.661	1.706		58.5237	1.8216		290.014	1.5257
286.894	1.7057		58.5702	1.8216		290.235	1.5254
287.126	1.7057		58.6167	1.8213		290.457	1.5251
287.358	1.7054		58.6632	1.8213		290.679	1.5248
287.591	1.7051		58.7097	1.8213		290.901	1.5245
287.823	1.7047		58.7561	1.8213		291.123	1.5243
288.055	1.7044		58.8026	1.8213		291.345	1.5238
288.288	1.7041		58.8491	1.821		291.567	1.5237
288.52	1.7041		58.8956	1.8213		291.789	1.5234
288.752	1.7035		58.9421	1.8213		292.01	1.5231
288.984	1.7032		58.9886	1.821		292.232	1.5228
289.217	1.7029		59.035	1.821		292.454	1.5226
289.449	1.7029		59.0815	1.821		292.676	1.5222
289.681	1.7026		59.128	1.821		292.898	1.5219
289.913	1.7023		59.1745	1.821		293.12	1.5216
290.146	1.702		59.2209	1.821		293.342	1.5213
290.378	1.702		59.2674	1.821		293.564	1.5209
290.61	1.7016		59.3139	1.821		293.786	1.5206
290.843	1.7013		59.3604	1.8207		294.007	1.5203
291.075	1.701		59.4069	1.821		294.229	1.5202
291.307	1.7007		59.4533	1.821		294.451	1.5199
291.539	1.7007		59.4998	1.8207		294.673	1.5194
291.772	1.7001		59.5463	1.8207		294.895	1.5191
292.004	1.7001		59.5928	1.821		295.117	1.5188
292.236	1.6998		59.6393	1.8207		295.339	1.5185
292.468	1.6995		59.6858	1.821		295.561	1.5182
292.701	1.6992		59.7322	1.821		295.783	1.518
292.933	1.6992		59.7787	1.8207		296.005	1.5177
293.165	1.6989		59.8252	1.8207		296.226	1.5174
293.397	1.6985		59.8717	1.821		296.448	1.5171
293.63	1.6982		59.9182	1.8207		296.67	1.5168
293.862	1.6979		59.9647	1.821		296.892	1.5165
294.094	1.6976		60.0111	1.821		297.114	1.5162
294.327	1.6976		60.0576	1.8207		297.336	1.5159
294.559	1.6973		60.1041	1.821		297.558	1.5158
294.791	1.697		60.1506	1.821		297.78	1.5153
295.024	1.6967		60.197	1.8207		298.001	1.515
295.256	1.6964		60.2435	1.821		298.223	1.5147
295.488	1.6964		60.29	1.821		298.445	1.5145
295.72	1.6954		60.3365	1.8207		298.667	1.5142
295.953	1.6951		60.383	1.821		298.889	1.5139
296.185	1.6951		60.4294	1.821		299.111	1.5136
296.417	1.6948		60.4759	1.821		299.333	1.5133
296.649	1.6945		60.5224	1.821		299.555	1.513
296.882	1.6945		60.5689	1.821		299.777	1.5127
297.114	1.6942		60.6153	1.821		299.998	1.5124
297.346	1.6939		60.6618	1.821		300.22	1.5121
297.579	1.6936		60.7083	1.821		300.442	1.5119
297.811	1.6933		60.7548	1.821		300.664	1.5116
298.043	1.693		60.8013	1.8213		300.886	1.5113
298.275	1.6927		60.8478	1.821		301.108	1.511
298.508	1.6927		60.8943	1.821		301.33	1.5107
298.74	1.6923		60.9407	1.8213		301.552	1.5106
298.972	1.692		60.9872	1.8213		301.774	1.5103
299.204	1.6917		61.0337	1.8213		301.995	1.51
299.437	1.6914		61.0802	1.8213		302.217	1.5097
299.669	1.6914		61.1267	1.8213		302.439	1.5095
299.901	1.6911		61.1731	1.8213		302.661	1.5092
300.134	1.6908		61.2196	1.8213		302.883	1.5089
300.366	1.6905		61.2661	1.8213		303.105	1.5087
300.598	1.6902		61.3126	1.8213		303.327	1.5086
300.83	1.6899		61.359	1.8213		303.549	1.5081
301.063	1.6896		61.4055	1.8213		303.771	1.508
301.295	1.6896		61.452	1.8216		303.992	1.5077
301.527	1.6892		61.4985	1.8216		304.214	1.5074
301.76	1.6889		61.545	1.8216		304.436	1.5072
301.992	1.6886		61.5914	1.8216		304.658	1.5069
302.224	1.6883		61.6379	1.8216		304.88	1.5066
302.456	1.6877		61.6844	1.8216		305.102	1.5065
302.689	1.6874		61.7309	1.8216		305.324	1.5063
302.921	1.6871		61.7774	1.8216		305.546	1.506
303.153	1.6871		61.8238	1.8216		305.767	1.5057
303.385	1.6868		61.8703	1.8216		305.989	1.5054
303.618	1.6865		61.9168	1.8216		306.211	1.5052
303.85	1.6861		61.9633	1.8219		306.433	1.5049
304.082	1.6858		62.0098	1.8219		306.655	1.5046
304.315	1.6858		62.0562	1.8219		306.877	1.5045
304.547	1.6855		62.1027	1.8219		307.099	1.5042
304.779	1.6852		62.1492	1.8219		307.321	1.504
305.011	1.6849		62.1957	1.8219		307.543	1.5039
305.244	1.6846		62.2421	1.8219		307.764	1.5036
305.476	1.6843		62.2886	1.8219		307.986	1.5034
305.708	1.684		62.3351	1.8219		308.208	1.5032
305.94	1.684		62.3816	1.8222		308.43	1.5031
306.173	1.6837		62.428	1.8219		308.652	1.5028
306.405	1.6834		62.4745	1.8222		308.874	1.5025
306.637	1.683		62.521	1.8219		309.096	1.5023
306.87	1.6827		62.5675	1.8222		309.318	1.502
307.102	1.6824		62.614	1.8222		309.54	1.5019
307.334	1.6821		62.6604	1.8222		309.762	1.5017
307.566	1.6821		62.7069	1.8226		309.983	1.5016
307.798	1.6818		62.7534	1.8222		310.205	1.5013
308.031	1.6815		62.7999	1.8222		310.427	1.501
308.263	1.6812		62.8464	1.8226		310.649	1.5008
308.495	1.6809		62.8928	1.8226		310.871	1.5007
308.728	1.6806		62.9393	1.8226		311.093	1.5003
308.96	1.6806		62.9858	1.8226		311.315	1.5002
309.192	1.6796		63.0323	1.8226		311.537	1.4999
309.424	1.6793		63.0788	1.8226		311.759	1.4997
309.657	1.6793		63.1252	1.8226		311.98	1.4996
309.889	1.679		63.1717	1.8226		312.202	1.4993
310.121	1.6787		63.2182	1.8226		312.424	1.499
310.353	1.6784		63.2647	1.8226		312.646	1.4988
310.586	1.6781		63.3112	1.8229		312.868	1.4987
310.818	1.6781		63.3577	1.8229		313.09	1.4984
311.05	1.6775		63.4041	1.8229		313.312	1.4982
311.282	1.6775		63.4506	1.8229		313.534	1.4979
311.515	1.6768		63.4971	1.8229		313.755	1.4976
311.747	1.6765		63.5436	1.8229		313.977	1.4974
311.979	1.6765		63.5901	1.8229		314.199	1.4973
312.212	1.6762		63.6366	1.8229		314.421	1.497
312.444	1.6759		63.683	1.8229		314.643	1.4968
312.676	1.6756		63.7295	1.8229		314.865	1.4965
312.908	1.6753		63.776	1.8232		315.087	1.4962
313.141	1.675		63.8225	1.8232		315.309	1.4959
313.373	1.6747		63.869	1.8232		315.531	1.4958
313.605	1.6747		63.9154	1.8232		315.752	1.4955
313.837	1.6744		63.9619	1.8232		315.974	1.4953
314.07	1.6741		64.0084	1.8232		316.196	1.495
314.302	1.6737		64.0549	1.8232		316.418	1.4949
314.534	1.6734		64.1014	1.8232		316.64	1.4945
314.767	1.6731		64.1478	1.8235		316.862	1.4942
314.999	1.6728		64.1943	1.8235		317.084	1.4939
315.231	1.6725		64.2408	1.8235		317.306	1.4936
315.463	1.6719		64.2873	1.8235		317.528	1.4933
315.696	1.6719		64.3337	1.8235		317.75	1.493
315.928	1.6716		64.3802	1.8235		317.971	1.4929
316.16	1.6713		64.4267	1.8235		318.193	1.4926
316.392	1.671		64.4732	1.8235		318.415	1.4924
316.625	1.6706		64.5197	1.8235		318.637	1.4921
316.857	1.6703		64.5662	1.8235		318.859	1.4916
317.089	1.67		64.6126	1.8235		319.081	1.4913
317.321	1.6697		64.6591	1.8238		319.303	1.491
317.554	1.6694		64.7056	1.8238		319.525	1.4909
317.786	1.6694		64.7521	1.8235		319.746	1.4906
318.018	1.6691		64.7985	1.8238		319.968	1.4903
318.25	1.6688		64.845	1.8238		320.19	1.49
318.483	1.6685		64.8915	1.8238		320.412	1.4895
318.715	1.6682		64.938	1.8238		320.634	1.4892
318.947	1.6679		64.9845	1.8238		320.856	1.4891
319.18	1.6675		65.0309	1.8238		321.078	1.4886
319.412	1.6672		65.0774	1.8238		321.3	1.4883
319.644	1.6672		65.1239	1.8238		321.522	1.4881
319.876	1.6669		65.1704	1.8238		321.743	1.4877
320.109	1.6666		65.2169	1.8238		321.965	1.4874
320.341	1.6663		65.2633	1.8238		322.187	1.4871
320.573	1.666		65.3098	1.8238		322.409	1.4868
320.805	1.6657		65.3563	1.8241		322.631	1.4865
321.038	1.6654		65.4028	1.8241		322.853	1.486
321.27	1.6651		65.4493	1.8238		323.075	1.4855
321.502	1.6648		65.4957	1.8241		323.297	1.4854
321.735	1.6641		65.5422	1.8241		323.519	1.4849
321.967	1.6638		65.5887	1.8241		323.74	1.4846
322.199	1.6635		65.6352	1.8241		323.962	1.4843
322.431	1.6635		65.6816	1.8241		324.184	1.484
322.663	1.6632		65.7281	1.8241		324.406	1.4837
322.896	1.6629		65.7746	1.8241		324.628	1.4833
323.128	1.6626		65.8211	1.8241		324.85	1.483
323.36	1.6623		65.8676	1.8241		325.072	1.4826
323.592	1.662		65.914	1.8241		325.294	1.4822
323.825	1.6617		65.9605	1.8241		325.515	1.482
324.057	1.6613		66.007	1.8241		325.737	1.4817
324.289	1.661		66.0534	1.8241		325.959	1.4813
324.522	1.6607		66.0999	1.8241		326.181	1.4808
324.754	1.6607		66.1464	1.8241		326.403	1.4805
324.986	1.6604		66.1929	1.8244		326.625	1.4802
325.218	1.6598		66.2394	1.8241		326.847	1.4797
325.451	1.6598		66.2859	1.8244		327.069	1.4794
325.683	1.6595		66.3323	1.8244		327.291	1.4791
325.915	1.6592		66.3788	1.8244		327.513	1.4788
326.147	1.6589		66.4253	1.8244		327.734	1.4785
326.38	1.6586		66.4718	1.8244		327.956	1.4781
326.612	1.6582		66.5182	1.8244		328.178	1.4778
326.844	1.6579		66.5647	1.8244		328.4	1.4775
327.076	1.6576		66.6112	1.8244		328.622	1.4772
327.308	1.6573		66.6577	1.8244		328.844	1.4767
327.541	1.657		66.7042	1.8244		329.066	1.4764
327.773	1.6567		66.7506	1.8244		329.288	1.4761
328.005	1.6561		66.7971	1.8244		329.51	1.4758
328.238	1.6561		66.8436	1.8244		329.731	1.4753
328.47	1.6558		66.89	1.8244		329.953	1.475
328.702	1.6555		66.9365	1.8244		330.175	1.4747
328.934	1.6551		66.983	1.8244		330.397	1.4744
329.166	1.6548		67.0294	1.8244		330.619	1.4741
329.399	1.6545		67.0759	1.8244		330.841	1.4738
329.631	1.6542		67.1224	1.8244		331.063	1.4735
329.863	1.6539		67.1689	1.8244		331.285	1.473
330.096	1.6536		67.2154	1.8244		331.507	1.4727
330.328	1.6533		67.2618	1.8244		331.728	1.4724
330.56	1.653		67.3083	1.8244		331.95	1.4721
330.792	1.6527		67.3548	1.8244		332.172	1.4718
331.025	1.6524		67.4013	1.8244		332.394	1.4715
331.257	1.652		67.4477	1.8244		332.616	1.4712
331.489	1.652		67.4942	1.8244		332.838	1.4707
331.721	1.6517		67.5407	1.8244		333.06	1.4706
331.954	1.6511		67.5872	1.8247		333.282	1.4701
332.186	1.6511		67.6337	1.8244		333.503	1.47
332.418	1.6505		67.6801	1.8244		333.725	1.4695
332.65	1.6505		67.7266	1.8247		333.947	1.4694
332.883	1.6502		67.7731	1.8244		334.169	1.4689
333.115	1.6499		67.8196	1.8244		334.391	1.4688
333.347	1.6496		67.8661	1.8247		334.613	1.4685
333.579	1.6493		67.9125	1.8244		334.835	1.4682
333.812	1.6489		67.959	1.8244		335.057	1.4678
334.044	1.6483		68.0055	1.8244		335.279	1.4675
334.276	1.648		68.0519	1.8244		335.5	1.4672
334.509	1.6477		68.0984	1.8247		335.722	1.4669
334.741	1.6474		68.1449	1.8244		335.944	1.4665
334.973	1.6474		68.1914	1.8247		336.166	1.4663
335.205	1.6468		68.2378	1.8244		336.388	1.466
335.438	1.6465		68.2843	1.8244		336.61	1.4657
335.67	1.6465		68.3308	1.8244		336.832	1.4654
335.902	1.6462		68.3773	1.8244		337.054	1.4653
336.134	1.6455		68.4238	1.8244		337.276	1.4649
336.367	1.6452		68.4703	1.8244		337.498	1.4646
336.599	1.6452		68.5167	1.8244		337.719	1.4643
336.831	1.6449		68.5632	1.8244		337.941	1.464
337.063	1.6443		68.6097	1.8244		338.163	1.4637
337.296	1.644		68.6562	1.8244		338.385	1.4634
337.528	1.644		68.7026	1.8244		338.607	1.4633
337.76	1.6437		68.7491	1.8244		338.829	1.463
337.993	1.6434		68.7956	1.8244		339.051	1.4627
338.225	1.6431		68.8421	1.8244		339.273	1.4624
338.457	1.6427		68.8886	1.8244		339.495	1.462
338.689	1.6424		68.9351	1.8244		339.716	1.4619
338.922	1.6421		68.9816	1.8244		339.938	1.4616
339.154	1.6418		69.028	1.8244		340.16	1.4614
339.386	1.6415		69.0745	1.8244		340.382	1.4611
339.618	1.6412		69.121	1.8244		340.604	1.4608
339.851	1.6406		69.1675	1.8244		340.826	1.4605
340.083	1.6406		69.214	1.8244		341.048	1.4602
340.315	1.64		69.2605	1.8244		341.27	1.4599
340.548	1.6396		69.3069	1.8244		341.491	1.4598
340.78	1.6393		69.3534	1.8244		341.713	1.4595
341.012	1.639		69.3999	1.8244		341.935	1.4591
341.245	1.6387		69.4464	1.8244		342.157	1.459
341.477	1.6387		69.4929	1.8241		342.379	1.4587
341.709	1.6381		69.5394	1.8241		342.601	1.4584
341.941	1.6381		69.5859	1.8241		342.823	1.4581
342.174	1.6375		69.6323	1.8241		343.045	1.4578
342.406	1.6375		69.6788	1.8241		343.267	1.4576
342.638	1.6372		69.7253	1.8238		343.488	1.4573
342.87	1.6365		69.7718	1.8238		343.71	1.457
343.103	1.6365		69.8183	1.8238		343.932	1.4567
343.335	1.6362		69.8647	1.8235		344.154	1.4564
343.567	1.6359		69.9112	1.8235		344.376	1.4561
343.8	1.6356		69.9577	1.8235		344.598	1.4558
344.032	1.635		70.0042	1.8232		344.82	1.4556
344.264	1.635		70.0507	1.8232		345.042	1.4553
344.496	1.6347		70.0971	1.8229		345.264	1.455
344.729	1.6344		70.1436	1.8226		345.485	1.4547
344.961	1.6338		70.1901	1.8226		345.707	1.4544
345.193	1.6334		70.2366	1.8222		345.929	1.4541
345.425	1.6334		70.2831	1.8219		346.151	1.4538
345.658	1.6331		70.3295	1.8219		346.373	1.4535
345.89	1.6325		70.376	1.8216		346.595	1.4532
346.122	1.6322		70.4225	1.8213		346.817	1.4529
346.354	1.6319		70.469	1.8213		347.039	1.4526
346.587	1.6316		70.5155	1.8207		347.26	1.4523
346.819	1.6313		70.562	1.8207		347.482	1.4521
347.051	1.631		70.6085	1.8204		347.704	1.4518
347.283	1.6307		70.6549	1.8201		347.926	1.4514
347.516	1.6303		70.7014	1.8198		348.148	1.4511
347.748	1.63		70.7479	1.8195		348.37	1.4508
347.98	1.6297		70.7944	1.8191		348.592	1.4505
348.212	1.6294		70.8409	1.8191		348.814	1.4501
348.445	1.6291		70.8874	1.8188		349.036	1.4498
348.677	1.6288		70.9338	1.8185		349.257	1.4495
348.909	1.6285		70.9803	1.8179		349.479	1.4492
349.142	1.6282		71.0268	1.8179		349.701	1.4488
349.374	1.6279		71.0733	1.8173		349.923	1.4485
349.606	1.6276		71.1197	1.8167		350.145	1.4482
349.838	1.6272		71.1662	1.8167		350.367	1.4479
350.07	1.6269		71.2127	1.8164		350.589	1.4476
350.303	1.6266		71.2592	1.8157		350.811	1.4472
350.535	1.6263		71.3057	1.8157		351.033	1.4468
350.767	1.626		71.3521	1.8151		351.255	1.4465
351	1.626		71.3986	1.8148		351.476	1.446
351.232	1.6254		71.4451	1.8145		351.698	1.4457
351.464	1.6248		71.4916	1.8142		351.92	1.4453
351.697	1.6245		71.538	1.8136		352.142	1.4451
351.929	1.6241		71.5845	1.8136		352.364	1.4447
352.161	1.6238		71.631	1.8129		352.586	1.4442
352.393	1.6235		71.6775	1.8126		352.808	1.4439
352.625	1.6235		71.7239	1.8123		353.03	1.4436
352.858	1.6229		71.7704	1.812		353.252	1.4431
353.09	1.6226		71.8169	1.8117		353.473	1.4428
353.322	1.6223		71.8634	1.8114		353.695	1.4425
353.555	1.622		71.9098	1.8111		353.917	1.4421
353.787	1.6217		71.9563	1.8108		354.139	1.4418
354.019	1.6214		72.0028	1.8105		354.361	1.4413
354.251	1.621		72.0493	1.8095		354.583	1.441
354.484	1.6207		72.0958	1.8095		354.805	1.4405
354.716	1.6204		72.1422	1.8089		355.026	1.4401
354.948	1.6201		72.1887	1.8086		355.248	1.4398
355.18	1.6198		72.2352	1.8083		355.47	1.4393
355.413	1.6195		72.2817	1.808		355.692	1.439
355.645	1.6192		72.3282	1.8077		355.914	1.4385
355.877	1.6189		72.3746	1.8074		356.136	1.4382
356.11	1.6186		72.4211	1.8071		356.358	1.4379
356.342	1.6183		72.4676	1.8067		356.58	1.4375
356.574	1.6179		72.5141	1.8064		356.802	1.437
356.806	1.6176		72.5606	1.8061		357.024	1.4367
357.039	1.6173		72.607	1.8058		357.245	1.4363
357.271	1.6167		72.6535	1.8055		357.467	1.436
357.503	1.6164		72.7	1.8052		357.689	1.4356
357.735	1.6161		72.7465	1.8049		357.911	1.4352
357.968	1.6158		72.793	1.8049		358.133	1.4347
358.2	1.6155		72.8395	1.8043		358.355	1.4344
358.432	1.6152		72.886	1.804		358.577	1.4341
358.664	1.6148		72.9324	1.804		358.799	1.4337
358.897	1.6145		72.9789	1.8036		359.02	1.4332
359.129	1.6142		73.0254	1.8033		359.242	1.4329
359.361	1.6139		73.0719	1.803		359.464	1.4326
359.594	1.6136		73.1184	1.8027		359.686	1.4321
359.826	1.6133		73.1648	1.8024		359.908	1.4317
360.058	1.613		73.2113	1.8024		360.13	1.4314
360.29	1.6127		73.2578	1.8018		360.352	1.4311
360.523	1.6124		73.3043	1.8015		360.574	1.4306
360.755	1.6121		73.3508	1.8012		360.796	1.4303
360.987	1.6117		73.3972	1.8009		361.017	1.4299
361.219	1.6114		73.4437	1.8009		361.239	1.4295
361.452	1.6111		73.4902	1.8005		361.461	1.4292
361.684	1.6108		73.5366	1.8002		361.683	1.4288
361.916	1.6105		73.5831	1.7999		361.905	1.4285
362.148	1.6102		73.6296	1.7999		362.127	1.428
362.381	1.6099		73.6761	1.7996		362.349	1.4277
362.613	1.609		73.7225	1.7993		362.571	1.4274
362.845	1.609		73.769	1.7993		362.793	1.4271
363.077	1.6086		73.8155	1.799		363.014	1.4266
363.31	1.6083		73.862	1.799		363.236	1.4262
363.542	1.608		73.9085	1.7987		363.458	1.426
363.774	1.6074		73.955	1.7984		363.68	1.4256
364.007	1.6071		74.0014	1.7984		363.902	1.4253
364.239	1.6071		74.0479	1.7981		364.124	1.4248
364.471	1.6068		74.0944	1.7978		364.346	1.4245
364.703	1.6065		74.1409	1.7978		364.568	1.4242
364.936	1.6062		74.1873	1.7978		364.789	1.4237
365.168	1.6059		74.2338	1.7971		365.011	1.4236
365.4	1.6055		74.2803	1.7971		365.233	1.4231
365.632	1.6052		74.3268	1.7971		365.455	1.4228
365.865	1.6049		74.3732	1.7968		365.677	1.4225
366.097	1.6046		74.4197	1.7968		365.899	1.4222
366.329	1.604		74.4662	1.7965		366.121	1.4219
366.562	1.604		74.5127	1.7965		366.343	1.4215
366.794	1.6037		74.5592	1.7962		366.565	1.4212
367.026	1.6031		74.6056	1.7962		366.786	1.4208
367.258	1.6031		74.6521	1.7959		367.008	1.4205
367.49	1.6028		74.6986	1.7959		367.23	1.4201
367.723	1.6024		74.745	1.7956		367.452	1.4199
367.955	1.6018		74.7915	1.7956		367.674	1.4195
368.187	1.6012		74.838	1.7956		367.896	1.4193
368.42	1.6012		74.8845	1.7953		368.118	1.4189
368.652	1.6006		74.9309	1.7953		368.34	1.4186
368.884	1.6003		74.9774	1.7953		368.562	1.4184
369.116	1.6003		75.0239	1.795		368.784	1.4181
369.349	1.5997		75.0704	1.795		369.005	1.4178
369.581	1.5993		75.1168	1.795		369.227	1.4175
369.813	1.599		75.1633	1.7947		369.449	1.417
370.045	1.5987		75.2098	1.7947		369.671	1.4167
370.278	1.5984		75.2563	1.7947		369.893	1.4164
370.51	1.5981		75.3027	1.794		370.115	1.4161
370.742	1.5978		75.3492	1.794		370.337	1.4158
370.974	1.5975		75.3957	1.794		370.558	1.4155
371.207	1.5972		75.4422	1.794		370.78	1.4154
371.439	1.5969		75.4886	1.7937		371.002	1.4151
371.671	1.5966		75.5351	1.7937		371.224	1.4146
371.904	1.5962		75.5816	1.7937		371.446	1.4143
372.136	1.5959		75.6281	1.7937		371.668	1.4141
372.368	1.5956		75.6746	1.7934		371.89	1.4138
372.6	1.5953		75.7211	1.7937		372.112	1.4135
372.833	1.595		75.7675	1.7934		372.334	1.4132
373.065	1.5947		75.814	1.7934		372.555	1.4129
373.297	1.5944		75.8605	1.7934		372.777	1.4126
373.529	1.5941		75.9069	1.7931		372.999	1.4125
373.762	1.5938		75.9534	1.7931		373.221	1.4122
373.994	1.5931		75.9999	1.7931		373.443	1.4118
374.226	1.5928		76.0463	1.7931		373.665	1.4115
374.458	1.5925		76.0928	1.7931		373.887	1.4112
374.691	1.5919		76.1393	1.7931		374.109	1.4109
374.923	1.5916		76.1858	1.7931		374.331	1.4106
375.155	1.5916		76.2322	1.7931		374.553	1.4103
375.387	1.5913		76.2787	1.7928		374.774	1.41
375.62	1.5907		76.3252	1.7931		374.996	1.4097
375.852	1.5907		76.3717	1.7928		375.218	1.4096
376.084	1.5904		76.4182	1.7928		375.44	1.4093
376.316	1.5897		76.4646	1.7928		375.662	1.4089
376.549	1.5894		76.5111	1.7928		375.884	1.4086
376.781	1.5891		76.5576	1.7928		376.106	1.4083
377.013	1.5888		76.6041	1.7928		376.327	1.408
377.245	1.5888		76.6506	1.7928		376.549	1.4077
377.478	1.5882		76.6971	1.7928		376.771	1.4074
377.71	1.5879		76.7435	1.7928		376.993	1.407
377.942	1.5876		76.79	1.7928		377.215	1.4068
378.175	1.5873		76.8365	1.7928		377.437	1.4064
378.407	1.5869		76.883	1.7928		377.659	1.406
378.639	1.5866		76.9294	1.7928		377.881	1.4057
378.871	1.5863		76.9759	1.7928		378.103	1.4054
379.104	1.586		77.0224	1.7928		378.325	1.4053
379.336	1.5854		77.0689	1.7928		378.546	1.4048
379.568	1.5851		77.1154	1.7925		378.768	1.4047
379.8	1.5848		77.1619	1.7928		378.99	1.4042
380.033	1.5845		77.2084	1.7928		379.212	1.4039
380.265	1.5842		77.2548	1.7925		379.434	1.4035
380.497	1.5838		77.3013	1.7928		379.656	1.4033
380.729	1.5835		77.3478	1.7928		379.878	1.403
380.962	1.5832		77.3943	1.7928		380.099	1.4025
381.194	1.5826		77.4408	1.7928		380.321	1.4022
381.426	1.5823		77.4873	1.7928		380.543	1.4019
381.659	1.5823		77.5337	1.7928		380.765	1.4015
381.891	1.5817		77.5802	1.7928		380.987	1.4012
382.123	1.5817		77.6267	1.7928		381.209	1.4009
382.356	1.5814		77.6732	1.7928		381.431	1.4004
382.588	1.5811		77.7197	1.7928		381.653	1.4001
382.82	1.5804		77.7661	1.7928		381.875	1.3998
383.052	1.5801		77.8126	1.7928		382.096	1.3993
383.285	1.5801		77.8591	1.7931		382.318	1.399
383.517	1.5798		77.9055	1.7931		382.54	1.3987
383.749	1.5795		77.952	1.7928		382.762	1.3983
383.981	1.5789		77.9985	1.7931		382.984	1.398
384.214	1.5786		78.045	1.7931		383.206	1.3977
384.446	1.5783		78.0915	1.7931		383.428	1.3972
384.678	1.5776		78.138	1.7931		383.65	1.3969
384.911	1.5773		78.1845	1.7931		383.872	1.3964
385.143	1.5773		78.2309	1.7931		384.094	1.396
385.375	1.5767		78.2774	1.7931		384.315	1.3957
385.607	1.5764		78.3239	1.7931		384.537	1.3954
385.84	1.5761		78.3704	1.7931		384.759	1.3949
386.072	1.5758		78.4169	1.7931		384.981	1.3946
386.304	1.5755		78.4633	1.7934		385.203	1.3943
386.536	1.5752		78.5098	1.7934		385.425	1.3937
386.769	1.5749		78.5563	1.7934		385.647	1.3934
387.001	1.5745		78.6028	1.7934		385.868	1.3931
387.233	1.5742		78.6493	1.7934		386.09	1.3926
387.466	1.5739		78.6957	1.7934		386.312	1.3923
387.698	1.5736		78.7422	1.7934		386.534	1.3919
387.93	1.573		78.7887	1.7937		386.756	1.3916
388.163	1.5727		78.8351	1.7934		386.978	1.3911
388.395	1.5727		78.8816	1.7937		387.2	1.3908
388.627	1.5724		78.9281	1.7937		387.422	1.3903
388.859	1.5718		78.9746	1.7937		387.644	1.39
389.092	1.5718		79.021	1.7937		387.865	1.3896
389.324	1.5711		79.0675	1.7937		388.087	1.3893
389.556	1.5708		79.114	1.7937		388.309	1.3888
389.788	1.5708		79.1605	1.7937		388.531	1.3883
390.021	1.5705		79.2069	1.7937		388.753	1.388
390.253	1.5696		79.2534	1.794		388.975	1.3876
390.485	1.5693		79.2999	1.794		389.197	1.3873
390.717	1.569		79.3464	1.794		389.419	1.3868
390.95	1.5687		79.3929	1.794		389.641	1.3865
391.182	1.5683		79.4394	1.794		389.863	1.3861
391.414	1.568		79.4859	1.794		390.084	1.3858
391.647	1.5677		79.5324	1.7947		390.306	1.3853
391.879	1.5674		79.5788	1.794		390.528	1.385
392.111	1.5671		79.6253	1.7947		390.75	1.3845
392.343	1.5668		79.6718	1.7947		390.972	1.3842
392.575	1.5665		79.7183	1.7947		391.194	1.3839
392.808	1.5662		79.7647	1.7947		391.416	1.3835
393.04	1.5659		79.8112	1.7947		391.638	1.3832
393.272	1.5656		79.8577	1.7947		391.859	1.3827
393.505	1.5649		79.9042	1.795		392.081	1.3824
393.737	1.5649		79.9506	1.795		392.303	1.3821
393.969	1.5646		79.9971	1.795		392.525	1.3816
394.201	1.5643		80.0436	1.795		392.747	1.3813
394.434	1.564		80.0901	1.795		392.969	1.3809
394.666	1.5634		80.1366	1.795		393.191	1.3806
394.898	1.5631		80.1831	1.7953		393.413	1.3803
395.131	1.5628		80.2295	1.7953		393.635	1.3798
395.363	1.5628		80.276	1.7953		393.856	1.3795
395.595	1.5625		80.3225	1.7953		394.078	1.3792
395.827	1.5618		80.369	1.7953		394.3	1.3789
396.06	1.5615		80.4155	1.7953		394.522	1.3784
396.292	1.5612		80.462	1.7953		394.744	1.3781
396.524	1.5609		80.5084	1.7956		394.966	1.3778
396.757	1.5606		80.5549	1.7953		395.188	1.3774
396.989	1.5603		80.6014	1.7956		395.41	1.3771
397.221	1.56		80.6479	1.7956		395.632	1.3768
397.453	1.5593		80.6943	1.7956		395.853	1.3764
397.686	1.559		80.7408	1.7956		396.075	1.3761
397.918	1.5587		80.7873	1.7956		396.297	1.3757
398.15	1.5584		80.8338	1.7956		396.519	1.3752
398.382	1.5581		80.8803	1.7959		396.741	1.3751
398.615	1.5578		80.9268	1.7959		396.963	1.3746
398.847	1.5575		80.9733	1.7959		397.185	1.3743
399.079	1.5572		81.0197	1.7959		397.406	1.374
399.312	1.5569		81.0662	1.7959		397.628	1.3737
399.544	1.5566		81.1127	1.7959		397.85	1.3734
399.776	1.5562		81.1592	1.7962		398.072	1.3731
400.008	1.5559		81.2057	1.7962		398.294	1.3728
400.241	1.5556		81.2522	1.7959		398.516	1.3723
400.473	1.5553		81.2987	1.7962		398.738	1.372
400.705	1.5547		81.3452	1.7962		398.96	1.3717
400.938	1.5544		81.3917	1.7962		399.182	1.3714
401.17	1.5538		81.4381	1.7962		399.404	1.3711
401.402	1.5538		81.4846	1.7962		399.625	1.3708
401.634	1.5535		81.5311	1.7965		399.847	1.3705
401.867	1.5531		81.5776	1.7965		400.069	1.3702
402.099	1.5525		81.6241	1.7965		400.291	1.3699
402.331	1.5522		81.6706	1.7965		400.513	1.3696
402.563	1.5522		81.717	1.7965		400.735	1.3693
402.796	1.5516		81.7635	1.7965		400.957	1.369
403.028	1.5513		81.81	1.7965		401.178	1.3687
403.26	1.5513		81.8565	1.7965		401.4	1.3684
403.493	1.551		81.903	1.7965		401.622	1.3681
403.725	1.5504		81.9494	1.7968		401.844	1.3679
403.957	1.55		81.9959	1.7968		402.066	1.3674
404.189	1.5497		82.0424	1.7968		402.288	1.3671
404.422	1.5494		82.0889	1.7968		402.51	1.367
404.654	1.5491		82.1354	1.7968		402.732	1.3665
404.886	1.5488		82.1819	1.7968		402.954	1.3662
405.119	1.5485		82.2283	1.7968		403.175	1.3661
405.351	1.5482		82.2748	1.7968		403.397	1.3658
405.583	1.5479		82.3213	1.7971		403.619	1.3653
405.815	1.5476		82.3678	1.7968		403.841	1.3652
406.048	1.5473		82.4142	1.7971		404.063	1.3648
406.28	1.5469		82.4607	1.7971		404.285	1.3645
406.512	1.5466		82.5072	1.7971		404.507	1.3642
406.745	1.546		82.5537	1.7971		404.729	1.3639
406.977	1.5457		82.6002	1.7971		404.95	1.3638
407.209	1.5454		82.6466	1.7971		405.172	1.3635
407.441	1.5451		82.6931	1.7971		405.394	1.363
407.674	1.5448		82.7396	1.7971		405.616	1.3629
407.906	1.5442		82.7861	1.7974		405.838	1.3626
408.138	1.5442		82.8326	1.7971		406.06	1.3621
408.37	1.5438		82.879	1.7974		406.282	1.3619
408.603	1.5435		82.9255	1.7974		406.504	1.3616
408.835	1.5432		82.972	1.7974		406.726	1.3613
409.067	1.5429		83.0185	1.7974		406.947	1.361
409.3	1.5423		83.065	1.7974		407.169	1.3607
409.532	1.5423		83.1115	1.7974		407.391	1.3604
409.764	1.5417		83.158	1.7974		407.613	1.3601
409.996	1.5414		83.2044	1.7978		407.835	1.3598
410.229	1.5414		83.2509	1.7974		408.057	1.3595
410.461	1.5407		83.2974	1.7978		408.279	1.3592
410.693	1.5404		83.3439	1.7978		408.501	1.3589
410.925	1.5404		83.3903	1.7978		408.723	1.3586
411.158	1.5398		83.4368	1.7978		408.944	1.3583
411.39	1.5398		83.4833	1.7978		409.166	1.358
411.622	1.5392		83.5298	1.7978		409.388	1.3575
411.855	1.5389		83.5762	1.7978		409.61	1.3572
412.087	1.5383		83.6227	1.7978		409.832	1.3569
412.319	1.538		83.6692	1.7978		410.054	1.3566
412.551	1.5376		83.7156	1.7978		410.276	1.3563
412.784	1.5373		83.7621	1.7981		410.498	1.356
413.016	1.537		83.8086	1.7978		410.719	1.3557
413.248	1.5367		83.8551	1.7978		410.941	1.3552
413.481	1.5364		83.9016	1.7981		411.163	1.3549
413.713	1.5361		83.948	1.7981		411.385	1.3546
413.945	1.5358		83.9945	1.7981		411.607	1.3543
414.177	1.5355		84.041	1.7981		411.829	1.354
414.41	1.5352		84.0875	1.7981		412.051	1.3536
414.642	1.5349		84.134	1.7981		412.273	1.3533
414.874	1.5345		84.1805	1.7981		412.495	1.3529
415.106	1.5342		84.2269	1.7981		412.716	1.3526
415.339	1.5339		84.2734	1.7981		412.938	1.3522
415.571	1.5336		84.3199	1.7981		413.16	1.3519
415.803	1.5333		84.3663	1.7981		413.382	1.3514
416.036	1.533		84.4128	1.7984		413.604	1.3511
416.268	1.5327		84.4593	1.7981		413.826	1.3508
416.5	1.5324		84.5058	1.7981		414.048	1.3504
416.732	1.5321		84.5523	1.7984		414.27	1.35
416.965	1.5318		84.5987	1.7981		414.491	1.3497
417.197	1.5311		84.6452	1.7981		414.713	1.3494
417.429	1.5311		84.6917	1.7984		414.935	1.349
417.662	1.5308		84.7382	1.7984		415.157	1.3487
417.894	1.5302		84.7846	1.7984		415.379	1.3482
418.126	1.5299		84.8311	1.7984		415.601	1.3479
418.358	1.5296		84.8776	1.7984		415.823	1.3476
418.591	1.5293		84.9241	1.7984		416.045	1.3471
418.823	1.529		84.9706	1.7984		416.267	1.3467
419.055	1.5287		85.017	1.7984		416.488	1.3464
419.288	1.5283		85.0635	1.7984		416.71	1.3461
419.52	1.528		85.11	1.7984		416.932	1.3456
419.752	1.5277		85.1565	1.7984		417.154	1.3452
419.984	1.5271		85.203	1.7984		417.376	1.3449
420.217	1.5268		85.2494	1.7984		417.598	1.3446
420.449	1.5265		85.2959	1.7984		417.82	1.3441
420.681	1.5262		85.3424	1.7984		418.042	1.3438
420.913	1.5262		85.3889	1.7984		418.264	1.3435
421.146	1.5259		85.4354	1.7987		418.485	1.343
421.378	1.5256		85.4818	1.7984		418.707	1.3426
421.61	1.5249		85.5283	1.7984		418.929	1.3423
421.843	1.5249		85.5748	1.7987		419.151	1.342
422.075	1.5246		85.6213	1.7984		419.373	1.3415
422.307	1.524		85.6678	1.7984		419.595	1.3412
422.539	1.5237		85.7142	1.7987		419.817	1.3407
422.772	1.5234		85.7607	1.7984		420.039	1.3404
423.004	1.5231		85.8072	1.7987		420.26	1.34
423.236	1.5225		85.8537	1.7987		420.482	1.3397
423.469	1.5225		85.9002	1.7987		420.704	1.3394
423.701	1.5221		85.9466	1.7987		420.926	1.3389
423.933	1.5215		85.9931	1.7984		421.148	1.3385
424.166	1.5212		86.0396	1.7987		421.37	1.3381
424.398	1.5212		86.0861	1.7987		421.592	1.3378
424.63	1.5206		86.1325	1.7987		421.814	1.3374
424.862	1.5203		86.179	1.7987		422.036	1.3371
425.095	1.52		86.2255	1.7987		422.257	1.3366
425.327	1.52		86.272	1.7987		422.479	1.3363
425.559	1.5197		86.3185	1.7987		422.701	1.336
425.792	1.519		86.365	1.7987		422.923	1.3357
426.024	1.5187		86.4114	1.7987		423.145	1.3352
426.256	1.5184		86.4579	1.7987		423.367	1.3349
426.488	1.5181		86.5044	1.7987		423.589	1.3345
426.721	1.5178		86.5509	1.7987		423.811	1.3343
426.953	1.5175		86.5973	1.7987		424.033	1.3339
427.185	1.5172		86.6438	1.7987		424.254	1.3336
427.418	1.5169		86.6903	1.7987		424.476	1.3333
427.65	1.5169		86.7368	1.7987		424.698	1.333
427.882	1.5163		86.7833	1.7987		424.92	1.3325
428.115	1.5159		86.8297	1.7987		425.142	1.3322
428.347	1.5159		86.8762	1.7984		425.364	1.3319
428.579	1.5153		86.9227	1.7987		425.586	1.3316
428.811	1.5147		86.9692	1.7984		425.808	1.3311
429.044	1.5144		87.0157	1.7984		426.029	1.3308
429.276	1.5141		87.0622	1.7984		426.251	1.3305
429.508	1.5138		87.1087	1.7984		426.473	1.3302
429.74	1.5135		87.1552	1.7984		426.695	1.3299
429.973	1.5132		87.2016	1.7981		426.917	1.3296
430.205	1.5128		87.2481	1.7981		427.139	1.3293
430.437	1.5125		87.2946	1.7981		427.361	1.329
430.67	1.5122		87.3411	1.7978		427.583	1.3287
430.902	1.5119		87.3876	1.7978		427.805	1.3284
431.134	1.5116		87.4341	1.7978		428.026	1.3279
431.366	1.5113		87.4806	1.7974		428.248	1.3276
431.599	1.511		87.5271	1.7974		428.47	1.3275
431.831	1.5107		87.5735	1.7971		428.692	1.3272
432.063	1.5104		87.62	1.7971		428.914	1.3269
432.296	1.5101		87.6665	1.7968		429.136	1.3265
432.528	1.5097		87.713	1.7965		429.358	1.3261
432.76	1.5094		87.7595	1.7965		429.579	1.3259
432.992	1.5091		87.8059	1.7962		429.801	1.3256
433.225	1.5088		87.8524	1.7962		430.023	1.3253
433.457	1.5085		87.8989	1.7959		430.245	1.325
433.689	1.5082		87.9454	1.7956		430.467	1.3247
433.921	1.5082		87.9918	1.7953		430.689	1.3244
434.154	1.5079		88.0383	1.7953		430.911	1.3241
434.386	1.5073		88.0848	1.795		431.133	1.3238
434.618	1.5066		88.1313	1.7947		431.355	1.3235
434.851	1.5063		88.1778	1.794		431.577	1.3232
435.083	1.506		88.2242	1.7937		431.798	1.323
435.315	1.5057		88.2707	1.7937		432.02	1.3227
435.547	1.5054		88.3172	1.7931		432.242	1.3226
435.78	1.5051		88.3637	1.7928		432.464	1.3223
436.012	1.5048		88.4102	1.7928		432.686	1.3218
436.244	1.5045		88.4566	1.7925		432.908	1.3217
436.476	1.5042		88.5031	1.7922		433.13	1.3214
436.709	1.5039		88.5496	1.7919		433.352	1.3211
436.941	1.5035		88.5961	1.7916		433.573	1.3208
437.173	1.5032		88.6425	1.7912		433.795	1.3204
437.405	1.5029		88.689	1.7909		434.017	1.3201
437.638	1.5026		88.7355	1.7906		434.239	1.3198
437.87	1.5023		88.782	1.7903		434.461	1.3197
438.102	1.502		88.8284	1.79		434.683	1.3195
438.335	1.502		88.8749	1.7897		434.905	1.3191
438.567	1.5014		88.9214	1.7894		435.127	1.3188
438.799	1.5011		88.9678	1.7891		435.349	1.3186
439.031	1.5008		89.0143	1.7888		435.57	1.3183
439.264	1.5004		89.0608	1.7881		435.792	1.318
439.496	1.5001		89.1073	1.7881		436.014	1.3179
439.728	1.4998		89.1538	1.7878		436.236	1.3175
439.96	1.4995		89.2002	1.7872		436.458	1.3171
440.193	1.4989		89.2467	1.7869		436.68	1.3168
440.425	1.4986		89.2932	1.7863		436.902	1.3168
440.657	1.4983		89.3397	1.786		437.124	1.3165
440.889	1.498		89.3862	1.7857		437.346	1.3162
441.122	1.4977		89.4327	1.7854		437.567	1.3159
441.354	1.4973		89.4791	1.785		437.789	1.3156
441.586	1.497		89.5256	1.7847		438.011	1.3153
441.818	1.497		89.5721	1.7844		438.233	1.315
442.051	1.4964		89.6185	1.7841		438.455	1.3146
442.283	1.4961		89.665	1.7838		438.677	1.3143
442.515	1.4961		89.7115	1.7835		438.899	1.314
442.748	1.4955		89.758	1.7832		439.121	1.3137
442.98	1.4952		89.8045	1.7829		439.342	1.3134
443.212	1.4952		89.8509	1.7826		439.564	1.3131
443.445	1.4946		89.8974	1.7823		439.786	1.3128
443.677	1.4942		89.9439	1.7819		440.008	1.3127
443.909	1.4939		89.9904	1.7816		440.23	1.3122
444.141	1.4939		90.0369	1.7813		440.452	1.3119
444.373	1.4936		90.0833	1.781		440.674	1.3116
444.606	1.4933		90.1298	1.7807		440.896	1.3113
444.838	1.493		90.1763	1.7804		441.118	1.311
445.07	1.4924		90.2228	1.7801		441.339	1.3107
445.303	1.4921		90.2693	1.7798		441.561	1.3104
445.535	1.4918		90.3158	1.7798		441.783	1.3101
445.767	1.4918		90.3623	1.7792		442.005	1.3098
446	1.4915		90.4087	1.7792		442.227	1.3095
446.232	1.4908		90.4552	1.7785		442.449	1.309
[truncated: 54,824 more rows]

## Sheet: Figure 3c
WSA-W2C@NC/S			W2C@NC/S			NC/S
Cycle number	Discharge capacity (mAh g-1)		Cycle number	Discharge capacity (mAh g-1)		Cycle number	Discharge capacity (mAh g-1)
1	2327.2		1	2213.71		1	2017.66
2	1508.46		2	1378.38		2	1228.14
3	1464.24		3	1314.97		3	1269.39
4	1442.4		4	1285.14		4	1238.24
5	1425.71		5	1266.02		5	1221.31
6	1413.79		6	1241.44		6	1204.07
7	1396.96		7	1228.5		7	1187.53
8	1382.33		8	1215.87		8	1173.23
9	1366.53		9	1205.83		9	1156.77
10	1354.41		10	1193.77		10	1140.61
11	1290.01		11	1145.91		11	1126.53
12	1228.96		12	1087.58		12	1054.64
13	1219.58		13	1080.55		13	993.32
14	1208.98		14	1072.04		14	983.267
15	1201.05		15	1062.94		15	971.059
16	1192.75		16	1055.14		16	960.13
17	1186.79		17	1047.11		17	950.84
18	1179.26		18	1049.2		18	938.571
19	1170.41		19	1042.98		19	928.92
20	1165.01		20	1037.39		20	919.164
21	1119.88		21	1003.86		21	911.816
22	1079.93		22	961.202		22	852.469
23	1072.48		23	966.12		23	811.636
24	1067.35		24	956.631		24	805.436
25	1062.17		25	950.458		25	801.28
26	1058.11		26	940.336		26	797.542
27	1053.71		27	946.964		27	789.712
28	1045.17		28	935.329		28	785.546
29	1043.33		29	941.277		29	780.183
30	1035.98		30	937.04		30	773.634
31	970.045		31	898.42		31	767.736
32	914.447		32	837.741		32	647.105
33	910.538		33	845.471		33	552.152
34	905.266		34	835.138		34	448.9
35	901.828		35	838.721		35	355.254
36	896.623		36	828.684		36	264.385
37	889.527		37	830.937		37	231.955
38	885.283		38	820.222		38	186.614
39	880.367		39	820.893		39	161.201
40	878.968		40	820.843		40	144.083
41	763.305		41	743.265		41	137.015
42	697.273		42	686.99		42	80.5899
43	692.051		43	672.631		43	56.4779
44	688.484		44	646.538		44	40.52
45	686.623		45	628.589		45	50.2747
46	676.998		46	621.067		46	38.3687
47	672.185		47	601.727		47	31.1652
48	669.594		48	568.203		48	29.2642
49	669.441		49	581.595		49	25.5624
50	668.405		50	534.847		50	23.3114
51	471.154		51	354.475		51	21.4103
52	407.677		52	282.705		52	13.8507
53	409.024		53	262.49		53	13.65
54	407.16		54	210.149		54	18.1668
55	400.325		55	202.449		55	14.4529
56	399.29		56	188.706		56	11.4419
57	397.633		57	178.99		57	14.453
58	398.151		58	176.192		58	13.4493
59	396.701		59	168.41		59	15.256
60	394.527		60	149.057		60	18.1666
61	261.363		61	113.422		61	15.9584
62	223.315		62	82.8345		62	11.2723
63	230.459		63	88.7422		63	8.41668
64	231.236		64	76.0091		64	11.573
65	235.584		65	65.1123		65	10.9717
66	230.459		66	94.5185		66	11.4228
67	233.254		67	81.6529		67	11.1218
68	229.838		68	91.1065		68	11.122
69	232.633		69	64.8517		69	11.7231
70	228.906		70	65.114		70	12.0239
71	772.877		71	795.177		71	12.6251
72	1176.75		72	1057.36		72	755.466
73	1167.3		73	1028		73	961.31
74	1157.98		74	981.954		74	939.987
75	1149.87		75	955.208		75	920.799
76	1142.69		76	929.683		76	914.309
77	1138.85		77	917.64		77	893.633
78	1130.5		78	897.867		78	870.102

## Sheet: Figure 3d
837.5 mA g-1																1675 mA g-1
	WSA-W2C@NC/S					W2C@NC/S					NC/S						WSA-W2C@NC/S					W2C@NC/S					NC/S
	Cycle number	Charge capacity (mAh g-1)	Discharge capacity (mAh g-1)	Coulombic efficiency (%)		Cycle number	Charge capacity (mAh g-1)	Discharge capacity (mAh g-1)	Coulombic efficiency (%)		Cycle number	Charge capacity (mAh g-1)	Discharge capacity (mAh g-1)	Coulombic efficiency (%)			Cycle number	Charge capacity (mAh g-1)	Discharge capacity (mAh g-1)	Coulombic efficiency (%)		Cycle number	Charge capacity (mAh g-1)	Discharge capacity (mAh g-1)	Coulombic efficiency (%)		Cycle number	Charge capacity (mAh g-1)	Discharge capacity (mAh g-1)	Coulombic efficiency (%)
	1	1401.89	2360.14	59.3987		1	1285.55	2189.44	58.7159		1	1131.55	1851.88	61.1029			1	1404.24	2331.89	60.2192		1	1276.66	2221.45	57.4697		1	1120.87	1826.03	61.3828
	2	1385.26	1504.68	92.0629		2	1253.82	1388.35	90.3104		2	1105.39	1223.02	90.382			2	1378.94	1504.24	91.6705		2	1239.35	1387.5	89.3225		2	1101.78	1227.91	89.7286
	3	1373.55	1457.34	94.2505		3	1231.97	1318.93	93.4073		3	1090.61	1175.48	92.7799			3	1372.77	1450.14	94.6649		3	1217.53	1313.94	92.6624		3	1084.39	1173.33	92.4197
	4	1197.23	1328.44	90.123		4	1039.81	1167.27	89.0811		4	922.512	1046.6	88.1436			4	1357.22	1441.08	94.1804		4	1197.36	1274.37	93.9571		4	1068.75	1138.21	93.8975
	5	1188.09	1213.58	97.8998		5	1020.43	1049.8	97.2025		5	909.032	933.941	97.3329			5	1354.01	1420.95	95.2893		5	1182.2	1244.61	94.9861		5	1057.99	1114.81	94.9038
	6	1179.03	1201.84	98.1017		6	1016.23	1032.41	98.4324		6	894.991	919.249	97.3611			6	1045.31	1243.42	84.0676		6	840.381	1017.99	82.5532		6	761.415	947.914	80.3253
	7	1171.66	1193.58	98.1636		7	1000.2	1025.69	97.514		7	881.659	904.942	97.4271			7	1037.91	1058.38	98.066		7	840.191	853.636	98.425		7	760.304	772.72	98.3932
	8	1162.65	1184.08	98.1899		8	986.384	1005.98	98.0522		8	868.642	890.789	97.5138			8	1025.54	1043.08	98.3185		8	825.973	843.514	97.9205		8	751.838	764.681	98.3205
	9	1154.02	1174.03	98.2954		9	982.159	993.081	98.9003		9	860.829	880.444	97.7721			9	1012.93	1028.86	98.4521		9	807.999	821.587	98.3462		9	739.53	752.62	98.2607
	10	1145.27	1165.27	98.2836		10	974.318	991.812	98.2361		10	848.824	868.642	97.7185			10	1002.31	1016.53	98.6013		10	800.096	810.407	98.7276		10	719.992	735.912	97.8366
	11	1134.14	1154.27	98.2556		11	959.731	982.49	97.6835		11	841.132	860.12	97.7924			11	992.386	1005.93	98.6534		11	793.3	803.855	98.687		11	712.381	718.975	99.0828
	12	1128.06	1144.83	98.5346		12	950.512	965.406	98.4572		12	829.108	848.015	97.7705			12	983.154	996.401	98.6705		12	780.518	791.321	98.6349		12	673.343	681.779	98.7627
	13	1118.81	1139.15	98.2142		13	954.426	964.603	98.9449		13	816.375	836.254	97.6229			13	973.81	986.423	98.7214		13	781.914	785.384	99.5583		13	649.021	657.442	98.7192
	14	1113.07	1128.86	98.6012		14	939.197	957.807	98.057		14	809.21	825.606	98.014			14	969.153	979.455	98.9481		14	764.611	780.661	97.9441		14	594.135	599.946	99.0315
	15	1104.03	1122.82	98.3265		15	939.632	948.983	99.0147		15	803.008	816.968	98.2912			15	964.345	974.989	98.9083		15	756.893	765.037	98.9355		15	528.738	526.889	100.351
	16	1098.76	1113.57	98.6701		16	929.134	946.488	98.1665		16	785.61	807.014	97.3477			16	959.416	970.209	98.8875		16	746.714	755.488	98.8386		16	386.282	384.363	100.499
	17	1092.07	1108.23	98.5423		17	923.062	935.866	98.6319		17	776.092	791.841	98.0111			17	954.078	965.088	98.8592		17	745.942	748.969	99.5959		17	290.023	293.781	98.7207
	18	1086.03	1101.14	98.6276		18	921.433	933.752	98.6807		18	745.931	760.06	98.1411			18	948.865	959.846	98.856		18	732.636	741.594	98.792		18	245.74	243.124	101.076
	19	1079.76	1095.72	98.5436		19	913.187	929.176	98.2792		19	697.915	710.608	98.2137			19	942.188	954.054	98.7562		19	705.259	708.581	99.5312		19	190.129	185.239	102.64
	20	1071.06	1088.96	98.3566		20	903.539	914.777	98.7715		20	675.282	682.367	98.9617			20	934.554	947.94	98.5879		20	686.175	694.41	98.8142		20	139.861	143.429	97.5126
	21	1068.26	1082.09	98.7217		21	890.801	910.064	97.8833		21	614.857	622.712	98.7387			21	923.91	937.19	98.583		21	674.175	678.412	99.3755		21	108.615	104.184	104.253
	22	1063.44	1079.41	98.5202		22	898.633	902.371	99.5858		22	561.983	566.214	99.2527			22	915.119	927.321	98.6842		22	663.424	668.819	99.1933		22	89.5506	88.6224	101.047
	23	1055.84	1070.67	98.6141		23	882.919	902.758	97.8023		23	522.388	526.092	99.2958			23	905.558	918.89	98.5492		23	631.708	641.585	98.4605		23	73.6922	73.0184	100.923
	24	1053.99	1066.12	98.8623		24	881.493	890.501	98.9885		24	474.453	474.149	100.064			24	895.104	907.923	98.588		24	615.237	619.907	99.2467		24	60.4412	61.0481	99.0059
	25	1047.05	1062.77	98.5211		25	893.034	897.413	99.512		25	373.523	376.902	99.1034			25	885.322	897.331	98.6617		25	600.293	602.268	99.6721		25	49.8833	52.2414	95.4861
	26	1043.46	1057.2	98.7001		26	879.696	897.587	98.0068		26	266.013	264.109	100.721			26	877.304	888.286	98.7636		26	578.117	582.988	99.1645		26	49.7122	44.4608	111.811
	27	1037.9	1051.98	98.6613		27	807.652	889.774	90.7704		27	250.69	250.365	100.13			27	870.187	880.646	98.8123		27	556.144	553.728	100.436		27	43.386	45.2731	95.8317
	28	1032.86	1046.89	98.6597		28	804.275	810.883	99.1851		28	194.071	196.458	98.7849			28	863.648	874.071	98.8075		28	550.117	553.201	99.4424		28	45.9935	48.1374	95.5463
	29	1023.84	1038.75	98.5643		29	799.577	809.954	98.7187		29	161.925	160.346	100.985			29	857.943	867.416	98.908		29	497.239	496.515	100.146		29	47.746	43.3065	110.251
	30	1017.75	1031.37	98.6796		30	796.863	804.446	99.0574		30	149.272	146.134	102.147			30	852.889	862.379	98.8996		30	448.657	454.293	98.7595		30	41.4625	44.5891	92.988
	31	1016.58	1026.94	98.9917		31	790.598	801.635	98.6232		31	132.188	132.166	100.016			31	847.552	857.351	98.8571		31	422.676	418.146	101.083		31	40.9068	41.2118	99.2599
	32	1013.89	1027.46	98.6797		32	788.672	798.789	98.7334		32	114.374	112.451	101.71			32	841.252	851.062	98.8474		32	361.707	364.839	99.1413		32	40.3939	37.8772	106.644
	33	1004.63	1020.49	98.4459		33	778.084	786.373	98.9459		33	89.1524	91.1547	97.8034			33	835.551	844.991	98.8829		33	336.069	333.703	100.709		33	36.7606	39.5017	93.0608
	34	1003.89	1013.88	99.0148		34	773.501	781.074	99.0305		34	82.149	77.9976	105.322			34	832.591	839.89	99.1309		34	297.568	290.188	102.543		34	40.6076	36.5519	111.096
	35	997.589	1010.37	98.735		35	766.446	776.304	98.7302		35	73.4456	70.7719	103.778			35	835.134	840.307	99.3844		35	251.012	250.287	100.29		35	36.9744	39.7582	92.9982
	36	993.265	1007.49	98.5881		36	757.536	766.555	98.8235		36	65.3086	66.5014	98.2064			36	837.325	843.77	99.2362		36	219.925	222.718	98.7458		36	37.4445	33.7731	110.871
	37	993.404	1003.64	98.9801		37	759.202	763.814	99.3962		37	61.4223	61.4823	99.9024			37	838.118	845.215	99.1603		37	261.329	259.784	100.594		37	32.486	34.2861	94.7498
	38	985.624	999.321	98.6294		38	760.369	764.712	99.4319		38	57.8589	57.4536	100.705			38	838.024	845.775	99.0837		38	210.769	211.106	99.8406		38	35.8202	33.7304	106.196
	39	981.975	993.648	98.8252		39	762.929	768.482	99.2775		39	60.6126	57.6364	105.164			39	836.533	844.889	99.011		39	164.452	162.329	101.307		39	34.9226	35.2693	99.017
	40	980.393	991.725	98.8573		40	773.573	784.329	98.6286		40	58.0218	58.0614	99.9318			40	834.389	843.071	98.9702		40	275.258	274.823	100.158		40	35.7775	37.6635	94.9925
	41	972.25	986.596	98.5459		41	752.52	761.987	98.7576		41	60.2074	57.6966	104.352			41	832.105	840.926	98.951		41	207.926	210.432	98.8093		41	35.863	35.0557	102.303
	42	973.255	983.931	98.915		42	771.473	777.43	99.2338		42	54.5796	57.3516	95.1667			42	829.122	838.129	98.9253		42	163.633	163.102	100.326		42	33.9822	35.6114	95.4251
	43	965.738	977.23	98.824		43	761.485	765.901	99.4234		43	52.272	50.3683	103.78			43	825.859	835.332	98.8659		43	129.942	121.459	106.985		43	45.3096	42.5371	106.518
	44	963.631	973.683	98.9676		44	758.418	767.744	98.7853		44	51.3606	51.0359	100.636			44	818.447	830.624	98.534		44	92.1551	96.3964	95.6001		44	37.359	41.8531	89.2622
	45	957.544	972.771	98.4347		45	761.436	767.814	99.1693		45	49.3555	49.0322	100.659			45	809.212	821.017	98.5622		45	82.6122	80.25	102.944		45	42.7449	37.5352	113.88
	46	954.446	967.15	98.6864		46	750.248	758.88	98.8626		46	46.5824	47.9786	97.09			46	799.374	811.407	98.517		46	74.6593	72.6829	102.719		46	39.539	42.366	93.3272
	47	954.392	963.274	99.0779		47	740.387	752.23	98.4256		47	50.8938	47.6548	106.797			47	790.045	801.432	98.5791		47	77.551	77.4061	100.187		47	40.9068	39.8865	102.558
	48	949.92	960.328	98.9162		48	733.135	742.674	98.7155		48	84.4792	89.3579	94.5403			48	781.459	792.06	98.6616		48	75.3821	72.972	103.303		48	39.6673	38.8604	102.076
	49	945.12	958.499	98.6042		49	731.01	734.133	99.5746		49	66.8271	69.0328	96.8049			49	774.19	783.943	98.7559		49	59.5251	60.3922	98.5642		49	37.872	40.6987	93.0546
	50	944.46	953.393	99.063		50	729.48	736.611	99.032		50	64.6607	62.7366	103.067			50	767.852	776.997	98.8231		50	53.3073	51.4275	103.655		50	41.6762	37.4069	111.413
	51	938.111	948.798	98.8736		51	729.455	740.333	98.5307		51	75.3704	76.5637	98.4414			51	763.146	771.824	98.8756		51	53.8858	48.4393	111.244		51	35.521	39.972	88.8647
	52	935.035	948.095	98.6225		52	716.72	723.248	99.0973		52	67.191	65.1466	103.138			52	758.075	766.461	98.9058		52	49.9334	48.8728	102.17		52	38.8551	34.9274	111.245
	53	931.342	942.989	98.7649		53	713.793	722.185	98.838		53	78.8323	79.4382	99.2373			53	753.14	761.806	98.8624		53	42.2698	44.1494	95.7426		53	35.8202	38.3047	93.5139
	54	927.841	939.219	98.7886		54	707.479	711.678	99.41		54	68.9921	69.2348	99.6495			54	748.474	756.308	98.9642		54	41.4023	39.0885	105.919		54	38.1285	34.9274	109.165
	55	925.78	935.392	98.9724		55	717.3	725.708	98.8415		55	74.7821	76.1777	98.168			55	744.147	751.419	99.0322		55	40.3903	38.462	105.014		55	35.3073	37.9199	93.1102
	56	917.418	928.292	98.8286		56	700.313	705.715	99.2346		56	69.863	67.2508	103.884			56	739.671	747.963	98.8914		56	39.7155	41.2577	96.262		56	39.3253	35.8679	109.639
	57	916.201	925.605	98.984		57	693.865	702.773	98.7324		57	64.4369	65.4483	98.4547			57	734.962	743.075	98.9081		57	41.0652	37.45	109.653		57	35.7774	37.6207	95.1003
	58	913.495	923.648	98.9008		58	690.066	695.649	99.1974		58	66.6636	66.0551	100.921			58	731.564	739.068	98.9847		58	38.9925	39.9564	97.5876		58	37.7436	38.3902	98.3157
	59	906.31	918.269	98.6977		59	687.831	693.722	99.1508		59	105.895	108.627	97.4848			59	731.564	737.343	99.2163		59	35.3294	37.3536	94.581		59	39.9665	38.2192	104.572
	60	908.754	917.536	99.0429		60	686.602	693.958	98.94		60	90.0225	87.9575	102.348			60	729.42	736.271	99.0695		60	40.583	35.4256	114.558		60	35.6491	39.2452	90.8368
	61	901.274	910.787	98.9555		61	682.141	687.696	99.1922		61	84.0516	82.8965	101.393			61	727.323	733.893	99.1047		61	36.679	39.1369	93.7197		61	38.2567	35.0129	109.265
	62	897.605	909.048	98.7412		62	682.278	687.058	99.3044		62	77.9991	76.9453	101.37			62	725.365	731.936	99.1023		62	37.2091	36.7751	101.18		62	38.7269	43.6059	88.8111
	63	897.097	905.235	99.101		63	683.059	684.899	99.7314		63	76.8243	79.1517	97.0596			63	724.946	730.957	99.1777		63	36.8234	35.1845	104.658		63	42.3175	37.8771	111.723
	64	891.56	903.127	98.7192		64	679.891	685.898	99.1242		64	73.5243	74.9616	98.0826			64	725.971	731.096	99.2989		64	35.9075	36.8714	97.3858		64	46.3355	49.2489	94.0843
	65	890.223	900.905	98.8143		65	682.987	685.086	99.6936		65	83.8484	80.7706	103.811			65	725.085	731.283	99.1525		65	38.0765	35.8592	106.183		65	43.728	44.8029	97.6008
	66	886.375	894.557	99.0854		66	16511.4	686.895	2403.77		66	77.8371	78.261	99.4584			66	721.869	729.838	98.9082		66	35.9558	37.4499	96.0104		66	44.3692	42.1523	105.259
	67	886.209	896.687	98.8315		67	680.605	717.038	94.9189		67	64.9621	67.0462	96.8915			67	718.886	726.435	98.9609		67	36.0521	37.1605	97.0173		67	42.3174	44.8883	94.2727
	68	882.915	893.689	98.7944		68	16055.6	692.712	2317.79		68	66.3785	62.7345	105.809			68	715.949	723.078	99.0141		68	37.45	35.5219	105.428		68	45.9507	41.8531	109.79
	69	877.351	886.484	98.9698		69	47956.7	702.695	6824.68		69	59.8804	62.0257	96.5413			69	711.242	718.277	99.0206		69	35.6184	36.8715	96.6014		69	40.2229	44.0333	91.3465
	70	877.484	886.784	98.9513		70	659.389	925.305	71.2617		70	101.685	99.7799	101.909			70	706.174	714.164	98.8813		70	36.8716	33.7868	109.13		70	41.9755	38.5184	108.975
	71	876.452	884.838	99.0523		71	655.545	670.1	97.8279		71	75.2465	76.3182	98.5957			71	697.463	706.738	98.6876		71	32.6302	34.4616	94.6857		71	40.8214	41.511	98.3388
	72	865.817	879.314	98.4651		72	654.916	658.773	99.4146		72	65.9943	66.6415	99.0288			72	686.679	698.505	98.3069		72	32.9675	32.2444	102.243		72	38.5558	40.4849	95.235
	73	862.522	872.162	98.8947		73	658.212	664.027	99.1243		73	68.4845	65.2852	104.9			73	684.956	688.449	99.4926		73	33.3532	31.1359	107.121		73	39.026	36.3809	107.271
	74	858.574	869.226	98.7745		74	664.601	668.683	99.3895		74	59.112	59.5969	99.1864			74	676.81	685.37	98.751		74	29.9311	32.1962	92.9647		74	36.9743	39.5444	93.5007
	75	857.475	863.508	99.3013		75	667.978	672.407	99.3414		75	56.4803	56.9455	99.1831			75	671.443	677.682	99.0793		75	30.9914	28.6297	108.249		75	43.0014	40.5276	106.104
	76	856.078	866.992	98.7412		76	670.967	677.226	99.0758		76	53.3223	53.2406	100.153			76	667.001	673.22	99.0763		76	29.401	31.136	94.4277		76	41.8472	43.8196	95.4988
	77	853.073	860.401	99.1483		77	663.622	672.706	98.6497		77	53.9097	52.6946	102.306			77	663.058	669.693	99.0092		77	31.4254	27.955	112.414		77	42.3174	42.4942	99.5839
	78	850.781	862.209	98.6746		78	661.933	667.23	99.2063		78	57.2911	58.181	98.4705			78	656.232	665.047	98.6746		78	27.7141	30.9432	89.5644		78	54.7562	53.5668	102.22
	79	845.713	853.61	99.0749		79	650.116	660.42	98.4397		79	61.0362	61.4	99.4075			79	654.051	658.606	99.3084		79	29.9311	28.0513	106.701		79	59.2444	61.3902	96.5047
	80	845.396	854.613	98.9215		80	644.797	652.019	98.8924		80	125.21	128.245	97.6337			80	647.66	656.529	98.6491		80	29.3046	30.413	96.3555		80	49.8833	52.8399	94.4046
	81	845.027	852.553	99.1172		81	638.348	645.428	98.903		81	78.0817	78.7089	99.2031			81	647.371	650.49	99.5206		81	30.7985	27.3283	112.698		81	47.6605	44.931	106.075
	82	841.979	851.467	98.8857		82	634.657	641.32	98.9611		82	68.4042	67.2298	101.747			82	636.206	645.918	98.4963		82	26.991	27.7619	97.2232		82	58.7743	57.1578	102.828
	83	838.144	847.098	98.943		83	610.067	619.48	98.4805		83	60.712	60.4081	100.503			83	632.753	638.857	99.0446		83	28.196	25.1111	112.285		83	46.8912	48.6504	96.384
	84	834.948	845.622	98.7377		84	621.208	621.866	99.8942		84	53.323	50.1844	106.254			84	628.433	633.366	99.2211		84	23.2797	25.6896	90.6192		84	41.719	44.5036	93.743
	85	831.863	838.565	99.2008		85	619.271	625.961	98.9313		85	59.5372	61.4603	96.871			85	624.468	631.691	98.8565		85	24.6774	22.5567	109.402		85	44.2838	39.117	113.209
	86	830.39	840.033	98.8521		86	611.557	617.04	99.1114		86	51.6016	52.8764	97.5891			86	622.406	627.207	99.2346		86	22.2676	24.1472	92.2161		86	37.1453	40.1858	92.4339
	87	827.028	835.444	98.9926		87	634.424	636.199	99.7209		87	51.9046	48.402	107.236			87	616.019	622.54	98.9525		87	23.7617	21.8337	108.83		87	39.1116	35.6542	109.697
	88	822.92	832.531	98.8456		88	620.998	622.008	99.8375		88	43.3823	46.8031	92.6911			88	616.258	617.603	99.7823		88	21.8338	22.7977	95.7719		88	35.6492	37.1932	95.8487
	89	818.856	826.961	99.0199		89	611.549	611.702	99.9751		89	48.4232	44.0092	110.03			89	618.832	621.294	99.6037		89	22.7015	21.9783	103.291		89	43.3433	45.2304	95.8278
	90	820.32	828.149	99.0546		90	610.961	619.426	98.6334		90	70.5499	75.9538	92.8853			90	639.473	648.197	98.6541		90	23.3279	22.4603	103.863		90	39.0261	36.2099	107.777
	91	811.829	823.286	98.6084		91	626.582	624.889	100.271		91	51.9857	50.3459	103.257			91	613.609	617.053	99.4418		91	21.1108	22.123	95.4247		91	34.9654	37.4497	93.3663
	92	813.394	819.385	99.2688		92	617.435	623.924	98.96		92	50.3672	48.6454	103.539			92	635.559	643.521	98.7628		92	23.0389	21.2071	108.638		92	37.1454	32.3197	114.931
	93	804.827	817.192	98.4869		93	597.616	610.386	97.9078		93	43.2008	43.524	99.2574			93	603.866	609.641	99.0527		93	21.4482	22.5568	95.0853		93	31.4602	34.8847	90.1834
	94	803.669	809.095	99.3294		94	594.594	597.361	99.5367		94	41.0342	40.6086	101.048			94	602.476	606.988	99.2568		94	21.7374	20.0022	108.675		94	32.6998	28.8141	113.485
	95	807.031	813.604	99.1921		95	595.69	606.06	98.2889		95	47.8563	45.9527	104.143			95	625.459	632.631	98.8663		95	21.8338	22.6048	96.5892		95	27.314	31.7638	85.991
	96	801.366	811.67	98.7305		96	593.028	598.154	99.1431		96	43.6859	45.9326	95.1087			96	595.292	600.751	99.0912		96	20.8218	21.0143	99.084		96	30.4343	26.9758	112.821
	97	793.535	802.388	98.8967		97	581.937	588.406	98.9006		97	45.0217	43.4623	103.588			97		588.281	0		97	22.1231	21.4	103.379		97	27.6132	30.1393	91.6186
	98	793.381	800.794	99.0743		98	598.908	606.222	98.7935		98	44.5557	43.7863	101.757
	99	793.911	800.598	99.1647		99	568.091	572.587	99.2147		99	50.6085	50.8914	99.4441
	100	790.266	800.141	98.7658		100	531.229	537.397	98.8522		100	52.7138	54.9398	95.9483
	101	789.311	794.234	99.3802		101	545.448	545.638	99.9652		101	57.3491	59.0285	97.1549
	102	784.486	795.152	98.6586		102	545.014	549.36	99.2088		102	81.1746	81.6195	99.4549
	103	783.129	788.826	99.2778		103	563.088	567.386	99.2426		103	55.9319	54.9797	101.732
	104	775.969	786.86	98.6159		104	551.239	556.126	99.1213		104	51.7419	51.6401	100.197
	105	779.255	783.855	99.4132		105	553.301	556.236	99.4723		105	88.0786	89.1095	98.8431
	106	773.388	782.514	98.8338		106	553.106	550.561	100.462		106	77.9369	77.8958	100.053
	107	774.732	781.236	99.1675		107	576.041	584.453	98.5607		107	48.118	48.4823	99.2486
	108	772.554	781.531	98.8514		108	548.457	545.612	100.521		108	49.637	46.3369	107.122
	109	766.683	772.38	99.2624		109	580.833	587.99	98.7829		109	43.4626	41.8025	103.971
	110	765.334	775.617	98.6742		110	554.704	559.399	99.1607		110	35.7697	38.4416	93.0495
	111	763.444	769.213	99.25		111	532.16	539.626	98.6165		111	45.2438	46.3163	97.6844
	112	757.359	765.31	98.9611		112	538.951	544.334	99.0112		112	39.9807	38.9684	102.598
	113	757.443	762.809	99.2965		113	523.652	527.472	99.2757		113	46.4785	42.9558	108.201
	114	753.803	762.038	98.9193		114	542.42	549.377	98.7337		114	41.2965	47.8545	86.296
	115	753.34	758.732	99.2893		115	524.185	527.837	99.3081		115	33.5027	29.5753	113.279
	116	748.382	757.3	98.8224		116	522.769	526.941	99.2083		116	32.3485	31.4983	102.699
	117	749.903	758.757	98.8331		117	517.845	520.04	99.5779		117	50.7701	52.3483	96.9852
	118	749.402	755.438	99.201		118	496.389	502.81	98.7228		118	36.9442	32.9763	112.033
	119	745.143	754.002	98.8251		119	507.179	510.131	99.4213		119	52.4711	54.4749	96.3216
	120	743.131	749.265	99.1813		120	540.924	546.712	98.9413		120	57.0457	60.1421	94.8515
	121	740.264	746.226	99.201		121	488.881	491.227	99.5225
	122	738.85	746.228	99.0113		122	492.895	492.471	100.086
	123	733.008	740.632	98.9706		123	500.753	505.262	99.1076
	124	736.761	739.33	99.6525		124	4711.86	507.985	927.561
	125	730.108	739.066	98.7879		125	2129.96	576.49	369.471
	126	731.723	738.399	99.0959		126	18021.4	576.197	3127.65
	127	727.562	736.334	98.8087
	128	725.428	731.996	99.1027
	129	724.093	731.324	99.0112
	130	719.512	723.156	99.4961
	131	719.863	729.061	98.7384
	132	719.923	724.596	99.3551
	133	713.68	719.639	99.1719
	134	714.495	722.647	98.8719
	135	705.71	711.549	99.1794
	136	708.914	712.61	99.4813
	137	704.936	713.468	98.8042
	138	701.869	707.384	99.2204
	139	704.7	712.541	98.8996
	140	700.752	705.109	99.3821
	141	698.872	707.01	98.849
	142	693.29	698.502	99.2538
	143	700.907	704.03	99.5564
	144	691.361	701.772	98.5165
	145	687.731	693.508	99.167
	146	685.347	690.786	99.2126
	147	690.435	694.508	99.4135
	148	686.442	691.254	99.3039
	149	690.432	695.54	99.2656
	150	685.837	692.409	99.0509
	151	680.617	688.637	98.8354
	152	680.311	685.372	99.2616
	153	675.765	683.496	98.8689
	154	671.967	676.691	99.3019
	155	669.483	675.975	99.0396
	156	665.548	671.933	99.0498
	157	665.623	669.73	99.3868
	158	667.923	671.694	99.4386
	159	669.647	675.308	99.1617
	160	666.757	673.265	99.0334
	161	666.267	670.945	99.3028
	162	659.462	667.457	98.8022
	163	654.716	658.839	99.3742
	164	656.593	662.562	99.0991
	165	650.819	656.417	99.1472
	166	655.612	659.849	99.3579
	167	649.505	654.014	99.3106
	168	646.396	656.08	98.524
	169	650.344	651.246	99.8615
	170	650.245	655.443	99.2069
	171	640.087	647.493	98.8562
	172	637.645	643.65	99.067
	173	640.632	644.235	99.4407
	174	635.236	640.993	99.1019
	175	632.805	638.097	99.1707
	176	633.905	636.646	99.5695
	177	632.295	639.348	98.8968
	178	626.098	632.156	99.0417
	179	629.255	631.242	99.6852
	180	626.421	635.845	98.5179
	181	627.133	628.654	99.7581
	182	621.931	629.661	98.7724
	183	618.572	621.983	99.4516
	184	615.114	618.276	99.4886
	185	613.817	620.293	98.956
	186	616.438	622.35	99.0501
	187	612.323	615.115	99.5461
	188	612.832	619.432	98.9345
	189	607.227	610.084	99.5317
	190	605.588	610.116	99.2578
	191	609.107	615.35	98.9855
	192	606.285	611.994	99.0671
	193	607.216	611.819	99.2477
	194	603.956	605.221	99.791
	195	599.143	604.261	99.153
	196	594.763	598.713	99.3403
	197	593.564	599.908	98.9425
	198	595.297	601.75	98.9276
	199	598.091	599.928	99.6938
	200	593.561	597.749	99.2994

## Sheet: Figure 3f
GCD curve				in situ XRD
Voltage (V vs. K+/K)	Time (min)				2-Theta (degree)
0.5856	0			Time (min)	20.0001	20.0206	20.041	20.0615	20.0819	20.1024	20.1228	20.1433	20.1637	20.1842	20.2046	20.2251	20.2455	20.266	20.2864	20.3069	20.3273	20.3478	20.3682	20.3887	20.4091	20.4296	20.45	20.4705	20.4909	20.5114	20.5318	20.5523	20.5727	20.5932	20.6136	20.6341	20.6546	20.675	20.6955	20.7159	20.7364	20.7568	20.7773	20.7977	20.8182	20.8386	20.8591	20.8795	20.9
0.5943	0			16.8675	738	714	749	743	705	756	772	734	764	725	768	716	779	781	776	772	716	748	756	753	769	766	783	780	760	713	823	767	755	775	797	791	761	767	837	819	739	791	792	774	773	784	810	793	772
0.5995	0.01			33.735	746	659	691	668	769	746	714	746	718	768	788	773	716	775	757	780	711	758	750	769	720	744	754	739	722	774	744	726	753	782	734	789	785	753	822	792	758	843	810	780	815	786	778	797	812
0.6032	0.02			50.6025	746	691	752	776	736	757	751	755	745	769	756	774	741	708	766	767	758	723	714	776	751	756	739	810	762	794	806	817	782	817	772	824	750	817	840	812	800	794	798	824	790	790	801	809	848
0.6051	0.03			67.47	736	743	748	725	718	757	731	789	792	776	756	771	765	788	827	816	733	793	746	748	771	764	805	769	788	802	738	734	831	821	796	834	808	803	764	822	828	864	792	793	813	828	817	825	850
0.6063	0.05			84.3375	755	751	791	762	712	733	756	800	765	740	743	780	799	831	793	812	724	779	803	739	771	769	834	785	742	782	787	847	790	798	822	776	783	823	824	719	819	761	861	857	829	816	845	823	844
0.6073	0.07			101.205	751	758	761	730	742	737	750	849	768	776	769	738	768	814	827	798	789	841	772	776	785	764	725	805	819	806	851	796	806	810	760	814	847	777	834	826	819	794	859	803	836	819	824	837	848
0.6082	0.08			118.073	831	754	809	788	778	721	770	790	762	765	812	770	811	750	814	777	735	783	789	807	797	804	759	778	762	804	787	799	799	859	823	790	847	825	811	832	783	790	797	807	809	823	824	908	868
0.6094	0.1			134.94	796	778	737	770	798	784	771	751	786	803	764	813	806	811	791	765	833	804	836	779	797	825	875	794	838	815	810	797	801	835	921	809	836	825	846	838	849	874	839	858	856	855	813	861	844
0.6107	0.12			151.808	753	705	780	739	750	843	795	802	787	739	820	767	828	785	845	803	809	843	801	866	839	817	866	805	810	783	788	841	829	845	875	834	858	818	822	817	862	854	858	847	866	844	855	862	821
0.6116	0.13			168.675	792	776	763	837	805	811	823	796	741	822	795	812	840	840	809	833	833	786	830	851	851	779	781	858	794	802	868	828	823	843	909	846	907	824	824	852	878	834	822	842	868	869	817	875	880
0.6125	0.15			185.542	852	799	823	794	814	764	782	837	774	757	808	827	839	847	839	793	845	843	817	842	859	811	818	862	862	860	872	828	875	853	872	901	867	829	876	897	860	850	864	844	851	899	864	844	920
0.6135	0.17			202.41	770	776	818	840	833	760	831	868	814	822	853	843	820	780	774	816	823	845	878	841	857	835	851	887	874	862	903	831	832	844	937	853	884	908	891	845	960	890	911	861	920	882	905	895	862
0.6144	0.18			219.278	831	831	832	791	816	850	790	842	788	819	842	784	779	881	831	846	833	906	887	806	879	804	795	861	879	872	815	850	878	875	851	882	813	875	814	877	859	854	857	833	881	865	915	911	888
0.6156	0.2			236.145	823	776	781	800	835	882	830	791	842	778	813	863	866	763	807	858	820	821	880	828	871	808	863	803	839	807	882	808	916	849	798	883	863	840	867	863	829	887	903	860	853	855	885	900	875
0.6163	0.22			253.012	762	831	849	740	793	815	819	853	870	846	864	802	842	797	820	820	844	892	801	827	853	897	846	877	871	884	881	900	843	859	834	881	880	896	911	878	903	862	897	919	901	856	856	904	853
0.6172	0.23			269.88	831	849	876	844	835	852	819	853	866	791	837	837	884	814	874	795	888	871	832	871	841	948	871	904	915	866	852	877	860	875	830	921	893	901	928	873	920	814	897	870	878	899	876	877	856
0.6184	0.25			286.748	794	821	819	864	847	840	812	900	817	847	864	845	816	873	889	887	896	880	895	843	855	888	805	806	817	854	877	895	876	920	872	915	896	880	868	864	951	904	850	926	890	902	900	866	872
0.6194	0.27			303.615	801	816	809	864	876	862	897	838	824	846	848	844	872	875	859	877	877	911	841	817	858	880	859	881	912	856	912	886	899	893	861	858	915	887	903	883	881	960	890	909	927	957	895	868	883
0.6203	0.28			320.483	813	784	863	839	866	836	869	860	873	871	867	810	901	902	814	910	844	880	881	832	857	851	895	909	881	883	941	864	907	851	924	953	940	924	886	918	886	854	884	946	941	899	876	909	926
0.6212	0.3			337.35	850	837	863	879	837	869	854	883	863	847	875	865	838	840	879	907	870	904	908	874	874	916	901	880	903	932	882	876	950	849	988	869	849	930	853	954	907	879	924	874	885	894	909	921	882
0.6218	0.32			354.217	804	844	856	902	908	860	840	862	852	909	866	873	851	899	854	858	873	895	876	856	883	886	918	861	911	888	931	896	960	881	883	898	880	925	905	928	963	977	923	870	934	972	934	968	947
0.6228	0.33			371.085	866	822	839	843	869	891	848	884	887	894	857	906	874	924	910	880	903	965	875	903	889	949	912	876	897	911	953	908	877	904	962	876	919	893	900	969	918	942	966	925	914	880	908	964	910
0.6234	0.35			387.952	802	848	881	933	885	851	825	954	843	894	898	887	877	842	838	893	942	860	933	873	919	839	930	913	890	957	915	914	856	966	960	930	944	928	934	950	938	960	943	936	910	929	916	974	981
0.6243	0.37			404.82	847	884	878	894	899	923	884	948	892	912	860	905	884	891	914	887	928	884	954	908	838	890	892	890	890	920	877	884	921	880	882	942	875	892	961	946	915	939	906	969	953	965	899	950	935
0.6253	0.38			421.688	896	868	861	873	875	835	823	886	914	914	915	883	836	873	870	949	905	929	900	884	936	889	936	879	934	926	952	912	956	929	871	935	970	954	976	944	957	935	952	978	953	940	922	1004	932
0.6262	0.4			438.555	867	857	825	944	898	878	903	930	888	898	887	915	935	852	878	922	887	913	883	906	916	909	911	909	911	888	982	919	977	953	899	891	910	984	910	910	953	979	955	952	965	889	1013	947	996
0.6268	0.42			455.423	915	894	853	900	882	864	870	885	936	907	869	952	934	897	912	970	938	955	911	945	941	915	935	933	957	920	925	938	935	919	955	919	968	952	991	973	946	969	927	1002	956	954	972	948	972
0.6277	0.43			472.29	863	923	886	842	916	909	888	929	907	873	917	879	892	895	901	933	922	904	942	968	894	989	914	967	954	968	1001	952	933	993	958	954	953	928	953	979	926	951	955	997	915	960	983	944	994
0.6287	0.45			484.485	924	977	990	986	987	941	979	964	958	954	974	1000	955	1007	986	970	934	1015	1001	969	1024	969	959	1017	957	1061	993	989	980	1033	1034	1022	976	996	1060	1033	1014	981	1018	983	1019	1000	1014	1042	1061
0.6296	0.47			496.681	931	890	924	937	931	948	1009	980	928	951	983	926	996	929	1016	989	964	950	966	1009	952	1034	1044	1010	981	1001	978	995	996	984	1017	1010	1006	1044	1034	995	965	1053	1074	1054	1038	986	1012	1028	1042
0.6302	0.48			508.876	917	922	876	946	909	930	907	941	933	927	972	980	964	927	930	1008	996	981	1007	958	953	997	1014	981	1038	977	978	982	1066	1071	1019	1020	960	1037	937	1049	1024	1022	958	1074	1008	981	993	972	1076
0.6308	0.5			521.071	862	938	914	972	891	913	933	913	1019	930	958	951	946	977	981	948	913	912	955	978	962	1016	974	990	965	965	999	1011	973	1009	1002	1001	1008	1001	1026	991	998	980	1050	1051	1057	1023	990	1017	1044
0.6318	0.52			533.267	941	933	911	871	981	927	945	898	888	931	953	947	967	925	945	969	940	942	974	981	934	1012	932	1050	955	1012	944	992	980	953	971	975	1002	1055	1010	972	1006	1024	1005	960	1074	1016	1033	995	1059
0.6324	0.53			545.462	951	932	918	944	922	875	940	923	942	945	1003	814	988	951	976	961	951	938	934	981	959	932	968	955	967	979	1051	986	972	1017	984	968	978	984	977	995	974	1016	1042	1004	1054	1006	1026	1047	1051
0.633	0.55			557.657	939	951	956	929	936	994	897	969	982	943	944	914	957	996	962	1038	961	941	913	987	952	972	951	955	1012	971	967	977	989	991	1019	1009	1038	1019	1006	996	1067	1070	981	1019	976	999	1032	1086	984
0.6339	0.57			569.853	935	916	941	952	903	997	917	923	925	956	956	979	945	963	973	995	976	1023	991	946	959	959	981	982	1017	976	1094	971	1037	987	1035	991	953	1039	982	1000	1060	1048	1080	1017	1013	1013	989	1041	1030
0.6349	0.58			582.048	905	925	926	993	925	889	957	908	973	928	937	918	975	941	944	986	978	973	957	966	952	948	1030	1007	995	1019	998	970	962	981	982	1055	1053	1065	1011	993	1008	1027	979	1035	986	1029	1012	1058	1054
0.6358	0.6			594.243	930	906	912	883	951	909	1001	945	887	967	1016	1005	999	972	922	1003	983	979	1002	972	967	967	997	991	983	959	986	940	989	971	1016	1061	1026	1015	1019	1042	1034	1129	974	999	1016	980	1023	1039	1039
0.6364	0.62			606.439	921	904	929	925	940	970	970	974	960	924	958	960	975	970	969	967	969	1005	1004	1005	961	992	983	973	992	1006	970	1008	1011	1051	940	986	1033	1053	1028	999	997	1002	998	1067	1031	1045	1001	984	1027
0.637	0.63			618.634	894	932	996	927	956	906	984	938	983	944	942	950	981	920	930	943	969	943	944	974	1027	1019	1012	949	991	1029	952	979	1019	931	1043	1098	1011	1052	1089	962	1077	1016	1016	924	1053	1080	1009	989	1035
0.6377	0.65			630.83	1004	903	890	961	947	907	917	917	998	956	968	991	955	980	971	955	984	966	991	956	975	890	1036	993	1008	969	1006	995	1023	1012	983	1024	1053	970	1014	1082	970	1033	1044	1030	1024	1029	969	1063	1068
0.6383	0.67			643.025	902	905	938	996	885	928	918	959	960	922	973	954	956	948	934	945	963	996	1001	1010	1023	998	992	979	962	978	1023	1046	976	1040	999	1038	1031	983	1054	1043	1005	986	1035	974	1029	1006	1112	996	1072
0.6392	0.68			655.22	910	932	951	887	928	911	952	945	1028	984	1006	944	954	984	932	984	973	1017	934	974	978	994	999	1034	979	954	949	928	993	1034	1015	968	990	1038	1027	1063	1000	1002	1066	1024	1022	1035	1009	1032	1042
0.6398	0.7			667.416	917	933	866	947	915	978	949	954	951	968	943	980	952	977	977	997	992	990	1017	944	991	1016	978	1015	993	1001	1013	972	991	947	1001	1007	1060	1038	1028	1076	974	976	1049	1043	977	1026	1015	1012	1020
0.6408	0.72			679.611	954	959	907	942	926	940	977	942	970	954	955	933	925	1009	947	944	958	982	1015	929	988	988	1007	1045	972	984	984	959	1067	991	932	969	984	1066	1018	1053	1110	1036	1016	1032	1026	1100	1009	1037	1062
0.6417	0.73			691.806	965	908	932	916	956	953	1002	971	939	946	979	972	1038	961	1036	965	964	986	987	944	981	969	1007	956	994	962	1029	1012	1036	1040	998	1012	1069	1017	1021	966	1045	995	1031	1027	984	1028	1017	990	1037
0.6423	0.75			704.002	896	936	952	922	931	939	954	933	984	953	1015	919	998	998	959	1014	975	970	961	989	1006	1021	913	1005	996	1010	1011	1002	998	1015	971	923	994	1009	1067	1066	1017	1072	1037	1041	982	982	992	1003	1047
0.6429	0.77			716.197	911	955	940	967	934	895	948	933	873	999	992	948	969	963	1006	992	968	943	981	1013	969	987	957	1014	959	990	960	1037	1008	990	1019	1032	1009	1007	1021	976	984	1013	1041	1044	1058	995	1049	1050	1055
0.6436	0.78			728.392	923	959	957	981	951	896	949	965	943	958	842	936	967	886	926	1042	924	915	983	1011	981	982	949	961	960	1001	976	941	994	992	1030	1021	1051	977	982	1024	1114	1075	1041	1031	1023	946	1012	979	979
0.6442	0.8			740.588	918	941	914	940	899	980	905	958	988	921	1042	954	959	1016	966	1004	1009	987	1012	987	975	959	954	1042	972	993	962	1006	1043	985	985	986	1000	962	990	1033	1044	1003	1021	994	1006	1057	1068	1041	978
0.6448	0.82			752.783	908	985	959	866	990	940	920	967	955	965	975	970	1017	986	972	965	961	971	974	1017	1013	995	982	1028	952	991	997	1020	966	1002	1001	974	1028	1043	956	1008	1031	1003	1076	1030	1010	1052	1000	1057	996
0.6454	0.83			764.978	930	923	1004	988	894	958	1000	941	987	965	957	943	998	988	960	974	954	967	1012	951	965	929	988	982	975	995	1020	947	1003	1021	1069	1008	976	1065	958	1002	983	983	1035	1029	1031	960	985	1023	987
0.6463	0.85			777.174	947	915	945	926	957	947	943	955	970	936	905	999	1034	907	997	964	981	983	1041	1029	1059	961	961	974	1017	1034	985	952	992	1036	955	967	1035	1036	1026	975	957	1048	1033	995	1049	1015	1077	1000	1036
0.647	0.87			789.369	933	976	952	899	977	891	943	928	1019	971	957	966	919	1029	956	963	996	968	981	945	979	1014	916	1011	1038	994	996	997	962	970	999	1020	963	1009	1036	1010	1065	1043	991	1004	972	1045	1101	1009	967
0.6476	0.88			801.564	910	889	926	922	964	954	935	897	960	957	977	1002	954	1032	999	916	985	974	933	957	937	954	989	1031	996	1023	996	986	946	985	1016	996	984	985	1047	999	1003	1047	1055	977	1005	1032	981	1042	1045
0.6482	0.9			813.76	911	903	931	913	889	978	902	955	937	908	1018	941	927	956	949	978	970	968	973	994	1003	969	1019	967	986	973	1017	975	1017	1042	928	935	1069	950	1015	1007	995	1007	1008	985	1056	977	1006	1018	1004
0.6488	0.92			825.955	908	930	910	951	937	1007	917	928	952	965	977	889	949	988	957	948	955	943	987	981	1032	958	982	967	959	971	1033	981	965	1003	950	996	1053	1030	969	1020	982	1067	927	1022	1082	1027	995	1025	1004
0.6498	0.93			838.15	943	912	946	958	972	930	946	972	952	983	971	945	1022	965	1016	939	946	1028	983	1003	956	979	989	947	965	935	948	1039	956	989	952	1010	1022	959	947	985	1037	1031	1020	990	1029	988	1048	995	1072
0.6504	0.95			850.346	894	938	985	980	912	880	936	937	941	971	914	930	976	953	896	947	921	934	1006	999	979	989	940	1009	1037	987	1007	953	967	1008	964	983	1043	1011	1061	974	1052	1023	1076	1049	998	1013	966	1034	1037
0.651	0.97			862.541	959	879	949	942	963	983	890	961	955	901	1012	954	966	986	959	941	987	893	962	963	988	931	956	951	973	1022	929	987	1051	1026	995	976	986	992	1055	1061	991	969	987	1012	1024	1035	1041	1016	967
0.6516	0.98			874.737	929	899	941	935	898	919	937	927	998	957	962	898	968	940	1031	948	932	978	934	997	909	945	955	967	1000	957	989	1009	962	963	1007	950	954	1047	1006	969	1015	1048	983	991	961	982	1063	1042	987
0.6522	1			886.932	967	887	919	984	889	925	902	963	932	893	986	1000	915	981	976	931	1011	952	1027	980	982	1014	959	953	976	1005	1009	984	931	979	1015	1031	964	966	1017	1006	1041	994	988	1041	1052	1019	1036	1039	1002
0.6529	1.02			899.127	872	871	941	889	1011	854	886	930	937	910	913	970	982	941	917	1001	905	941	968	894	1007	938	993	982	939	951	968	951	958	1013	904	972	1031	1012	1006	950	985	954	1026	996	1020	1002	1086	996	993
0.6535	1.03			911.323	870	905	907	931	908	943	889	913	933	908	972	1003	873	1008	911	978	994	903	988	979	969	954	979	972	960	1003	989	946	952	975	995	1060	964	1043	999	1043	1039	1004	970	977	1021	1040	968	1054	1001
0.6541	1.05			923.518	873	920	883	931	927	942	944	912	934	967	945	923	928	915	921	975	922	932	967	925	914	964	1044	931	933	934	952	963	973	957	1031	985	958	940	988	1026	933	1026	1076	1025	971	1043	1015	970	1055
0.6547	1.07			935.713	885	922	915	920	891	959	896	880	973	950	947	936	930	945	945	982	967	958	965	967	975	982	959	1006	1027	987	945	983	951	958	1001	974	916	1006	966	995	959	1024	1040	1014	1050	1021	960	1006	1063
0.6553	1.08			947.909	879	939	959	901	924	946	904	1001	928	861	951	898	934	982	938	981	962	937	894	974	916	1001	935	956	939	983	950	1013	989	955	967	991	977	1004	955	982	932	1058	1016	997	961	902	987	960	1041
0.656	1.1			960.104	884	953	890	857	928	991	1004	940	925	939	944	938	895	891	911	913	949	940	960	974	949	982	972	982	918	913	1024	1002	989	941	944	909	1015	1004	1005	992	975	1030	969	1008	1046	1009	982	978	1037
0.6566	1.12			972.299	908	894	911	944	938	898	892	980	924	934	941	923	925	964	920	955	991	906	929	913	915	959	991	955	898	964	1008	958	977	969	973	943	979	964	981	989	1065	989	976	974	1055	1005	1031	995	1020
0.6575	1.13			984.495	933	933	935	897	906	883	909	943	931	855	907	915	930	918	944	909	935	987	962	971	941	1015	1020	925	980	950	955	976	998	992	990	1016	963	981	990	1013	1000	1030	963	1043	956	989	993	993	968
0.6581	1.15			996.69	857	924	908	905	857	897	962	916	906	905	934	917	952	912	918	906	926	982	951	960	980	956	966	960	1016	940	969	984	973	1020	996	988	958	976	981	947	976	1013	955	987	938	959	955	1039	1004
0.6584	1.17
0.6594	1.18
0.66	1.2
0.6603	1.22
0.6609	1.23
0.6615	1.25
0.6622	1.27
0.6628	1.28
0.6634	1.3
0.664	1.32
0.6646	1.33
0.6656	1.35
0.6659	1.37
0.6665	1.38
0.6671	1.4
0.6677	1.42
0.668	1.43
0.6687	1.45
0.6693	1.47
0.6699	1.48
0.6705	1.5
0.6711	1.52
0.6715	1.53
0.6718	1.55
0.673	1.57
0.6736	1.58
0.6739	1.6
0.6746	1.62
0.6752	1.63
0.6755	1.65
0.6761	1.67
0.6764	1.68
0.677	1.7
0.6777	1.72
0.6783	1.73
0.6786	1.75
0.6792	1.77
0.6798	1.78
0.6801	1.8
0.6811	1.82
0.6817	1.83
0.682	1.85
0.6826	1.87
0.6829	1.88
0.6835	1.9
0.6842	1.92
0.6848	1.93
0.6851	1.95
0.6857	1.97
0.686	1.98
0.6866	2
0.6873	2.02
0.6876	2.03
0.6882	2.05
0.6888	2.07
0.6894	2.08
0.6901	2.1
0.6904	2.12
0.691	2.13
0.6913	2.15
0.6919	2.17
0.6925	2.18
0.6928	2.2
0.6935	2.22
0.6938	2.23
0.6944	2.25
0.695	2.27
0.6953	2.28
0.6956	2.3
0.6966	2.32
0.6969	2.33
0.6975	2.35
0.6981	2.37
0.6984	2.38
0.699	2.4
0.6994	2.42
0.7	2.43
0.7003	2.45
0.7009	2.47
0.7012	2.48
0.7018	2.5
0.7021	2.52
0.7028	2.53
0.7034	2.55
0.7037	2.57
0.7046	2.58
0.7049	2.6
0.7052	2.62
0.7059	2.63
0.7062	2.65
0.7065	2.67
0.7071	2.68
0.7077	2.7
0.708	2.72
0.7087	2.73
0.709	2.75
0.7093	2.77
0.7099	2.78
0.7105	2.8
0.7108	2.82
0.7111	2.83
0.7118	2.85
0.7124	2.87
0.713	2.88
0.7136	2.9
0.7139	2.92
0.7142	2.93
0.7149	2.95
0.7152	2.97
0.7155	2.98
0.7161	3
0.7164	3.02
0.717	3.03
0.7173	3.05
0.718	3.07
0.7183	3.08
0.7186	3.1
0.7192	3.12
0.7195	3.13
0.7204	3.15
0.7207	3.17
0.7211	3.18
0.7217	3.2
0.722	3.22
0.7226	3.23
0.7229	3.25
0.7235	3.27
0.7238	3.28
0.7245	3.3
0.7248	3.32
0.7251	3.33
0.7257	3.35
0.726	3.37
0.7266	3.38
0.7269	3.4
0.7276	3.42
0.7282	3.43
0.7285	3.45
0.7288	3.47
0.7294	3.48
0.7297	3.5
0.7304	3.52
0.7307	3.53
0.731	3.55
0.7316	3.57
0.7319	3.58
0.7325	3.6
0.7328	3.62
0.7331	3.63
0.7335	3.65
0.7341	3.67
0.7347	3.68
0.735	3.7
0.7353	3.72
0.7359	3.73
0.7366	3.75
0.7369	3.77
0.7372	3.78
0.7378	3.8
0.7381	3.82
0.7384	3.83
0.739	3.85
0.7393	3.87
0.74	3.88
0.7406	3.9
0.7409	3.92
0.7412	3.93
0.7415	3.95
0.7421	3.97
0.7428	3.98
0.7431	4
0.7437	4.02
0.744	4.03
0.7446	4.05
0.7452	4.07
0.7455	4.08
0.7462	4.1
0.7468	4.12
0.7471	4.13
0.7474	4.15
0.748	4.17
0.7486	4.18
0.749	4.2
0.7496	4.22
0.7502	4.23
0.7505	4.25
0.7508	4.27
0.7517	4.28
0.7524	4.3
0.7527	4.32
0.753	4.33
0.7536	4.35
0.7542	4.37
0.7548	4.38
0.7555	4.4
0.7558	4.42
0.7561	4.43
0.7567	4.45
0.757	4.47
0.7576	4.48
0.7583	4.5
0.7586	4.52
0.7595	4.53
0.7598	4.55
0.7604	4.57
0.7607	4.58
0.7614	4.6
0.762	4.62
0.7626	4.63
0.7632	4.65
0.7635	4.67
0.7638	4.68
0.7645	4.7
0.7651	4.72
0.7657	4.73
0.766	4.75
0.7666	4.77
0.7669	4.78
0.7679	4.8
0.7682	4.82
0.7685	4.83
0.7691	4.85
0.7697	4.87
0.7703	4.88
0.7707	4.9
0.7713	4.92
0.7716	4.93
0.7722	4.95
0.7725	4.97
0.7728	4.98
0.7734	5
0.7738	5.02
0.7744	5.03
0.7747	5.05
0.7756	5.07
0.7762	5.08
0.7765	5.1
0.7769	5.12
0.7775	5.13
0.7778	5.15
0.7784	5.17
0.779	5.18
0.7793	5.2
0.7796	5.22
0.7803	5.23
0.7806	5.25
0.7812	5.27
0.7815	5.28
0.7821	5.3
0.7824	5.32
0.7831	5.33
0.7837	5.35
0.784	5.37
0.7846	5.38
0.7852	5.4
0.7852	5.42
0.7859	5.43
0.7862	5.45
0.7868	5.47
0.7871	5.48
0.7877	5.5
0.788	5.52
0.7883	5.53
0.7886	5.55
0.7893	5.57
0.7896	5.58
0.7902	5.6
0.7905	5.62
0.7911	5.63
0.7917	5.65
0.7921	5.67
0.7924	5.68
0.7927	5.7
0.793	5.72
0.7936	5.73
0.7939	5.75
0.7945	5.77
0.7948	5.78
0.7952	5.8
0.7958	5.82
0.7961	5.83
0.7964	5.85
0.797	5.87
0.7973	5.88
0.7976	5.9
0.7979	5.92
0.7983	5.93
0.7992	5.95
0.7995	5.97
0.7998	5.98
0.8001	6
0.8004	6.02
0.801	6.03
0.8014	6.05
0.8017	6.07
0.8023	6.08
0.8026	6.1
0.8029	6.12
0.8032	6.13
0.8035	6.15
0.8038	6.17
0.8045	6.18
0.8048	6.2
0.8051	6.22
0.8054	6.23
0.8057	6.25
0.806	6.27
0.8069	6.28
0.8072	6.3
0.8076	6.32
0.8079	6.33
0.8082	6.35
0.8085	6.37
0.8091	6.38
0.8094	6.4
0.8097	6.42
0.81	6.43
0.8107	6.45
0.811	6.47
0.8113	6.48
0.8116	6.5
0.8119	6.52
0.8122	6.53
0.8125	6.55
0.8128	6.57
0.8134	6.58
0.8134	6.6
0.8138	6.62
0.8147	6.63
0.815	6.65
0.8153	6.67
0.8156	6.68
0.8162	6.7
0.8165	6.72
0.8169	6.73
0.8172	6.75
0.8172	6.77
0.8178	6.78
0.8181	6.8
0.8184	6.82
0.8187	6.83
0.819	6.85
0.8196	6.87
0.82	6.88
0.82	6.9
0.8203	6.92
0.8209	6.93
0.8212	6.95
0.8215	6.97
0.8218	6.98
0.8224	7
0.8227	7.02
0.8231	7.03
0.8237	7.05
0.824	7.07
0.824	7.08
0.8243	7.1
0.8249	7.12
0.8252	7.13
0.8255	7.15
0.8258	7.17
0.8262	7.18
0.8265	7.2
0.8268	7.22
0.8271	7.23
0.8274	7.25
0.828	7.27
0.828	7.28
0.8283	7.3
0.8289	7.32
0.8293	7.33
0.8296	7.35
0.8299	7.37
0.8305	7.38
0.8308	7.4
0.8311	7.42
0.8314	7.43
0.8317	7.45
0.8324	7.47
0.8327	7.48
0.8327	7.5
0.833	7.52
0.8336	7.53
0.8339	7.55
0.8342	7.57
0.8345	7.58
0.8348	7.6
0.8351	7.62
0.8355	7.63
0.8358	7.65
0.8361	7.67
0.8364	7.68
0.8367	7.7
0.837	7.72
0.8373	7.73
0.8376	7.75
0.8386	7.77
0.8389	7.78
0.8392	7.8
0.8395	7.82
0.8398	7.83
0.8401	7.85
0.8404	7.87
0.8407	7.88
0.841	7.9
0.8413	7.92
0.8417	7.93
0.842	7.95
0.8423	7.97
0.8429	7.98
0.8429	8
0.8432	8.02
0.8435	8.03
0.8441	8.05
0.8444	8.07
0.8444	8.08
0.8451	8.1
0.8454	8.12
0.846	8.13
0.8463	8.15
0.8466	8.17
0.8469	8.18
0.8475	8.2
0.8475	8.22
0.8479	8.23
0.8485	8.25
0.8485	8.27
0.8488	8.28
0.8494	8.3
0.8497	8.32
0.85	8.33
0.85	8.35
0.8506	8.37
0.851	8.38
0.8513	8.4
0.8516	8.42
0.8519	8.43
0.8522	8.45
0.8525	8.47
0.8528	8.48
0.8531	8.5
0.8534	8.52
0.8544	8.53
0.8547	8.55
0.855	8.57
0.8553	8.58
0.8556	8.6
0.8556	8.62
0.8559	8.63
0.8565	8.65
0.8568	8.67
0.8572	8.68
0.8575	8.7
0.8578	8.72
0.8581	8.73
0.8584	8.75
0.8587	8.77
0.859	8.78
0.8596	8.8
0.8596	8.82
0.8599	8.83
0.8603	8.85
0.8606	8.87
0.8612	8.88
0.8618	8.9
0.8621	8.92
0.8624	8.93
0.8627	8.95
0.863	8.97
0.8634	8.98
0.8637	9
0.864	9.02
0.8643	9.03
0.8646	9.05
0.8649	9.07
0.8652	9.08
0.8655	9.1
0.8658	9.12
0.8665	9.13
0.8665	9.15
0.8668	9.17
0.8674	9.18
0.8677	9.2
0.868	9.22
0.868	9.23
0.8686	9.25
0.8689	9.27
0.8696	9.28
0.8699	9.3
0.8702	9.32
0.8705	9.33
0.8708	9.35
0.8711	9.37
0.8714	9.38
0.8717	9.4
0.872	9.42
0.8723	9.43
0.873	9.45
0.8733	9.47
0.8736	9.48
0.8742	9.5
0.8745	9.52
0.8745	9.53
0.8751	9.55
0.8754	9.57
0.8758	9.58
0.8764	9.6
0.8764	9.62
0.877	9.63
0.8776	9.65
0.8782	9.67
0.8785	9.68
0.8789	9.7
0.8792	9.72
0.8795	9.73
0.8801	9.75
0.8804	9.77
0.881	9.78
0.8813	9.8
0.8816	9.82
0.8823	9.83
0.8826	9.85
0.8829	9.87
0.8835	9.88
0.8838	9.9
0.8844	9.92
0.8844	9.93
0.8854	9.95
0.886	9.97
0.8863	9.98
0.8869	10
0.8872	10.02
0.8875	10.03
0.8878	10.05
0.8885	10.07
0.8888	10.08
0.8891	10.1
0.8897	10.12
0.89	10.13
0.8906	10.15
0.8909	10.17
0.8916	10.18
0.8919	10.2
0.8922	10.22
0.8925	10.23
0.8934	10.25
0.894	10.27
0.8944	10.28
0.8947	10.3
0.895	10.32
0.8956	10.33
0.8959	10.35
0.8965	10.37
0.8971	10.38
0.8975	10.4
0.8978	10.42
0.8984	10.43
0.8987	10.45
0.899	10.47
0.8993	10.48
0.8999	10.5
0.9002	10.52
0.9006	10.53
0.9015	10.55
0.9018	10.57
0.9024	10.58
0.9027	10.6
0.903	10.62
0.9033	10.63
0.904	10.65
0.9043	10.67
0.9046	10.68
0.9052	10.7
0.9055	10.72
0.9058	10.73
0.9061	10.75
0.9064	10.77
0.9071	10.78
0.9077	10.8
0.908	10.82
0.9083	10.83
0.9089	10.85
0.9092	10.87
0.9095	10.88
0.9102	10.9
0.9105	10.92
0.9108	10.93
0.9111	10.95
0.9114	10.97
0.912	10.98
0.9123	11
0.913	11.02
0.9133	11.03
0.9136	11.05
0.9139	11.07
0.9142	11.08
0.9145	11.1
0.9148	11.12
0.9151	11.13
0.9157	11.15
0.9161	11.17
0.917	11.18
0.9173	11.2
0.9176	11.22
0.9179	11.23
0.9182	11.25
0.9185	11.27
0.9188	11.28
0.9192	11.3
0.9195	11.32
0.9201	11.33
0.9204	11.35
0.9207	11.37
0.921	11.38
0.9213	11.4
0.9216	11.42
0.9219	11.43
0.9223	11.45
0.9226	11.47
0.9229	11.48
0.9235	11.5
0.9238	11.52
0.9241	11.53
0.9247	11.55
0.925	11.57
0.9254	11.58
0.9257	11.6
0.9263	11.62
0.9263	11.63
0.9266	11.65
0.9272	11.67
0.9275	11.68
0.9278	11.7
0.9278	11.72
0.9285	11.73
0.9288	11.75
0.9291	11.77
0.9294	11.78
0.9297	11.8
0.93	11.82
0.9303	11.83
0.9306	11.85
0.9309	11.87
0.9312	11.88
0.9316	11.9
0.9319	11.92
0.9322	11.93
0.9328	11.95
0.9331	11.97
0.9334	11.98
0.934	12
0.9343	12.02
0.9343	12.03
0.9347	12.05
0.935	12.07
0.9353	12.08
0.9356	12.1
0.9359	12.12
0.9362	12.13
0.9365	12.15
0.9368	12.17
0.9371	12.18
0.9375	12.2
0.9378	12.22
0.9381	12.23
0.9384	12.25
0.9387	12.27
0.939	12.28
0.9393	12.3
0.9396	12.32
0.9399	12.33
0.9406	12.35
0.9409	12.37
0.9412	12.38
0.9415	12.4
0.9418	12.42
0.9421	12.43
0.9424	12.45
0.9427	12.47
0.943	12.48
0.9433	12.5
0.9437	12.52
0.944	12.53
0.9443	12.55
0.9443	12.57
0.9446	12.58
0.9449	12.6
0.9452	12.62
0.9455	12.63
0.9461	12.65
0.9464	12.67
0.9468	12.68
0.9468	12.7
0.9471	12.72
0.9474	12.73
0.9477	12.75
0.9483	12.77
0.9486	12.78
0.9489	12.8
0.9492	12.82
0.9495	12.83
0.9499	12.85
0.9502	12.87
0.9502	12.88
0.9508	12.9
0.9511	12.92
0.9511	12.93
0.9514	12.95
0.952	12.97
0.952	12.98
0.9523	13
0.9526	13.02
0.953	13.03
0.9533	13.05
0.9536	13.07
0.9539	13.08
0.9542	13.1
0.9545	13.12
0.9548	13.13
0.9551	13.15
0.9551	13.17
0.9557	13.18
0.9564	13.2
0.9567	13.22
0.957	13.23
0.9573	13.25
0.9573	13.27
0.9576	13.28
0.9579	13.3
0.9582	13.32
0.9585	13.33
0.9588	13.35
0.9592	13.37
0.9595	13.38
0.9598	13.4
0.9601	13.42
0.9601	13.43
0.9604	13.45
0.9607	13.47
0.9613	13.48
0.9613	13.5
0.9619	13.52
0.9619	13.53
0.9623	13.55
0.9626	13.57
0.9629	13.58
0.9632	13.6
0.9635	13.62
0.9641	13.63
0.9644	13.65
0.9647	13.67
0.965	13.68
0.9654	13.7
0.9657	13.72
0.966	13.73
0.9663	13.75
0.9663	13.77
0.9666	13.78
0.9672	13.8
0.9675	13.82
0.9675	13.83
0.9678	13.85
0.9681	13.87
0.9685	13.88
0.9688	13.9
0.9691	13.92
0.9694	13.93
0.9694	13.95
0.97	13.97
0.9703	13.98
0.9706	14
0.9706	14.02
0.9709	14.03
0.9719	14.05
0.9719	14.07
0.9722	14.08
0.9725	14.1
0.9728	14.12
0.9731	14.13
0.9737	14.15
0.9737	14.17
0.974	14.18
0.9743	14.2
0.9747	14.22
0.975	14.23
0.9753	14.25
0.9756	14.27
0.9759	14.28
0.9759	14.3
0.9762	14.32
0.9765	14.33
0.9771	14.35
0.9774	14.37
0.9774	14.38
0.9778	14.4
0.9781	14.42
0.9784	14.43
0.9787	14.45
0.979	14.47
0.9793	14.48
0.9799	14.5
0.9802	14.52
0.9805	14.53
0.9809	14.55
0.9809	14.57
0.9815	14.58
0.9818	14.6
0.9818	14.62
0.9821	14.63
0.9827	14.65
0.983	14.67
0.983	14.68
0.9833	14.7
0.9836	14.72
0.984	14.73
0.9843	14.75
0.9846	14.77
0.9849	14.78
0.9852	14.8
0.9855	14.82
0.9858	14.83
0.9861	14.85
0.9864	14.87
0.9867	14.88
0.9871	14.9
0.9877	14.92
0.988	14.93
0.988	14.95
0.9886	14.97
0.9889	14.98
0.9892	15
0.9895	15.02
0.9895	15.03
0.9902	15.05
0.9905	15.07
0.9908	15.08
0.9911	15.1
0.9914	15.12
0.9917	15.13
0.992	15.15
0.9923	15.17
0.9929	15.18
0.9933	15.2
0.9936	15.22
0.9939	15.23
0.9942	15.25
0.9945	15.27
0.9951	15.28
0.9957	15.3
0.9964	15.32
0.9967	15.33
0.997	15.35
0.9973	15.37
0.9976	15.38
0.9982	15.4
0.9985	15.42
0.9988	15.43
0.9995	15.45
0.9995	15.47
1.0001	15.48
1.0004	15.5
1.001	15.52
1.0013	15.53
1.0016	15.55
1.0019	15.57
1.0022	15.58
1.0029	15.6
1.0035	15.62
1.0041	15.63
1.0044	15.65
1.0047	15.67
1.0053	15.68
1.0057	15.7
1.006	15.72
1.0066	15.73
1.0069	15.75
1.0072	15.77
1.0075	15.78
1.0081	15.8
1.0084	15.82
1.0091	15.83
1.0094	15.85
1.01	15.87
1.0103	15.88
1.0106	15.9
1.0112	15.92
1.0115	15.93
1.0122	15.95
1.0125	15.97
1.0131	15.98
1.0134	16
1.0137	16.02
1.014	16.03
1.0146	16.05
1.015	16.07
1.0153	16.08
1.0159	16.1
1.0159	16.12
1.0165	16.13
1.0168	16.15
1.0174	16.17
1.0177	16.18
1.0181	16.2
1.0184	16.22
1.0187	16.23
1.0196	16.25
1.0199	16.27
1.0202	16.28
1.0205	16.3
1.0212	16.32
1.0215	16.33
1.0218	16.35
1.0221	16.37
1.0224	16.38
1.0227	16.4
1.023	16.42
1.0233	16.43
1.0239	16.45
1.0243	16.47
1.0246	16.48
1.0249	16.5
1.0252	16.52
1.0258	16.53
1.0261	16.55
1.0264	16.57
1.027	16.58
1.0274	16.6
1.0277	16.62
1.0283	16.63
1.0286	16.65
1.0289	16.67
1.0292	16.68
1.0295	16.7
1.0298	16.72
1.0301	16.73
1.0308	16.75
1.0311	16.77
1.0314	16.78
1.0314	16.8
1.032	16.82
1.0323	16.83
1.0326	16.85
1.0329	16.87
1.0332	16.88
1.0336	16.9
1.0339	16.92
1.0342	16.93
1.0351	16.95
1.0351	16.97
1.0354	16.98
1.0357	17
1.036	17.02
1.0363	17.03
1.037	17.05
1.0373	17.07
1.0376	17.08
1.0379	17.1
1.0382	17.12
1.0382	17.13
1.0388	17.15
1.0391	17.17
1.0394	17.18
1.0398	17.2
1.0401	17.22
1.0401	17.23
1.0407	17.25
1.041	17.27
1.0413	17.28
1.0416	17.3
1.0419	17.32
1.0419	17.33
1.0422	17.35
1.0432	17.37
1.0435	17.38
1.0435	17.4
1.0438	17.42
1.0441	17.43
1.0444	17.45
1.045	17.47
1.045	17.48
1.0453	17.5
1.0456	17.52
1.046	17.53
1.0463	17.55
1.0466	17.57
1.0469	17.58
1.0469	17.6
1.0475	17.62
1.0478	17.63
1.0481	17.65
1.0481	17.67
1.0484	17.68
1.0487	17.7
1.0494	17.72
1.0494	17.73
1.0497	17.75
1.05	17.77
1.0506	17.78
1.0509	17.8
1.0512	17.82
1.0515	17.83
1.0515	17.85
1.0522	17.87
1.0525	17.88
1.0528	17.9
1.0528	17.92
1.0531	17.93
1.0534	17.95
1.0537	17.97
1.054	17.98
1.0543	18
1.0543	18.02
1.0549	18.03
1.0553	18.05
1.0556	18.07
1.0559	18.08
1.0559	18.1
1.0562	18.12
1.0565	18.13
1.0568	18.15
1.0571	18.17
1.0574	18.18
1.0577	18.2
1.058	18.22
1.0587	18.23
1.0587	18.25
1.059	18.27
1.0593	18.28
1.0596	18.3
1.0599	18.32
1.0602	18.33
1.0602	18.35
1.0605	18.37
1.0611	18.38
1.0611	18.4
1.0615	18.42
1.0615	18.43
1.0621	18.45
1.0624	18.47
1.0624	18.48
1.0627	18.5
1.063	18.52
1.0633	18.53
1.0636	18.55
1.0639	18.57
1.0642	18.58
1.0642	18.6
1.0646	18.62
1.0649	18.63
1.0652	18.65
1.0655	18.67
1.0658	18.68
1.0658	18.7
1.0667	18.72
1.067	18.73
1.067	18.75
1.0673	18.77
1.0677	18.78
1.068	18.8
1.0683	18.82
1.0683	18.83
1.0686	18.85
1.0692	18.87
1.0695	18.88
1.0695	18.9
1.0698	18.92
1.0701	18.93
1.0704	18.95
1.0708	18.97
1.0708	18.98
1.0711	19
1.0714	19.02
1.0717	19.03
1.072	19.05
1.0723	19.07
1.0726	19.08
1.0726	19.1
1.0732	19.12
1.0735	19.13
1.0735	19.15
1.0742	19.17
1.0745	19.18
1.0748	19.2
1.0751	19.22
1.0754	19.23
1.0754	19.25
1.0757	19.27
1.076	19.28
1.0763	19.3
1.0766	19.32
1.077	19.33
1.0773	19.35
1.0776	19.37
1.0779	19.38
1.0779	19.4
1.0782	19.42
1.0785	19.43
1.0788	19.45
1.0791	19.47
1.0794	19.48
1.0794	19.5
1.0797	19.52
1.0801	19.53
1.0804	19.55
1.0807	19.57
1.081	19.58
1.081	19.6
1.0813	19.62
1.0816	19.63
1.0822	19.65
1.0825	19.67
1.0828	19.68
1.0832	19.7
1.0835	19.72
1.0838	19.73
1.0841	19.75
1.0844	19.77
1.0844	19.78
1.0847	19.8
1.085	19.82
1.0853	19.83
1.0856	19.85
1.0859	19.87
1.0863	19.88
1.0866	19.9
1.0869	19.92
1.0869	19.93
1.0872	19.95
1.0875	19.97
1.0878	19.98
1.0881	20
1.0881	20.02
1.0887	20.03
1.089	20.05
1.0894	20.07
1.0894	20.08
1.09	20.1
1.0903	20.12
1.0906	20.13
1.0909	20.15
1.0912	20.17
1.0912	20.18
1.0915	20.2
1.0918	20.22
1.0921	20.23
1.0925	20.25
1.0928	20.27
1.0931	20.28
1.0934	20.3
1.0937	20.32
1.094	20.33
1.094	20.35
1.0943	20.37
1.0946	20.38
1.0949	20.4
1.0953	20.42
1.0956	20.43
1.0956	20.45
1.0962	20.47
1.0965	20.48
1.0965	20.5
1.0968	20.52
1.0971	20.53
1.0974	20.55
1.098	20.57
1.0987	20.58
1.0987	20.6
1.099	20.62
1.0993	20.63
1.0999	20.65
1.1002	20.67
1.1002	20.68
1.1008	20.7
1.1011	20.72
1.1015	20.73
1.1018	20.75
1.1021	20.77
1.1024	20.78
1.1027	20.8
1.103	20.82
1.1036	20.83
1.1039	20.85
1.1042	20.87
1.1046	20.88
1.1052	20.9
1.1058	20.92
1.1058	20.93
1.1064	20.95
1.1067	20.97
1.107	20.98
1.1077	21
1.108	21.02
1.1083	21.03
1.1086	21.05
1.1089	21.07
1.1092	21.08
1.1098	21.1
1.1101	21.12
1.1104	21.13
1.1111	21.15
1.1114	21.17
1.1117	21.18
1.112	21.2
1.1123	21.22
1.1129	21.23
1.1135	21.25
1.1139	21.27
1.1145	21.28
1.1148	21.3
1.1151	21.32
1.1157	21.33
1.116	21.35
1.1163	21.37
1.1166	21.38
1.1173	21.4
1.1176	21.42
1.1179	21.43
1.1185	21.45
1.1188	21.47
1.1191	21.48
1.1194	21.5
1.1197	21.52
1.1201	21.53
1.1207	21.55
1.121	21.57
1.1216	21.58
1.1219	21.6
1.1222	21.62
1.1228	21.63
1.1232	21.65
1.1235	21.67
1.1238	21.68
1.1244	21.7
1.1247	21.72
1.125	21.73
1.1253	21.75
1.1259	21.77
1.1263	21.78
1.1266	21.8
1.1269	21.82
1.1272	21.83
1.1275	21.85
1.1281	21.87
1.1284	21.88
1.1287	21.9
1.1294	21.92
1.1297	21.93
1.1303	21.95
1.1303	21.97
1.1306	21.98
1.1312	22
1.1315	22.02
1.1318	22.03
1.1321	22.05
1.1325	22.07
1.1328	22.08
1.1334	22.1
1.1337	22.12
1.1337	22.13
1.134	22.15
1.1346	22.17
1.1349	22.18
1.1352	22.2
1.1356	22.22
1.1359	22.23
1.1362	22.25
1.1365	22.27
1.1371	22.28
1.1374	22.3
1.1377	22.32
1.138	22.33
1.1387	22.35
1.139	22.37
1.139	22.38
1.1393	22.4
1.1396	22.42
1.1399	22.43
1.1405	22.45
1.1408	22.47
1.1411	22.48
1.1414	22.5
1.1414	22.52
1.1421	22.53
1.1424	22.55
1.1427	22.57
1.1427	22.58
1.143	22.6
1.1433	22.62
1.1436	22.63
1.1439	22.65
1.1442	22.67
1.1452	22.68
1.1452	22.7
1.1455	22.72
1.1458	22.73
1.1461	22.75
1.1464	22.77
1.1467	22.78
1.147	22.8
1.1473	22.82
1.1476	22.83
1.148	22.85
1.1483	22.87
1.1486	22.88
1.1489	22.9
1.1492	22.92
1.1492	22.93
1.1495	22.95
1.1498	22.97
1.1504	22.98
1.1504	23
1.1507	23.02
1.1511	23.03
1.1511	23.05
1.1517	23.07
1.152	23.08
1.1523	23.1
1.1523	23.12
1.1529	23.13
1.1532	23.15
1.1535	23.17
1.1538	23.18
1.1542	23.2
1.1545	23.22
1.1545	23.23
1.1548	23.25
1.1554	23.27
1.1554	23.28
1.1557	23.3
1.156	23.32
1.1563	23.33
1.1563	23.35
1.1566	23.37
1.1569	23.38
1.1573	23.4
1.1576	23.42
1.1579	23.43
1.1582	23.45
1.1582	23.47
1.1585	23.48
1.1588	23.5
1.1591	23.52
1.1594	23.53
1.1594	23.55
1.16	23.57
1.1604	23.58
1.1604	23.6
1.161	23.62
1.1613	23.63
1.1616	23.65
1.1616	23.67
1.1619	23.68
1.1622	23.7
1.1625	23.72
1.1628	23.73
1.1628	23.75
1.1631	23.77
1.1635	23.78
1.1638	23.8
1.1641	23.82
1.1644	23.83
1.1644	23.85
1.1647	23.87
1.1653	23.88
1.1653	23.9
1.1656	23.92
1.1659	23.93
1.1662	23.95
1.1662	23.97
1.1666	23.98
1.1669	24
1.1672	24.02
1.1675	24.03
1.1675	24.05
1.1678	24.07
1.1681	24.08
1.1687	24.1
1.169	24.12
1.1693	24.13
1.1693	24.15
1.1697	24.17
1.17	24.18
1.1703	24.2
1.1706	24.22
1.1706	24.23
1.1709	24.25
1.1712	24.27
1.1715	24.28
1.1715	24.3
1.1718	24.32
1.1721	24.33
1.1724	24.35
1.1728	24.37
1.1728	24.38
1.1731	24.4
1.1734	24.42
1.1737	24.43
1.174	24.45
1.1743	24.47
1.1743	24.48
1.1746	24.5
1.1749	24.52
1.1752	24.53
1.1755	24.55
1.1759	24.57
1.1765	24.58
1.1765	24.6
1.1768	24.62
1.1771	24.63
1.1774	24.65
1.1774	24.67
1.1777	24.68
1.178	24.7
1.1783	24.72
1.1786	24.73
1.1786	24.75
1.1793	24.77
1.1793	24.78
1.1796	24.8
1.1799	24.82
1.1799	24.83
1.1802	24.85
1.1805	24.87
1.1808	24.88
1.1811	24.9
1.1811	24.92
1.1814	24.93
1.1817	24.95
1.1821	24.97
1.1824	24.98
1.1824	25
1.1827	25.02
1.183	25.03
1.1833	25.05
1.1836	25.07
1.1839	25.08
1.1839	25.1
1.1845	25.12
1.1848	25.13
1.1852	25.15
1.1855	25.17
1.1858	25.18
1.1858	25.2
1.1861	25.22
1.1864	25.23
1.1867	25.25
1.1867	25.27
1.1873	25.28
1.1873	25.3
1.1879	25.32
1.1879	25.33
1.1883	25.35
1.1886	25.37
1.1886	25.38
1.1889	25.4
1.1892	25.42
1.1895	25.43
1.1898	25.45
1.1901	25.47
1.1904	25.48
1.1904	25.5
1.1907	25.52
1.191	25.53
1.191	25.55
1.1914	25.57
1.1917	25.58
1.1923	25.6
1.1926	25.62
1.1929	25.63
1.1932	25.65
1.1932	25.67
1.1935	25.68
1.1938	25.7
1.1941	25.72
1.1941	25.73
1.1945	25.75
1.1948	25.77
1.1951	25.78
1.1954	25.8
1.1957	25.82
1.196	25.83
1.196	25.85
1.1963	25.87
1.1966	25.88
1.1969	25.9
1.1969	25.92
1.1976	25.93
1.1976	25.95
1.1979	25.97
1.1982	25.98
1.1985	26
1.1985	26.02
1.1991	26.03
1.1994	26.05
1.1994	26.07
1.2	26.08
1.2003	26.1
1.2007	26.12
1.201	26.13
1.2013	26.15
1.2016	26.17
1.2019	26.18
1.2022	26.2
1.2025	26.22
1.2028	26.23
1.2031	26.25
1.2034	26.27
1.2038	26.28
1.2041	26.3
1.2044	26.32
1.2047	26.33
1.205	26.35
1.2053	26.37
1.2059	26.38
1.2062	26.4
1.2065	26.42
1.2069	26.43
1.2072	26.45
1.2075	26.47
1.2081	26.48
1.2084	26.5
1.209	26.52
1.2093	26.53
1.2096	26.55
1.21	26.57
1.2103	26.58
1.2109	26.6
1.2112	26.62
1.2115	26.63
1.2118	26.65
1.2121	26.67
1.2124	26.68
1.2131	26.7
1.2134	26.72
1.2137	26.73
1.214	26.75
1.2143	26.77
1.2146	26.78
1.2152	26.8
1.2158	26.82
1.2162	26.83
1.2165	26.85
1.2171	26.87
1.2174	26.88
1.2177	26.9
1.218	26.92
1.2183	26.93
1.2189	26.95
1.2193	26.97
1.2196	26.98
1.2199	27
1.2205	27.02
1.2208	27.03
1.2211	27.05
1.2217	27.07
1.222	27.08
1.222	27.1
1.2227	27.12
1.223	27.13
1.2233	27.15
1.2239	27.17
1.2245	27.18
1.2248	27.2
1.2251	27.22
1.2255	27.23
1.2258	27.25
1.2261	27.27
1.2267	27.28
1.227	27.3
1.2273	27.32
1.2276	27.33
1.2279	27.35
1.2286	27.37
1.2289	27.38
1.2289	27.4
1.2292	27.42
1.2298	27.43
1.2301	27.45
1.2304	27.47
1.2307	27.48
1.2317	27.5
1.2317	27.52
1.232	27.53
1.2323	27.55
1.2326	27.57
1.2332	27.58
1.2335	27.6
1.2338	27.62
1.2341	27.63
1.2344	27.65
1.2344	27.67
1.2351	27.68
1.2354	27.7
1.2357	27.72
1.236	27.73
1.2363	27.75
1.2366	27.77
1.2369	27.78
1.2372	27.8
1.2375	27.82
1.2379	27.83
1.2382	27.85
1.2385	27.87
1.2388	27.88
1.2394	27.9
1.2397	27.92
1.24	27.93
1.2403	27.95
1.2406	27.97
1.241	27.98
1.2413	28
1.2416	28.02
1.2419	28.03
1.2419	28.05
1.2425	28.07
1.2428	28.08
1.2431	28.1
1.2431	28.12
1.2434	28.13
1.2437	28.15
1.2441	28.17
1.2444	28.18
1.2447	28.2
1.245	28.22
1.2453	28.23
1.2456	28.25
1.2459	28.27
1.2462	28.28
1.2465	28.3
1.2468	28.32
1.2468	28.33
1.2475	28.35
1.2478	28.37
1.2478	28.38
1.2484	28.4
1.2484	28.42
1.2487	28.43
1.249	28.45
1.2493	28.47
1.2496	28.48
1.25	28.5
1.2503	28.52
1.2506	28.53
1.2506	28.55
1.2509	28.57
1.2512	28.58
1.2515	28.6
1.2518	28.62
1.2521	28.63
1.2524	28.65
1.2524	28.67
1.2527	28.68
1.2531	28.7
1.2534	28.72
1.2534	28.73
1.2537	28.75
1.254	28.77
1.2543	28.78
1.2546	28.8
1.2552	28.82
1.2555	28.83
1.2555	28.85
1.2558	28.87
1.2562	28.88
1.2565	28.9
1.2565	28.92
1.2568	28.93
1.2571	28.95
1.2574	28.97
1.2577	28.98
1.2577	29
1.258	29.02
1.2583	29.03
1.2586	29.05
1.2586	29.07
1.2589	29.08
1.2593	29.1
1.2596	29.12
1.2599	29.13
1.2599	29.15
1.2602	29.17
1.2605	29.18
1.2605	29.2
1.2608	29.22
1.2611	29.23
1.2614	29.25
1.2617	29.27
1.2617	29.28
1.262	29.3
1.2624	29.32
1.2627	29.33
1.2627	29.35
1.2633	29.37
1.2636	29.38
1.2639	29.4
1.2642	29.42
1.2642	29.43
1.2645	29.45
1.2648	29.47
1.2651	29.48
1.2651	29.5
1.2655	29.52
1.2655	29.53
1.2661	29.55
1.2661	29.57
1.2664	29.58
1.2664	29.6
1.267	29.62
1.267	29.63
1.2673	29.65
1.2676	29.67
1.2679	29.68
1.2679	29.7
1.2679	29.72
1.2686	29.73
1.2689	29.75
1.2692	29.77
1.2692	29.78
1.2692	29.8
1.2695	29.82
1.2698	29.83
1.2701	29.85
1.2701	29.87
1.2704	29.88
1.271	29.9
1.2713	29.92
1.2713	29.93
1.2717	29.95
1.272	29.97
1.272	29.98
1.2723	30
1.2726	30.02
1.2729	30.03
1.2729	30.05
1.2732	30.07
1.2735	30.08
1.2738	30.1
1.2738	30.12
1.2741	30.13
1.2744	30.15
1.2748	30.17
1.2748	30.18
1.2751	30.2
1.2754	30.22
1.2757	30.23
1.2757	30.25
1.276	30.27
1.2763	30.28
1.2763	30.3
1.2766	30.32
1.2769	30.33
1.2772	30.35
1.2772	30.37
1.2775	30.38
1.2779	30.4
1.2782	30.42
1.2782	30.43
1.2788	30.45
1.2791	30.47
1.2791	30.48
1.2794	30.5
1.2797	30.52
1.2797	30.53
1.28	30.55
1.2803	30.57
1.2806	30.58
1.2806	30.6
1.281	30.62
1.2813	30.63
1.2816	30.65
1.2819	30.67
1.2819	30.68
1.2822	30.7
1.2825	30.72
1.2825	30.73
1.2828	30.75
1.2831	30.77
1.2834	30.78
1.2834	30.8
1.2837	30.82
1.2841	30.83
1.2844	30.85
1.2844	30.87
1.2847	30.88
1.285	30.9
1.285	30.92
1.2853	30.93
1.2856	30.95
1.2859	30.97
1.2859	30.98
1.2862	31
1.2868	31.02
1.2872	31.03
1.2872	31.05
1.2875	31.07
1.2878	31.08
1.2878	31.1
1.2881	31.12
1.2884	31.13
1.2887	31.15
1.2887	31.17
1.289	31.18
1.2893	31.2
1.2896	31.22
1.2896	31.23
1.2899	31.25
1.2903	31.27
1.2906	31.28
1.2906	31.3
1.2909	31.32
1.2909	31.33
1.2912	31.35
1.2915	31.37
1.2918	31.38
1.2918	31.4
1.2921	31.42
1.2924	31.43
1.2927	31.45
1.293	31.47
1.293	31.48
1.2934	31.5
1.2937	31.52
1.294	31.53
1.294	31.55
1.2946	31.57
1.2946	31.58
1.2949	31.6
1.2952	31.62
1.2955	31.63
1.2958	31.65
1.2961	31.67
1.2965	31.68
1.2965	31.7
1.2968	31.72
1.2971	31.73
1.2974	31.75
1.2977	31.77
1.298	31.78
1.298	31.8
1.2983	31.82
1.2986	31.83
1.2989	31.85
1.2992	31.87
1.2996	31.88
1.2999	31.9
1.3002	31.92
1.3005	31.93
1.3008	31.95
1.3011	31.97
1.3014	31.98
1.3017	32
1.3023	32.02
1.3027	32.03
1.3033	32.05
1.3033	32.07
1.3036	32.08
1.3039	32.1
1.3042	32.12
1.3048	32.13
1.3051	32.15
1.3054	32.17
1.3054	32.18
1.3061	32.2
1.3064	32.22
1.3067	32.23
1.307	32.25
1.3073	32.27
1.3076	32.28
1.3079	32.3
1.3082	32.32
1.3085	32.33
1.3089	32.35
1.3092	32.37
1.3098	32.38
1.3104	32.4
1.3107	32.42
1.311	32.43
1.3116	32.45
1.312	32.47
1.3123	32.48
1.3126	32.5
1.3129	32.52
1.3132	32.53
1.3135	32.55
1.3138	32.57
1.3141	32.58
1.3147	32.6
1.3151	32.62
1.3154	32.63
1.3157	32.65
1.316	32.67
1.3163	32.68
1.3166	32.7
1.3169	32.72
1.3175	32.73
1.3182	32.75
1.3182	32.77
1.3188	32.78
1.3191	32.8
1.3194	32.82
1.3197	32.83
1.32	32.85
1.32	32.87
1.3206	32.88
1.3209	32.9
1.3213	32.92
1.3216	32.93
1.3219	32.95
1.3222	32.97
1.3225	32.98
1.3228	33
1.3231	33.02
1.3234	33.03
1.3237	33.05
1.324	33.07
1.3244	33.08
1.3247	33.1
1.325	33.12
1.3253	33.13
1.3259	33.15
1.3259	33.17
1.3265	33.18
1.3268	33.2
1.3271	33.22
1.3275	33.23
1.3278	33.25
[truncated: 74,889 more rows]
[truncated: 787 more columns]

[truncated: 9 more sheets: Figure 3h, Figure 4a, Figure 4b, Figure 4c, Figure 4d, Figure 4e, Figure 4f, Figure 4h, Figure 5f]
