# Supplementary material for: Optimizing potassium polysulfides for high performance potassium-sulfur batteries
Source: Nat Commun. 2024 Feb 2;15:1005. doi: 10.1038/s41467-024-45405-w (PMC10837207; doi:10.1038/s41467-024-45405-w)
Supplement: Supplementary file 3 — Source Data [file 41467_2024_45405_MOESM3_ESM.zip › Source Data - Supplementary Information.xlsx]

## Sheet: Supplementary Figure 2
Supplementary Figure 2c				Supplementary Figure 2f				Supplementary Figure 2i
	NC				W2C@NC				WSA-W2C@NC
	Particle number	Diameter (nm)			Particle number	Diameter (nm)			Particle number	Diameter (nm)
	1	159.27			1	166.51			1	181.46
	2	152.06			2	181.19			2	175.86
	3	167.67			3	177.77			3	162.33
	4	164.01			4	156.02			4	197.78
	5	186.74			5	177.1			5	167.78
	6	179.31			6	157.19			6	176.87
	7	145.92			7	172.31			7	166.87
	8	155.73			8	169.39			8	180.32
	9	147.07			9	173.2			9	193.8
	10	167.26			10	165.91			10	180.97
	11	150.12			11	178.5			11	160.18
	12	154.93			12	175.72			12	168.43
	13	151.69			13	145.35			13	186.89
	14	149.8			14	149.45			14	189.9
	15	153.21			15	162.93			15	182.89
	16	178.28			16	153.08			16	190.87
	17	146.41			17	149.96			17	181.62
	18	168.82			18	176.74			18	184.24
	19	174.63			19	165.99			19	173.17
	20	176.09			20	132.56			20	146.72
	21	142.58			21	161.22			21	145.2
	22	171.8			22	150.41			22	204.22
	23	139.26			23	154.78			23	160.93
	24	146.44			24	133.41			24	157.75
	25	133.36			25	136.16			25	167.47
	26	191.26			26	148.75			26	196.68
	27	161.48			27	154.98			27	168.43
	28	164.71			28	165.7			28	204.97
	29	171.94			29	149.89			29	174.92
	30	147.03			30	198.2			30	175.09
	31	182.53			31	187.55			31	182.08
	32	144.46			32	168.7			32	180.93
	33	177.25			33	157.35			33	189.37
	34	135.96			34	169.24			34	200.98
	35	152.99			35	152.42			35	199.48
	36	152.69			36	139.95			36	182.9
	37	144.71			37	179.45			37	163.27
	38	173.55			38	165.06			38	203.65
	39	165.83			39	138.84			39	186.73
	40	189.31			40	148.46			40	203.42
	41	170.17			41	131.95			41	198.73
	42	167.81			42	165.63			42	176.81
	43	152.71			43	148.4			43	182.19
	44	148.54			44	164.67			44	171.38
	45	182.75			45	158.35			45	193.24
	46	169.84			46	173.48			46	194.12
	47	162.57			47	157.25			47	207.37
	48	164.08			48	178.57			48	180.75
	49	191.26			49	181.84			49	187.63
	50	172.32			50	190.24			50	210.33
	51	184.18			51	163.36			51	207.88
	52	188.99			52	162.76			52	196.61
	53	178.28			53	148.35			53	166.12
	54	177.32			54	148.3			54	171.07
	55	154.04			55	161.31			55	191.48
	56	185.42			56	145.88			56	187.14
	57	173.78			57	160.37			57	187.05
	58	149.4			58	177.8			58	171.04
	59	184.7			59	180.24			59	177.85
	60	161.78			60	148.85			60	201.65
	61	178.78			61	232.74			61	169.22
	62	168.95			62	172.85			62	171.41
	63	148.52			63	156.02			63	204.05
	64	151.15			64	185.65			64	208.66
	65	175.43			65	153.29			65	212.1
	66	164.33			66	131.09			66	199.84
	67	189.94			67	134.79			67	188.26
	68	148.6			68	161.56			68	191.52
	69	162.97			69	158.84			69	212.98
	70	161.46			70	171.14			70	188.73
	71	171.31			71	166			71	202.36
	72	150.05			72	174.1			72	211.96
	73	166.72			73	192.8			73	190
	74	150.42			74	160.1			74	175.18
	75	175.33			75	166.67			75	186.28
	76	166.71			76	159.92			76	197.2
	77	171.28			77	153.47			77	212.91
	78	155.03			78	120.64			78	200.48
	79	166.59			79	130.02			79	205.07
	80	166.84			80	151.42			80	191.93
	81	180.4			81	139.32			81	170.57
	82	169.28			82	139.22			82	175.04
	83	183.16			83	132.85			83	168.2
	84	170.45			84	191.8			84	194.21
	85	178.98			85	169.03			85	156.16
	86	165.5			86	188.47			86	210.8
	87	167.11			87	208.55			87	185.04
	88	186.19			88	194.11			88	226.39
	89	188.48			89	187.04			89	205.79
	90	175.45			90	205.98			90	183.85
	91	178.58			91	191.87			91	185.19
	92	167.89			92	174.44			92	189.36
	93	192.75			93	165.64			93	168.29
	94	174.31			94	170.54			94	197.11
	95	146.8			95	170.54			95	175.66
	96	157.84			96	148.68			96	198.99
	97	147.86			97	146.95			97	182.66
	98	171.2			98	172.07			98	204.68
	99	196.71			99	147.01			99	175.35
	100	149.74			100	174.44			100	183.39

## Sheet: Supplementary Figure 5
Supplementary Figure 5a							Supplementary Figure 5b
	W2C@NC			WSA-W2C@NC				W2C@NC/S			WSA-W2C@NC/S
	2-Theta (degree)	Intensity (counts)		2-Theta (degree)	Intensity (counts)			2-Theta (degree)	Intensity (counts)		2-Theta (degree)	Intensity (counts)
	10.0001	440		10.0001	629			10.0001	151		10.0001	151
	10.0206	509		10.0206	637			10.0206	164		10.0206	168
	10.041	450		10.041	655			10.041	165		10.041	134
	10.0615	484		10.0615	592			10.0615	154		10.0615	166
	10.0819	448		10.0819	591			10.0819	140		10.0819	171
	10.1024	470		10.1024	572			10.1024	196		10.1024	163
	10.1229	467		10.1229	604			10.1229	146		10.1229	161
	10.1433	408		10.1433	605			10.1433	159		10.1433	177
	10.1638	461		10.1638	593			10.1638	156		10.1638	156
	10.1843	465		10.1843	618			10.1843	150		10.1843	154
	10.2047	456		10.2047	644			10.2047	142		10.2047	161
	10.2252	429		10.2252	652			10.2252	157		10.2252	162
	10.2456	442		10.2456	621			10.2456	165		10.2456	162
	10.2661	464		10.2661	610			10.2661	164		10.2661	164
	10.2866	450		10.2866	620			10.2866	142		10.2866	151
	10.307	430		10.307	595			10.307	141		10.307	152
	10.3275	416		10.3275	615			10.3275	162		10.3275	151
	10.348	435		10.348	597			10.348	165		10.348	155
	10.3684	454		10.3684	608			10.3684	143		10.3684	158
	10.3889	423		10.3889	560			10.3889	148		10.3889	161
	10.4093	421		10.4093	604			10.4093	155		10.4093	149
	10.4298	444		10.4298	613			10.4298	133		10.4298	129
	10.4503	445		10.4503	542			10.4503	167		10.4503	161
	10.4707	450		10.4707	648			10.4707	149		10.4707	156
	10.4912	471		10.4912	611			10.4912	145		10.4912	166
	10.5117	441		10.5117	539			10.5117	128		10.5117	146
	10.5321	442		10.5321	572			10.5321	128		10.5321	149
	10.5526	479		10.5526	608			10.5526	164		10.5526	138
	10.573	463		10.573	565			10.573	145		10.573	132
	10.5935	454		10.5935	597			10.5935	166		10.5935	148
	10.614	483		10.614	553			10.614	148		10.614	180
	10.6344	427		10.6344	579			10.6344	165		10.6344	147
	10.6549	465		10.6549	654			10.6549	163		10.6549	156
	10.6753	446		10.6753	603			10.6753	129		10.6753	163
	10.6958	423		10.6958	555			10.6958	149		10.6958	157
	10.7163	488		10.7163	587			10.7163	142		10.7163	160
	10.7367	413		10.7367	608			10.7367	134		10.7367	167
	10.7572	426		10.7572	605			10.7572	163		10.7572	157
	10.7777	431		10.7777	592			10.7777	148		10.7777	165
	10.7981	448		10.7981	583			10.7981	142		10.7981	150
	10.8186	464		10.8186	534			10.8186	155		10.8186	160
	10.8391	433		10.8391	618			10.8391	150		10.8391	128
	10.8595	408		10.8595	611			10.8595	141		10.8595	143
	10.88	464		10.88	558			10.88	144		10.88	160
	10.9004	442		10.9004	569			10.9004	152		10.9004	153
	10.9209	467		10.9209	561			10.9209	145		10.9209	146
	10.9414	428		10.9414	556			10.9414	160		10.9414	106
	10.9618	425		10.9618	567			10.9618	164		10.9618	150
	10.9823	435		10.9823	555			10.9823	136		10.9823	157
	11.0028	419		11.0028	570			11.0028	138		11.0028	144
	11.0232	404		11.0232	571			11.0232	161		11.0232	160
	11.0437	455		11.0437	613			11.0437	156		11.0437	140
	11.0641	422		11.0641	604			11.0641	145		11.0641	144
	11.0846	475		11.0846	553			11.0846	142		11.0846	150
	11.1051	412		11.1051	617			11.1051	123		11.1051	156
	11.1255	438		11.1255	557			11.1255	153		11.1255	160
	11.146	409		11.146	557			11.146	164		11.146	150
	11.1664	433		11.1664	559			11.1664	143		11.1664	149
	11.1869	462		11.1869	579			11.1869	153		11.1869	136
	11.2074	413		11.2074	562			11.2074	145		11.2074	141
	11.2278	452		11.2278	577			11.2278	126		11.2278	150
	11.2483	416		11.2483	629			11.2483	147		11.2483	161
	11.2688	451		11.2688	555			11.2688	136		11.2688	160
	11.2892	420		11.2892	562			11.2892	148		11.2892	144
	11.3097	429		11.3097	582			11.3097	141		11.3097	129
	11.3301	437		11.3301	563			11.3301	135		11.3301	153
	11.3506	440		11.3506	579			11.3506	160		11.3506	145
	11.3711	419		11.3711	580			11.3711	142		11.3711	164
	11.3915	394		11.3915	602			11.3915	149		11.3915	169
	11.412	461		11.412	550			11.412	139		11.412	149
	11.4325	424		11.4325	539			11.4325	133		11.4325	160
	11.4529	445		11.4529	551			11.4529	140		11.4529	146
	11.4734	429		11.4734	621			11.4734	162		11.4734	169
	11.4939	404		11.4939	573			11.4939	170		11.4939	132
	11.5143	419		11.5143	564			11.5143	143		11.5143	123
	11.5348	453		11.5348	610			11.5348	149		11.5348	142
	11.5552	418		11.5552	549			11.5552	153		11.5552	127
	11.5757	463		11.5757	579			11.5757	144		11.5757	143
	11.5962	422		11.5962	572			11.5962	137		11.5962	143
	11.6166	416		11.6166	558			11.6166	149		11.6166	160
	11.6371	450		11.6371	545			11.6371	150		11.6371	161
	11.6576	426		11.6576	580			11.6576	136		11.6576	123
	11.678	431		11.678	545			11.678	143		11.678	144
	11.6985	460		11.6985	561			11.6985	155		11.6985	156
	11.7189	394		11.7189	551			11.7189	156		11.7189	121
	11.7394	387		11.7394	529			11.7394	137		11.7394	155
	11.7599	431		11.7599	533			11.7599	144		11.7599	175
	11.7803	454		11.7803	569			11.7803	166		11.7803	143
	11.8008	423		11.8008	566			11.8008	132		11.8008	165
	11.8212	446		11.8212	539			11.8212	164		11.8212	155
	11.8417	439		11.8417	572			11.8417	160		11.8417	157
	11.8622	427		11.8622	555			11.8622	162		11.8622	150
	11.8826	403		11.8826	558			11.8826	145		11.8826	156
	11.9031	437		11.9031	502			11.9031	157		11.9031	154
	11.9236	433		11.9236	549			11.9236	141		11.9236	158
	11.944	435		11.944	570			11.944	135		11.944	153
	11.9645	428		11.9645	589			11.9645	120		11.9645	168
	11.9849	408		11.9849	566			11.9849	138		11.9849	139
	12.0054	423		12.0054	510			12.0054	134		12.0054	142
	12.0259	400		12.0259	559			12.0259	148		12.0259	155
	12.0463	444		12.0463	551			12.0463	141		12.0463	144
	12.0668	406		12.0668	546			12.0668	150		12.0668	137
	12.0873	384		12.0873	540			12.0873	159		12.0873	144
	12.1077	446		12.1077	511			12.1077	171		12.1077	164
	12.1282	421		12.1282	525			12.1282	131		12.1282	163
	12.1486	457		12.1486	564			12.1486	150		12.1486	146
	12.1691	439		12.1691	580			12.1691	151		12.1691	162
	12.1896	425		12.1896	594			12.1896	145		12.1896	150
	12.21	409		12.21	556			12.21	147		12.21	180
	12.2305	384		12.2305	563			12.2305	156		12.2305	151
	12.251	422		12.251	572			12.251	150		12.251	175
	12.2714	414		12.2714	550			12.2714	155		12.2714	154
	12.2919	420		12.2919	565			12.2919	151		12.2919	156
	12.3123	472		12.3123	554			12.3123	144		12.3123	154
	12.3328	443		12.3328	579			12.3328	152		12.3328	144
	12.3533	423		12.3533	545			12.3533	162		12.3533	122
	12.3737	431		12.3737	576			12.3737	140		12.3737	152
	12.3942	411		12.3942	562			12.3942	130		12.3942	170
	12.4147	398		12.4147	550			12.4147	156		12.4147	168
	12.4351	419		12.4351	559			12.4351	149		12.4351	156
	12.4556	394		12.4556	578			12.4556	125		12.4556	150
	12.476	413		12.476	592			12.476	150		12.476	157
	12.4965	397		12.4965	591			12.4965	163		12.4965	158
	12.517	445		12.517	564			12.517	156		12.517	169
	12.5374	397		12.5374	519			12.5374	144		12.5374	152
	12.5579	421		12.5579	583			12.5579	173		12.5579	158
	12.5784	454		12.5784	512			12.5784	161		12.5784	162
	12.5988	411		12.5988	549			12.5988	143		12.5988	154
	12.6193	423		12.6193	528			12.6193	143		12.6193	161
	12.6397	399		12.6397	573			12.6397	142		12.6397	171
	12.6602	443		12.6602	553			12.6602	128		12.6602	165
	12.6807	398		12.6807	562			12.6807	141		12.6807	178
	12.7011	416		12.7011	586			12.7011	154		12.7011	145
	12.7216	446		12.7216	534			12.7216	132		12.7216	165
	12.7421	379		12.7421	555			12.7421	137		12.7421	146
	12.7625	415		12.7625	578			12.7625	170		12.7625	150
	12.783	438		12.783	562			12.783	157		12.783	142
	12.8034	425		12.8034	571			12.8034	134		12.8034	169
	12.8239	409		12.8239	544			12.8239	159		12.8239	130
	12.8444	421		12.8444	544			12.8444	155		12.8444	171
	12.8648	462		12.8648	545			12.8648	131		12.8648	157
	12.8853	399		12.8853	547			12.8853	139		12.8853	143
	12.9057	433		12.9057	537			12.9057	140		12.9057	171
	12.9262	417		12.9262	556			12.9262	180		12.9262	154
	12.9467	441		12.9467	583			12.9467	136		12.9467	162
	12.9671	448		12.9671	544			12.9671	162		12.9671	141
	12.9876	390		12.9876	510			12.9876	141		12.9876	183
	13.0081	415		13.0081	527			13.0081	161		13.0081	165
	13.0285	455		13.0285	579			13.0285	158		13.0285	151
	13.049	438		13.049	575			13.049	155		13.049	161
	13.0694	442		13.0694	545			13.0694	163		13.0694	168
	13.0899	408		13.0899	536			13.0899	150		13.0899	160
	13.1104	421		13.1104	550			13.1104	161		13.1104	163
	13.1308	463		13.1308	559			13.1308	146		13.1308	177
	13.1513	425		13.1513	546			13.1513	153		13.1513	154
	13.1718	417		13.1718	586			13.1718	149		13.1718	200
	13.1922	440		13.1922	584			13.1922	139		13.1922	157
	13.2127	449		13.2127	528			13.2127	164		13.2127	163
	13.2332	447		13.2332	555			13.2332	170		13.2332	181
	13.2536	423		13.2536	605			13.2536	159		13.2536	163
	13.2741	475		13.2741	544			13.2741	145		13.2741	186
	13.2945	473		13.2945	600			13.2945	165		13.2945	138
	13.315	415		13.315	609			13.315	158		13.315	196
	13.3355	412		13.3355	553			13.3355	151		13.3355	154
	13.3559	465		13.3559	559			13.3559	145		13.3559	160
	13.3764	400		13.3764	588			13.3764	149		13.3764	178
	13.3969	428		13.3969	500			13.3969	176		13.3969	147
	13.4173	455		13.4173	565			13.4173	177		13.4173	162
	13.4378	426		13.4378	598			13.4378	153		13.4378	165
	13.4582	474		13.4582	560			13.4582	139		13.4582	166
	13.4787	422		13.4787	571			13.4787	163		13.4787	165
	13.4992	407		13.4992	593			13.4992	152		13.4992	144
	13.5196	454		13.5196	580			13.5196	148		13.5196	151
	13.5401	442		13.5401	533			13.5401	161		13.5401	154
	13.5605	415		13.5605	543			13.5605	185		13.5605	147
	13.581	418		13.581	554			13.581	147		13.581	175
	13.6015	442		13.6015	547			13.6015	163		13.6015	175
	13.6219	433		13.6219	543			13.6219	161		13.6219	157
	13.6424	489		13.6424	515			13.6424	158		13.6424	153
	13.6629	455		13.6629	542			13.6629	132		13.6629	160
	13.6833	437		13.6833	539			13.6833	135		13.6833	169
	13.7038	418		13.7038	567			13.7038	166		13.7038	155
	13.7242	444		13.7242	618			13.7242	165		13.7242	171
	13.7447	415		13.7447	569			13.7447	163		13.7447	169
	13.7652	476		13.7652	538			13.7652	189		13.7652	154
	13.7856	445		13.7856	583			13.7856	137		13.7856	186
	13.8061	427		13.8061	533			13.8061	184		13.8061	160
	13.8266	423		13.8266	545			13.8266	158		13.8266	162
	13.847	428		13.847	622			13.847	163		13.847	176
	13.8675	450		13.8675	534			13.8675	165		13.8675	165
	13.888	449		13.888	587			13.888	162		13.888	166
	13.9084	440		13.9084	600			13.9084	170		13.9084	150
	13.9289	423		13.9289	552			13.9289	132		13.9289	152
	13.9493	422		13.9493	590			13.9493	175		13.9493	165
	13.9698	473		13.9698	580			13.9698	168		13.9698	168
	13.9903	463		13.9903	594			13.9903	157		13.9903	167
	14.0107	480		14.0107	590			14.0107	168		14.0107	194
	14.0312	465		14.0312	585			14.0312	181		14.0312	178
	14.0517	456		14.0517	598			14.0517	174		14.0517	181
	14.0721	432		14.0721	573			14.0721	183		14.0721	175
	14.0926	427		14.0926	552			14.0926	162		14.0926	179
	14.113	411		14.113	561			14.113	160		14.113	156
	14.1335	453		14.1335	530			14.1335	161		14.1335	175
	14.154	448		14.154	575			14.154	184		14.154	175
	14.1744	468		14.1744	516			14.1744	152		14.1744	163
	14.1949	463		14.1949	590			14.1949	155		14.1949	176
	14.2154	478		14.2154	599			14.2154	138		14.2154	179
	14.2358	439		14.2358	546			14.2358	156		14.2358	175
	14.2563	476		14.2563	616			14.2563	174		14.2563	168
	14.2767	480		14.2767	587			14.2767	153		14.2767	160
	14.2972	434		14.2972	550			14.2972	148		14.2972	191
	14.3177	435		14.3177	608			14.3177	163		14.3177	175
	14.3381	449		14.3381	581			14.3381	172		14.3381	156
	14.3586	436		14.3586	548			14.3586	192		14.3586	192
	14.379	458		14.379	574			14.379	175		14.379	171
	14.3995	466		14.3995	576			14.3995	188		14.3995	171
	14.42	498		14.42	577			14.42	153		14.42	184
	14.4404	461		14.4404	566			14.4404	168		14.4404	194
	14.4609	449		14.4609	566			14.4609	170		14.4609	175
	14.4814	424		14.4814	567			14.4814	182		14.4814	171
	14.5018	422		14.5018	536			14.5018	168		14.5018	210
	14.5223	453		14.5223	586			14.5223	178		14.5223	190
	14.5427	445		14.5427	590			14.5427	161		14.5427	174
	14.5632	487		14.5632	594			14.5632	168		14.5632	177
	14.5837	484		14.5837	593			14.5837	174		14.5837	195
	14.6041	418		14.6041	608			14.6041	159		14.6041	196
	14.6246	460		14.6246	522			14.6246	155		14.6246	180
	14.6451	427		14.6451	592			14.6451	149		14.6451	184
	14.6655	439		14.6655	554			14.6655	151		14.6655	191
	14.686	483		14.686	618			14.686	191		14.686	187
	14.7064	468		14.7064	638			14.7064	190		14.7064	202
	14.7269	446		14.7269	591			14.7269	192		14.7269	180
	14.7474	465		14.7474	574			14.7474	163		14.7474	200
	14.7678	441		14.7678	591			14.7678	166		14.7678	188
	14.7883	462		14.7883	639			14.7883	182		14.7883	187
	14.8088	472		14.8088	592			14.8088	188		14.8088	166
	14.8292	424		14.8292	604			14.8292	161		14.8292	202
	14.8497	431		14.8497	561			14.8497	183		14.8497	174
	14.8701	487		14.8701	591			14.8701	186		14.8701	179
	14.8906	494		14.8906	613			14.8906	177		14.8906	186
	14.9111	497		14.9111	631			14.9111	170		14.9111	163
	14.9315	459		14.9315	616			14.9315	174		14.9315	197
	14.952	443		14.952	603			14.952	188		14.952	185
	14.9725	414		14.9725	650			14.9725	180		14.9725	184
	14.9929	465		14.9929	603			14.9929	159		14.9929	167
	15.0134	445		15.0134	590			15.0134	181		15.0134	170
	15.0338	471		15.0338	604			15.0338	174		15.0338	167
	15.0543	476		15.0543	569			15.0543	186		15.0543	187
	15.0748	473		15.0748	604			15.0748	166		15.0748	183
	15.0952	489		15.0952	588			15.0952	183		15.0952	198
	15.1157	475		15.1157	586			15.1157	185		15.1157	188
	15.1362	490		15.1362	563			15.1362	173		15.1362	187
	15.1566	456		15.1566	575			15.1566	184		15.1566	186
	15.1771	433		15.1771	633			15.1771	178		15.1771	194
	15.1975	447		15.1975	615			15.1975	198		15.1975	184
	15.218	478		15.218	579			15.218	173		15.218	197
	15.2385	472		15.2385	604			15.2385	191		15.2385	180
	15.2589	489		15.2589	604			15.2589	172		15.2589	188
	15.2794	423		15.2794	575			15.2794	188		15.2794	175
	15.2998	453		15.2998	548			15.2998	175		15.2998	168
	15.3203	447		15.3203	608			15.3203	177		15.3203	192
	15.3408	469		15.3408	614			15.3408	187		15.3408	202
	15.3612	483		15.3612	654			15.3612	182		15.3612	192
	15.3817	465		15.3817	660			15.3817	200		15.3817	207
	15.4022	457		15.4022	631			15.4022	193		15.4022	215
	15.4226	467		15.4226	628			15.4226	199		15.4226	182
	15.4431	507		15.4431	594			15.4431	220		15.4431	196
	15.4635	461		15.4635	642			15.4635	165		15.4635	192
	15.484	517		15.484	611			15.484	200		15.484	194
	15.5045	467		15.5045	638			15.5045	190		15.5045	210
	15.5249	463		15.5249	579			15.5249	201		15.5249	195
	15.5454	514		15.5454	596			15.5454	208		15.5454	203
	15.5659	513		15.5659	642			15.5659	182		15.5659	194
	15.5863	455		15.5863	593			15.5863	183		15.5863	192
	15.6068	470		15.6068	607			15.6068	216		15.6068	176
	15.6273	483		15.6273	640			15.6273	184		15.6273	212
	15.6477	474		15.6477	621			15.6477	196		15.6477	171
	15.6682	436		15.6682	631			15.6682	176		15.6682	197
	15.6886	496		15.6886	631			15.6886	212		15.6886	178
	15.7091	482		15.7091	626			15.7091	185		15.7091	212
	15.7296	456		15.7296	629			15.7296	201		15.7296	200
	15.75	523		15.75	612			15.75	164		15.75	181
	15.7705	498		15.7705	633			15.7705	193		15.7705	193
	15.791	500		15.791	641			15.791	198		15.791	212
	15.8114	512		15.8114	588			15.8114	185		15.8114	197
	15.8319	467		15.8319	641			15.8319	208		15.8319	197
	15.8523	488		15.8523	634			15.8523	199		15.8523	192
	15.8728	444		15.8728	603			15.8728	196		15.8728	177
	15.8933	500		15.8933	628			15.8933	218		15.8933	205
	15.9137	518		15.9137	628			15.9137	207		15.9137	227
	15.9342	508		15.9342	592			15.9342	199		15.9342	230
	15.9547	477		15.9547	644			15.9547	172		15.9547	208
	15.9751	480		15.9751	633			15.9751	204		15.9751	190
	15.9956	520		15.9956	598			15.9956	203		15.9956	229
	16.016	497		16.016	606			16.016	203		16.016	216
	16.0365	513		16.0365	637			16.0365	164		16.0365	199
	16.057	535		16.057	633			16.057	204		16.057	183
	16.0774	531		16.0774	629			16.0774	198		16.0774	186
	16.0979	500		16.0979	636			16.0979	225		16.0979	181
	16.1183	494		16.1183	668			16.1183	216		16.1183	204
	16.1388	534		16.1388	667			16.1388	188		16.1388	214
	16.1593	486		16.1593	657			16.1593	194		16.1593	201
	16.1797	497		16.1797	639			16.1797	191		16.1797	246
	16.2002	488		16.2002	642			16.2002	194		16.2002	192
	16.2207	521		16.2207	669			16.2207	202		16.2207	204
	16.2411	516		16.2411	652			16.2411	208		16.2411	205
	16.2616	506		16.2616	649			16.2616	202		16.2616	214
	16.2821	496		16.2821	659			16.2821	198		16.2821	217
	16.3025	533		16.3025	668			16.3025	207		16.3025	205
	16.323	502		16.323	640			16.323	191		16.323	209
	16.3434	504		16.3434	649			16.3434	190		16.3434	223
	16.3639	497		16.3639	644			16.3639	224		16.3639	191
	16.3844	518		16.3844	583			16.3844	219		16.3844	221
	16.4048	467		16.4048	650			16.4048	191		16.4048	211
	16.4253	518		16.4253	612			16.4253	187		16.4253	211
	16.4458	524		16.4458	656			16.4458	193		16.4458	225
	16.4662	529		16.4662	651			16.4662	189		16.4662	186
	16.4867	503		16.4867	694			16.4867	177		16.4867	228
	16.5071	543		16.5071	636			16.5071	177		16.5071	187
	16.5276	538		16.5276	680			16.5276	178		16.5276	212
	16.5481	535		16.5481	609			16.5481	216		16.5481	216
	16.5685	516		16.5685	674			16.5685	197		16.5685	188
	16.589	560		16.589	653			16.589	169		16.589	223
	16.6094	556		16.6094	682			16.6094	189		16.6094	223
	16.6299	555		16.6299	665			16.6299	198		16.6299	229
	16.6504	494		16.6504	668			16.6504	189		16.6504	256
	16.6708	525		16.6708	621			16.6708	181		16.6708	220
	16.6913	484		16.6913	639			16.6913	222		16.6913	241
	16.7118	523		16.7118	700			16.7118	216		16.7118	232
	16.7322	494		16.7322	667			16.7322	216		16.7322	209
	16.7527	503		16.7527	679			16.7527	183		16.7527	265
	16.7731	535		16.7731	643			16.7731	200		16.7731	213
	16.7936	538		16.7936	667			16.7936	196		16.7936	255
	16.8141	528		16.8141	684			16.8141	193		16.8141	209
	16.8345	546		16.8345	620			16.8345	204		16.8345	202
	16.855	564		16.855	684			16.855	208		16.855	209
	16.8755	499		16.8755	712			16.8755	219		16.8755	213
	16.8959	521		16.8959	681			16.8959	221		16.8959	205
	16.9164	500		16.9164	663			16.9164	214		16.9164	207
	16.9368	532		16.9368	658			16.9368	232		16.9368	225
	16.9573	510		16.9573	665			16.9573	214		16.9573	248
	16.9778	550		16.9778	661			16.9778	202		16.9778	241
	16.9982	578		16.9982	659			16.9982	215		16.9982	212
	17.0187	518		17.0187	671			17.0187	239		17.0187	223
	17.0392	543		17.0392	688			17.0392	217		17.0392	220
	17.0596	523		17.0596	699			17.0596	219		17.0596	225
	17.0801	551		17.0801	697			17.0801	216		17.0801	210
	17.1005	543		17.1005	745			17.1005	219		17.1005	261
	17.121	495		17.121	677			17.121	217		17.121	257
	17.1415	543		17.1415	684			17.1415	220		17.1415	233
	17.1619	566		17.1619	709			17.1619	208		17.1619	229
	17.1824	546		17.1824	695			17.1824	199		17.1824	241
	17.2029	541		17.2029	684			17.2029	231		17.2029	216
	17.2233	520		17.2233	684			17.2233	201		17.2233	226
	17.2438	554		17.2438	698			17.2438	234		17.2438	223
	17.2642	542		17.2642	761			17.2642	208		17.2642	246
	17.2847	525		17.2847	703			17.2847	209		17.2847	233
	17.3052	514		17.3052	674			17.3052	196		17.3052	214
	17.3256	538		17.3256	743			17.3256	226		17.3256	229
	17.3461	578		17.3461	738			17.3461	221		17.3461	246
	17.3666	549		17.3666	697			17.3666	234		17.3666	231
	17.387	558		17.387	677			17.387	213		17.387	239
	17.4075	540		17.4075	684			17.4075	215		17.4075	246
	17.4279	585		17.4279	707			17.4279	199		17.4279	237
	17.4484	525		17.4484	716			17.4484	233		17.4484	228
	17.4689	540		17.4689	669			17.4689	226		17.4689	231
	17.4893	573		17.4893	708			17.4893	216		17.4893	235
	17.5098	569		17.5098	692			17.5098	201		17.5098	255
	17.5302	578		17.5302	711			17.5302	217		17.5302	205
	17.5507	575		17.5507	708			17.5507	217		17.5507	243
	17.5712	568		17.5712	690			17.5712	218		17.5712	257
	17.5916	608		17.5916	731			17.5916	226		17.5916	268
	17.6121	553		17.6121	712			17.6121	212		17.6121	243
	17.6326	580		17.6326	723			17.6326	247		17.6326	234
	17.653	588		17.653	745			17.653	220		17.653	243
	17.6735	554		17.6735	699			17.6735	222		17.6735	267
	17.694	559		17.694	739			17.694	246		17.694	211
	17.7144	550		17.7144	741			17.7144	220		17.7144	272
	17.7349	555		17.7349	775			17.7349	233		17.7349	253
	17.7553	586		17.7553	714			17.7553	227		17.7553	238
	17.7758	555		17.7758	762			17.7758	238		17.7758	250
	17.7963	555		17.7963	724			17.7963	229		17.7963	248
	17.8167	574		17.8167	694			17.8167	234		17.8167	257
	17.8372	626		17.8372	758			17.8372	250		17.8372	247
	17.8576	609		17.8576	717			17.8576	228		17.8576	236
	17.8781	587		17.8781	755			17.8781	256		17.8781	259
	17.8986	552		17.8986	764			17.8986	226		17.8986	231
	17.919	549		17.919	732			17.919	246		17.919	239
	17.9395	635		17.9395	757			17.9395	230		17.9395	265
	17.96	581		17.96	723			17.96	244		17.96	274
	17.9804	626		17.9804	720			17.9804	242		17.9804	249
	18.0009	634		18.0009	743			18.0009	257		18.0009	241
	18.0214	580		18.0214	743			18.0214	233		18.0214	245
	18.0418	595		18.0418	737			18.0418	258		18.0418	242
	18.0623	662		18.0623	739			18.0623	222		18.0623	284
	18.0827	598		18.0827	775			18.0827	236		18.0827	230
	18.1032	584		18.1032	734			18.1032	258		18.1032	276
	18.1237	610		18.1237	735			18.1237	243		18.1237	254
	18.1441	628		18.1441	753			18.1441	273		18.1441	228
	18.1646	580		18.1646	771			18.1646	250		18.1646	281
	18.1851	616		18.1851	738			18.1851	209		18.1851	244
	18.2055	574		18.2055	765			18.2055	244		18.2055	262
	18.226	637		18.226	793			18.226	226		18.226	289
	18.2464	547		18.2464	814			18.2464	213		18.2464	295
	18.2669	616		18.2669	707			18.2669	232		18.2669	268
	18.2874	590		18.2874	738			18.2874	211		18.2874	270
	18.3078	605		18.3078	782			18.3078	255		18.3078	291
	18.3283	591		18.3283	782			18.3283	250		18.3283	248
	18.3487	553		18.3487	802			18.3487	260		18.3487	269
	18.3692	641		18.3692	816			18.3692	237		18.3692	255
	18.3897	601		18.3897	772			18.3897	246		18.3897	294
	18.4101	623		18.4101	833			18.4101	244		18.4101	280
	18.4306	616		18.4306	757			18.4306	249		18.4306	274
	18.4511	537		18.4511	778			18.4511	256		18.4511	254
	18.4715	630		18.4715	777			18.4715	243		18.4715	250
	18.492	615		18.492	771			18.492	269		18.492	298
	18.5125	631		18.5125	735			18.5125	244		18.5125	260
	18.5329	631		18.5329	793			18.5329	264		18.5329	267
	18.5534	615		18.5534	815			18.5534	261		18.5534	260
	18.5738	619		18.5738	765			18.5738	219		18.5738	243
	18.5943	657		18.5943	833			18.5943	255		18.5943	263
	18.6148	606		18.6148	794			18.6148	251		18.6148	273
	18.6352	635		18.6352	814			18.6352	285		18.6352	269
	18.6557	606		18.6557	826			18.6557	234		18.6557	277
	18.6761	635		18.6761	807			18.6761	251		18.6761	282
	18.6966	644		18.6966	783			18.6966	244		18.6966	279
	18.7171	626		18.7171	758			18.7171	257		18.7171	266
	18.7375	664		18.7375	802			18.7375	283		18.7375	289
	18.758	648		18.758	811			18.758	261		18.758	288
	18.7785	683		18.7785	793			18.7785	264		18.7785	288
	18.7989	616		18.7989	818			18.7989	242		18.7989	283
	18.8194	628		18.8194	819			18.8194	259		18.8194	274
	18.8398	683		18.8398	821			18.8398	253		18.8398	291
	18.8603	611		18.8603	780			18.8603	254		18.8603	299
	18.8808	665		18.8808	843			18.8808	239		18.8808	293
	18.9012	654		18.9012	859			18.9012	277		18.9012	311
	18.9217	652		18.9217	831			18.9217	263		18.9217	261
	18.9422	672		18.9422	842			18.9422	278		18.9422	251
	18.9626	674		18.9626	844			18.9626	258		18.9626	279
	18.9831	680		18.9831	855			18.9831	257		18.9831	264
	19.0036	676		19.0036	838			19.0036	299		19.0036	275
	19.024	649		19.024	793			19.024	250		19.024	301
	19.0445	628		19.0445	836			19.0445	280		19.0445	261
	19.0649	646		19.0649	835			19.0649	263		19.0649	265
	19.0854	638		19.0854	848			19.0854	256		19.0854	283
	19.1059	627		19.1059	871			19.1059	273		19.1059	288
	19.1263	678		19.1263	885			19.1263	249		19.1263	295
	19.1468	656		19.1468	804			19.1468	246		19.1468	289
	19.1672	603		19.1672	858			19.1672	287		19.1672	293
	19.1877	692		19.1877	854			19.1877	277		19.1877	282
	19.2082	746		19.2082	831			19.2082	318		19.2082	297
	19.2286	627		19.2286	855			19.2286	241		19.2286	304
	19.2491	674		19.2491	852			19.2491	258		19.2491	329
	19.2696	735		19.2696	841			19.2696	289		19.2696	304
	19.29	665		19.29	802			19.29	295		19.29	306
	19.3105	651		19.3105	854			19.3105	290		19.3105	258
	19.3309	647		19.3309	845			19.3309	264		19.3309	330
	19.3514	673		19.3514	891			19.3514	310		19.3514	322
	19.3719	672		19.3719	782			19.3719	305		19.3719	300
	19.3923	720		19.3923	886			19.3923	263		19.3923	285
	19.4128	735		19.4128	855			19.4128	311		19.4128	297
	19.4333	738		19.4333	875			19.4333	287		19.4333	305
	19.4537	711		19.4537	849			19.4537	287		19.4537	285
	19.4742	734		19.4742	888			19.4742	272		19.4742	281
	19.4946	703		19.4946	896			19.4946	308		19.4946	316
	19.5151	668		19.5151	820			19.5151	259		19.5151	301
	19.5356	706		19.5356	902			19.5356	300		19.5356	321
	19.556	710		19.556	884			19.556	270		19.556	296
	19.5765	652		19.5765	860			19.5765	286		19.5765	307
	19.5969	644		19.5969	906			19.5969	274		19.5969	302
	19.6174	685		19.6174	842			19.6174	297		19.6174	324
	19.6379	662		19.6379	885			19.6379	272		19.6379	324
	19.6583	711		19.6583	831			19.6583	329		19.6583	288
	19.6788	691		19.6788	933			19.6788	309		19.6788	294
	19.6993	737		19.6993	811			19.6993	287		19.6993	285
	19.7197	712		19.7197	855			19.7197	280		19.7197	319
	19.7402	740		19.7402	858			19.7402	287		19.7402	269
	19.7606	739		19.7606	869			19.7606	280		19.7606	350
	19.7811	723		19.7811	901			19.7811	287		19.7811	304
	19.8016	750		19.8016	883			19.8016	303		19.8016	335
	19.822	712		19.822	888			19.822	329		19.822	302
	19.8425	736		19.8425	866			19.8425	321		19.8425	308
	19.863	716		19.863	871			19.863	307		19.863	319
	19.8834	718		19.8834	940			19.8834	273		19.8834	328
	19.9039	730		19.9039	869			19.9039	318		19.9039	315
	19.9244	737		19.9244	893			19.9244	290		19.9244	360
	19.9448	740		19.9448	930			19.9448	327		19.9448	330
	19.9653	794		19.9653	848			19.9653	316		19.9653	336
	19.9857	754		19.9857	897			19.9857	318		19.9857	333
	20.0062	709		20.0062	855			20.0062	307		20.0062	332
	20.0267	817		20.0267	886			20.0267	287		20.0267	363
	20.0471	732		20.0471	823			20.0471	297		20.0471	359
	20.0676	743		20.0676	909			20.0676	299		20.0676	342
	20.088	734		20.088	959			20.088	329		20.088	326
	20.1085	750		20.1085	941			20.1085	298		20.1085	367
	20.129	775		20.129	866			20.129	337		20.129	348
	20.1494	710		20.1494	927			20.1494	341		20.1494	348
	20.1699	714		20.1699	976			20.1699	308		20.1699	315
	20.1904	762		20.1904	942			20.1904	322		20.1904	334
	20.2108	737		20.2108	945			20.2108	325		20.2108	322
	20.2313	739		20.2313	938			20.2313	299		20.2313	330
	20.2518	742		20.2518	912			20.2518	332		20.2518	327
	20.2722	772		20.2722	945			20.2722	320		20.2722	356
	20.2927	736		20.2927	975			20.2927	319		20.2927	345
	20.3131	743		20.3131	912			20.3131	336		20.3131	317
	20.3336	724		20.3336	912			20.3336	346		20.3336	325
	20.3541	785		20.3541	886			20.3541	345		20.3541	339
	20.3745	770		20.3745	953			20.3745	326		20.3745	317
	20.395	756		20.395	982			20.395	322		20.395	331
	20.4154	822		20.4154	917			20.4154	299		20.4154	361
	20.4359	781		20.4359	964			20.4359	342		20.4359	362
	20.4564	793		20.4564	926			20.4564	295		20.4564	383
	20.4768	746		20.4768	949			20.4768	307		20.4768	373
	20.4973	764		20.4973	954			20.4973	333		20.4973	379
	20.5178	795		20.5178	912			20.5178	355		20.5178	392
	20.5382	786		20.5382	953			20.5382	323		20.5382	342
	20.5587	758		20.5587	1009			20.5587	348		20.5587	371
	20.5791	784		20.5791	955			20.5791	338		20.5791	343
	20.5996	761		20.5996	940			20.5996	344		20.5996	346
	20.6201	775		20.6201	955			20.6201	323		20.6201	406
	20.6405	827		20.6405	982			20.6405	372		20.6405	369
	20.661	737		20.661	1053			20.661	366		20.661	363
	20.6815	817		20.6815	977			20.6815	329		20.6815	341
	20.7019	774		20.7019	1010			20.7019	341		20.7019	353
	20.7224	737		20.7224	1012			20.7224	317		20.7224	362
	20.7429	820		20.7429	984			20.7429	335		20.7429	314
	20.7633	769		20.7633	961			20.7633	327		20.7633	365
	20.7838	813		20.7838	994			20.7838	369		20.7838	379
	20.8042	831		20.8042	967			20.8042	370		20.8042	413
	20.8247	820		20.8247	978			20.8247	342		20.8247	348
	20.8452	800		20.8452	973			20.8452	369		20.8452	354
	20.8656	804		20.8656	989			20.8656	356		20.8656	396
	20.8861	815		20.8861	979			20.8861	393		20.8861	377
	20.9065	776		20.9065	991			20.9065	310		20.9065	358
	20.927	843		20.927	1002			20.927	367		20.927	384
	20.9475	799		20.9475	1030			20.9475	349		20.9475	395
	20.9679	827		20.9679	994			20.9679	353		20.9679	390
	20.9884	807		20.9884	1011			20.9884	366		20.9884	386
	21.0089	822		21.0089	1011			21.0089	353		21.0089	390
	21.0293	819		21.0293	986			21.0293	367		21.0293	367
	21.0498	805		21.0498	992			21.0498	346		21.0498	372
	21.0703	890		21.0703	979			21.0703	354		21.0703	389
	21.0907	800		21.0907	998			21.0907	385		21.0907	391
	21.1112	836		21.1112	1000			21.1112	391		21.1112	395
	21.1316	834		21.1316	1018			21.1316	374		21.1316	385
	21.1521	848		21.1521	961			21.1521	357		21.1521	380
	21.1726	849		21.1726	1030			21.1726	370		21.1726	383
	21.193	860		21.193	1004			21.193	372		21.193	398
	21.2135	910		21.2135	1073			21.2135	346		21.2135	413
	21.234	834		21.234	974			21.234	376		21.234	407
	21.2544	813		21.2544	1005			21.2544	386		21.2544	407
	21.2749	872		21.2749	1046			21.2749	383		21.2749	416
	21.2953	857		21.2953	1052			21.2953	392		21.2953	364
	21.3158	782		21.3158	1004			21.3158	409		21.3158	388
	21.3363	854		21.3363	1022			21.3363	406		21.3363	396
	21.3567	819		21.3567	1027			21.3567	378		21.3567	402
	21.3772	826		21.3772	1034			21.3772	396		21.3772	374
	21.3976	834		21.3976	1091			21.3976	383		21.3976	405
	21.4181	845		21.4181	1056			21.4181	400		21.4181	425
	21.4386	828		21.4386	1048			21.4386	383		21.4386	409
	21.459	825		21.459	1033			21.459	369		21.459	395
	21.4795	847		21.4795	1048			21.4795	366		21.4795	398
	21.5	825		21.5	1037			21.5	358		21.5	416
	21.5204	843		21.5204	989			21.5204	444		21.5204	423
	21.5409	845		21.5409	1013			21.5409	386		21.5409	405
	21.5613	829		21.5613	1023			21.5613	427		21.5613	359
	21.5818	826		21.5818	1024			21.5818	443		21.5818	364
	21.6023	867		21.6023	1015			21.6023	387		21.6023	408
	21.6227	873		21.6227	1058			21.6227	391		21.6227	400
	21.6432	841		21.6432	1021			21.6432	420		21.6432	396
	21.6637	910		21.6637	1052			21.6637	401		21.6637	411
	21.6841	851		21.6841	1072			21.6841	443		21.6841	445
	21.7046	805		21.7046	1034			21.7046	393		21.7046	417
	21.725	894		21.725	1091			21.725	412		21.725	463
	21.7455	913		21.7455	1073			21.7455	421		21.7455	453
	21.766	890		21.766	1027			21.766	395		21.766	378
	21.7864	832		21.7864	1031			21.7864	434		21.7864	417
	21.8069	887		21.8069	1053			21.8069	422		21.8069	428
	21.8273	897		21.8273	1142			21.8273	406		21.8273	449
	21.8478	874		21.8478	1048			21.8478	418		21.8478	470
	21.8683	829		21.8683	1055			21.8683	399		21.8683	434
	21.8887	887		21.8887	1124			21.8887	400		21.8887	450
	21.9092	892		21.9092	1059			21.9092	428		21.9092	451
	21.9297	862		21.9297	951			21.9297	382		21.9297	428
	21.9501	845		21.9501	1104			21.9501	417		21.9501	449
	21.9706	925		21.9706	1170			21.9706	434		21.9706	449
	21.9911	913		21.9911	1091			21.9911	430		21.9911	404
	22.0115	864		22.0115	1115			22.0115	447		22.0115	471
	22.032	882		22.032	1041			22.032	434		22.032	465
	22.0524	900		22.0524	1058			22.0524	406		22.0524	444
	22.0729	839		22.0729	1054			22.0729	421		22.0729	437
	22.0934	891		22.0934	1080			22.0934	443		22.0934	455
	22.1138	926		22.1138	1099			22.1138	452		22.1138	419
	22.1343	897		22.1343	1091			22.1343	431		22.1343	490
	22.1547	896		22.1547	1137			22.1547	428		22.1547	433
	22.1752	875		22.1752	1039			22.1752	455		22.1752	440
	22.1957	934		22.1957	1131			22.1957	411		22.1957	423
	22.2161	913		22.2161	1105			22.2161	456		22.2161	468
	22.2366	916		22.2366	1114			22.2366	411		22.2366	434
	22.2571	872		22.2571	1107			22.2571	455		22.2571	465
	22.2775	912		22.2775	1122			22.2775	453		22.2775	453
	22.298	917		22.298	1089			22.298	433		22.298	455
	22.3184	908		22.3184	1131			22.3184	404		22.3184	469
	22.3389	884		22.3389	1174			22.3389	443		22.3389	444
	22.3594	854		22.3594	1173			22.3594	417		22.3594	439
	22.3798	906		22.3798	1097			22.3798	431		22.3798	485
	22.4003	906		22.4003	1164			22.4003	415		22.4003	486
	22.4208	884		22.4208	1086			22.4208	447		22.4208	477
	22.4412	961		22.4412	1066			22.4412	434		22.4412	488
	22.4617	956		22.4617	1104			22.4617	467		22.4617	448
	22.4822	883		22.4822	1140			22.4822	478		22.4822	467
	22.5026	868		22.5026	1119			22.5026	415		22.5026	458
	22.5231	915		22.5231	1088			22.5231	456		22.5231	457
	22.5435	939		22.5435	1144			22.5435	452		22.5435	453
	22.564	926		22.564	1140			22.564	425		22.564	466
	22.5845	949		22.5845	1129			22.5845	428		22.5845	511
	22.6049	882		22.6049	1134			22.6049	461		22.6049	494
	22.6254	936		22.6254	1197			22.6254	441		22.6254	460
	22.6458	925		22.6458	1094			22.6458	449		22.6458	489
	22.6663	935		22.6663	1157			22.6663	425		22.6663	493
	22.6868	919		22.6868	1143			22.6868	445		22.6868	464
	22.7072	955		22.7072	1116			22.7072	465		22.7072	437
	22.7277	897		22.7277	1134			22.7277	438		22.7277	474
	22.7482	988		22.7482	1142			22.7482	505		22.7482	535
	22.7686	907		22.7686	1154			22.7686	491		22.7686	509
	22.7891	966		22.7891	1118			22.7891	433		22.7891	489
	22.8096	1023		22.8096	1166			22.8096	499		22.8096	500
	22.83	909		22.83	1090			22.83	447		22.83	498
	22.8505	950		22.8505	1166			22.8505	468		22.8505	436
	22.8709	921		22.8709	1133			22.8709	500		22.8709	508
	22.8914	969		22.8914	1159			22.8914	479		22.8914	502
	22.9119	947		22.9119	1100			22.9119	505		22.9119	487
	22.9323	899		22.9323	1150			22.9323	462		22.9323	470
	22.9528	915		22.9528	1175			22.9528	466		22.9528	489
	22.9733	1010		22.9733	1146			22.9733	452		22.9733	478
	22.9937	922		22.9937	1056			22.9937	473		22.9937	450
	23.0142	940		23.0142	1091			23.0142	469		23.0142	546
	23.0346	965		23.0346	1171			23.0346	458		23.0346	508
	23.0551	998		23.0551	1165			23.0551	468		23.0551	515
	23.0756	937		23.0756	1141			23.0756	474		23.0756	480
	23.096	895		23.096	1125			23.096	478		23.096	515
	23.1165	932		23.1165	1073			23.1165	465		23.1165	481
	23.1369	954		23.1369	1149			23.1369	529		23.1369	580
	23.1574	978		23.1574	1125			23.1574	494		23.1574	536
	23.1779	885		23.1779	1101			23.1779	483		23.1779	522
	23.1983	954		23.1983	1154			23.1983	463		23.1983	511
	23.2188	1017		23.2188	1155			23.2188	477		23.2188	518
	23.2393	918		23.2393	1162			23.2393	454		23.2393	527
	23.2597	944		23.2597	1121			23.2597	484		23.2597	528
	23.2802	975		23.2802	1091			23.2802	497		23.2802	523
	23.3007	1012		23.3007	1141			23.3007	493		23.3007	513
	23.3211	936		23.3211	1206			23.3211	459		23.3211	544
	23.3416	949		23.3416	1153			23.3416	486		23.3416	480
	23.362	990		23.362	1137			23.362	469		23.362	470
	23.3825	961		23.3825	1219			23.3825	468		23.3825	497
	23.403	966		23.403	1166			23.403	453		23.403	523
	23.4234	934		23.4234	1100			23.4234	531		23.4234	548
	23.4439	923		23.4439	1178			23.4439	490		23.4439	527
	23.4643	949		23.4643	1190			23.4643	515		23.4643	482
	23.4848	960		23.4848	1158			23.4848	503		23.4848	533
	23.5053	948		23.5053	1147			23.5053	499		23.5053	549
	23.5257	1021		23.5257	1199			23.5257	495		23.5257	544
	23.5462	952		23.5462	1163			23.5462	519		23.5462	511
	23.5667	997		23.5667	1082			23.5667	495		23.5667	524
	23.5871	1020		23.5871	1144			23.5871	502		23.5871	525
	23.6076	1005		23.6076	1118			23.6076	501		23.6076	526
	23.628	958		23.628	1129			23.628	516		23.628	508
	23.6485	1013		23.6485	1139			23.6485	492		23.6485	499
	23.669	957		23.669	1171			23.669	464		23.669	511
	23.6894	937		23.6894	1167			23.6894	525		23.6894	523
	23.7099	1019		23.7099	1108			23.7099	503		23.7099	503
	23.7304	994		23.7304	1224			23.7304	518		23.7304	564
	23.7508	945		23.7508	1149			23.7508	520		23.7508	543
	23.7713	969		23.7713	1174			23.7713	521		23.7713	565
	23.7917	951		23.7917	1128			23.7917	490		23.7917	584
	23.8122	968		23.8122	1122			23.8122	487		23.8122	503
	23.8327	927		23.8327	1159			23.8327	501		23.8327	571
	23.8531	951		23.8531	1148			23.8531	499		23.8531	516
	23.8736	906		23.8736	1099			23.8736	469		23.8736	555
	23.8941	998		23.8941	1117			23.8941	514		23.8941	540
	23.9145	987		23.9145	1135			23.9145	498		23.9145	508
	23.935	990		23.935	1085			23.935	544		23.935	519
	23.9554	1005		23.9554	1180			23.9554	571		23.9554	551
	23.9759	960		23.9759	1169			23.9759	490		23.9759	506
	23.9964	1001		23.9964	1115			23.9964	537		23.9964	572
	24.0168	1019		24.0168	1175			24.0168	486		24.0168	548
	24.0373	967		24.0373	1112			24.0373	519		24.0373	527
	24.0577	979		24.0577	1136			24.0577	574		24.0577	489
	24.0782	989		24.0782	1181			24.0782	526		24.0782	551
	24.0987	1004		24.0987	1209			24.0987	526		24.0987	542
	24.1191	985		24.1191	1145			24.1191	509		24.1191	526
	24.1396	1005		24.1396	1162			24.1396	562		24.1396	530
	24.1601	984		24.1601	1140			24.1601	511		24.1601	569
	24.1805	996		24.1805	1128			24.1805	525		24.1805	533
	24.201	1006		24.201	1163			24.201	538		24.201	552
	24.2215	1009		24.2215	1192			24.2215	513		24.2215	531
	24.2419	950		24.2419	1209			24.2419	534		24.2419	526
	24.2624	1011		24.2624	1144			24.2624	502		24.2624	534
	24.2828	1002		24.2828	1225			24.2828	489		24.2828	561
	24.3033	961		24.3033	1194			24.3033	559		24.3033	520
	24.3238	974		24.3238	1164			24.3238	526		24.3238	542
	24.3442	957		24.3442	1137			24.3442	519		24.3442	554
	24.3647	1018		24.3647	1129			24.3647	528		24.3647	531
	24.3851	918		24.3851	1174			24.3851	555		24.3851	546
	24.4056	980		24.4056	1105			24.4056	494		24.4056	519
	24.4261	951		24.4261	1081			24.4261	506		24.4261	527
	24.4465	976		24.4465	1147			24.4465	517		24.4465	528
	24.467	966		24.467	1124			24.467	536		24.467	543
	24.4875	1016		24.4875	1151			24.4875	534		24.4875	511
	24.5079	998		24.5079	1146			24.5079	502		24.5079	552
	24.5284	962		24.5284	1137			24.5284	508		24.5284	550
	24.5489	955		24.5489	1160			24.5489	520		24.5489	489
	24.5693	944		24.5693	1186			24.5693	483		24.5693	517
	24.5898	1049		24.5898	1131			24.5898	496		24.5898	556
	24.6102	903		24.6102	1131			24.6102	531		24.6102	547
	24.6307	1045		24.6307	1154			24.6307	526		24.6307	534
	24.6512	1003		24.6512	1100			24.6512	496		24.6512	533
	24.6716	997		24.6716	1092			24.6716	466		24.6716	558
	24.6921	971		24.6921	1065			24.6921	509		24.6921	545
	24.7126	959		24.7126	1084			24.7126	520		24.7126	539
	24.733	945		24.733	1130			24.733	515		24.733	548
	24.7535	929		24.7535	1138			24.7535	563		24.7535	549
	24.7739	947		24.7739	1176			24.7739	509		24.7739	528
	24.7944	999		24.7944	1105			24.7944	466		24.7944	551
	24.8149	933		24.8149	1110			24.8149	531		24.8149	552
	24.8353	1023		24.8353	1143			24.8353	529		24.8353	540
	24.8558	987		24.8558	1101			24.8558	489		24.8558	560
	24.8762	991		24.8762	1078			24.8762	488		24.8762	569
	24.8967	976		24.8967	1177			24.8967	499		24.8967	552
	24.9172	956		24.9172	1128			24.9172	516		24.9172	531
	24.9376	1037		24.9376	1150			24.9376	558		24.9376	532
	24.9581	985		24.9581	1095			24.9581	512		24.9581	511
	24.9786	981		24.9786	1129			24.9786	501		24.9786	522
	24.999	1012		24.999	1093			24.999	535		24.999	515
	25.0195	947		25.0195	1066			25.0195	531		25.0195	553
	25.04	988		25.04	1128			25.04	524		25.04	571
	25.0604	947		25.0604	1073			25.0604	496		25.0604	519
	25.0809	947		25.0809	1076			25.0809	501		25.0809	547
	25.1013	954		25.1013	1091			25.1013	545		25.1013	544
	25.1218	1019		25.1218	1110			25.1218	511		25.1218	499
	25.1423	909		25.1423	1156			25.1423	521		25.1423	504
	25.1627	939		25.1627	1147			25.1627	512		25.1627	534
	25.1832	993		25.1832	1102			25.1832	488		25.1832	540
	25.2036	914		25.2036	1046			25.2036	498		25.2036	524
	25.2241	989		25.2241	1113			25.2241	504		25.2241	543
	25.2446	972		25.2446	1134			25.2446	510		25.2446	552
	25.265	960		25.265	1085			25.265	508		25.265	514
	25.2855	1047		25.2855	1037			25.2855	552		25.2855	508
	25.306	909		25.306	1159			25.306	509		25.306	499
	25.3264	977		25.3264	1121			25.3264	476		25.3264	542
	25.3469	990		25.3469	1071			25.3469	503		25.3469	498
	25.3673	984		25.3673	1079			25.3673	532		25.3673	517
	25.3878	934		25.3878	1165			25.3878	510		25.3878	517
	25.4083	1000		25.4083	1090			25.4083	540		25.4083	553
	25.4287	1015		25.4287	1080			25.4287	499		25.4287	513
	25.4492	988		25.4492	1100			25.4492	514		25.4492	553
	25.4697	969		25.4697	1080			25.4697	516		25.4697	548
	25.4901	970		25.4901	1088			25.4901	483		25.4901	505
	25.5106	982		25.5106	1072			25.5106	511		25.5106	523
	25.5311	897		25.5311	1030			25.5311	532		25.5311	507
	25.5515	938		25.5515	1041			25.5515	494		25.5515	526
	25.572	929		25.572	996			25.572	512		25.572	549
	25.5924	923		25.5924	1102			25.5924	489		25.5924	570
	25.6129	891		25.6129	1071			25.6129	546		25.6129	500
	25.6334	919		25.6334	1048			25.6334	472		25.6334	543
	25.6538	940		25.6538	1070			25.6538	443		25.6538	520
	25.6743	915		25.6743	1039			25.6743	490		25.6743	484
	25.6947	954		25.6947	1072			25.6947	503		25.6947	500
	25.7152	957		25.7152	1037			25.7152	511		25.7152	487
	25.7357	928		25.7357	1062			25.7357	494		25.7357	549
	25.7561	961		25.7561	1076			25.7561	498		25.7561	494
	25.7766	960		25.7766	1065			25.7766	524		25.7766	473
	25.7971	931		25.7971	1048			25.7971	532		25.7971	500
	25.8175	917		25.8175	1086			25.8175	526		25.8175	508
	25.838	980		25.838	1048			25.838	476		25.838	517
	25.8584	990		25.8584	997			25.8584	483		25.8584	542
	25.8789	965		25.8789	1031			25.8789	524		25.8789	522
	25.8994	934		25.8994	990			25.8994	495		25.8994	497
	25.9198	902		25.9198	1024			25.9198	484		25.9198	507
	25.9403	904		25.9403	1050			25.9403	493		25.9403	516
	25.9608	937		25.9608	1029			25.9608	482		25.9608	498
	25.9812	938		25.9812	1079			25.9812	443		25.9812	548
	26.0017	856		26.0017	971			26.0017	473		26.0017	549
	26.0221	916		26.0221	1009			26.0221	494		26.0221	472
	26.0426	943		26.0426	1013			26.0426	493		26.0426	522
	26.0631	951		26.0631	1014			26.0631	517		26.0631	462
	26.0835	929		26.0835	1036			26.0835	500		26.0835	498
	26.104	905		26.104	1070			26.104	468		26.104	506
	26.1244	849		26.1244	1049			26.1244	498		26.1244	521
	26.1449	895		26.1449	951			26.1449	441		26.1449	500
	26.1654	879		26.1654	1033			26.1654	484		26.1654	472
	26.1858	957		26.1858	1000			26.1858	489		26.1858	508
	26.2063	874		26.2063	1003			26.2063	478		26.2063	473
	26.2268	906		26.2268	1005			26.2268	476		26.2268	527
	26.2472	912		26.2472	989			26.2472	500		26.2472	471
	26.2677	895		26.2677	981			26.2677	458		26.2677	517
	26.2882	861		26.2882	1057			26.2882	467		26.2882	515
	26.3086	912		26.3086	1010			26.3086	474		26.3086	513
	26.3291	904		26.3291	969			26.3291	517		26.3291	470
	26.3495	890		26.3495	1000			26.3495	486		26.3495	470
	26.37	876		26.37	1008			26.37	502		26.37	488
	26.3905	889		26.3905	1027			26.3905	440		26.3905	479
	26.4109	871		26.4109	996			26.4109	451		26.4109	482
	26.4314	916		26.4314	1017			26.4314	470		26.4314	488
	26.4519	879		26.4519	1003			26.4519	480		26.4519	496
	26.4723	878		26.4723	979			26.4723	475		26.4723	490
	26.4928	904		26.4928	1036			26.4928	498		26.4928	467
	26.5132	908		26.5132	966			26.5132	447		26.5132	445
	26.5337	858		26.5337	940			26.5337	487		26.5337	442
	26.5542	918		26.5542	893			26.5542	447		26.5542	475
	26.5746	840		26.5746	994			26.5746	473		26.5746	454
	26.5951	896		26.5951	1039			26.5951	428		26.5951	472
	26.6155	846		26.6155	944			26.6155	463		26.6155	468
	26.636	866		26.636	1053			26.636	470		26.636	452
	26.6565	887		26.6565	995			26.6565	440		26.6565	461
	26.6769	888		26.6769	1042			26.6769	443		26.6769	441
	26.6974	892		26.6974	980			26.6974	439		26.6974	472
	26.7179	835		26.7179	936			26.7179	428		26.7179	499
	26.7383	841		26.7383	934			26.7383	488		26.7383	512
	26.7588	851		26.7588	925			26.7588	449		26.7588	431
	26.7793	877		26.7793	900			26.7793	409		26.7793	455
	26.7997	887		26.7997	965			26.7997	474		26.7997	437
	26.8202	880		26.8202	942			26.8202	477		26.8202	476
	26.8406	886		26.8406	868			26.8406	458		26.8406	433
	26.8611	810		26.8611	957			26.8611	457		26.8611	466
	26.8816	856		26.8816	898			26.8816	445		26.8816	459
	26.902	854		26.902	901			26.902	415		26.902	473
	26.9225	853		26.9225	939			26.9225	465		26.9225	461
	26.9429	844		26.9429	938			26.9429	457		26.9429	476
	26.9634	871		26.9634	935			26.9634	420		26.9634	418
	26.9839	878		26.9839	937			26.9839	441		26.9839	440
	27.0043	858		27.0043	850			27.0043	444		27.0043	447
	27.0248	855		27.0248	934			27.0248	465		27.0248	447
	27.0453	848		27.0453	902			27.0453	388		27.0453	422
	27.0657	805		27.0657	906			27.0657	450		27.0657	418
	27.0862	786		27.0862	934			27.0862	426		27.0862	452
	27.1066	817		27.1066	924			27.1066	430		27.1066	409
	27.1271	788		27.1271	860			27.1271	443		27.1271	434
	27.1476	811		27.1476	897			27.1476	425		27.1476	481
	27.168	852		27.168	907			27.168	436		27.168	466
	27.1885	864		27.1885	944			27.1885	441		27.1885	466
	27.209	838		27.209	924			27.209	447		27.209	410
	27.2294	812		27.2294	910			27.2294	421		27.2294	466
	27.2499	842		27.2499	925			27.2499	439		27.2499	429
	27.2704	851		27.2704	896			27.2704	442		27.2704	451
	27.2908	840		27.2908	869			27.2908	417		27.2908	415
	27.3113	856		27.3113	927			27.3113	447		27.3113	433
	27.3317	788		27.3317	884			27.3317	453		27.3317	452
	27.3522	812		27.3522	856			27.3522	401		27.3522	437
	27.3727	807		27.3727	898			27.3727	424		27.3727	402
	27.3931	805		27.3931	857			27.3931	402		27.3931	410
	27.4136	783		27.4136	844			27.4136	418		27.4136	418
	27.434	877		27.434	852			27.434	437		27.434	443
	27.4545	811		27.4545	885			27.4545	416		27.4545	426
	27.475	787		27.475	852			27.475	415		27.475	414
	27.4954	829		27.4954	799			27.4954	395		27.4954	445
	27.5159	794		27.5159	858			27.5159	401		27.5159	437
	27.5364	827		27.5364	889			27.5364	449		27.5364	379
	27.5568	829		27.5568	836			27.5568	370		27.5568	408
	27.5773	837		27.5773	858			27.5773	396		27.5773	370
	27.5978	824		27.5978	843			27.5978	459		27.5978	381
	27.6182	831		27.6182	821			27.6182	408		27.6182	422
	27.6387	819		27.6387	799			27.6387	419		27.6387	453
	27.6591	853		27.6591	846			27.6591	421		27.6591	456
	27.6796	803		27.6796	878			27.6796	370		27.6796	357
	27.7001	811		27.7001	859			27.7001	412		27.7001	409
	27.7205	790		27.7205	953			27.7205	401		27.7205	376
	27.741	734		27.741	860			27.741	395		27.741	410
	27.7614	769		27.7614	871			27.7614	438		27.7614	406
	27.7819	777		27.7819	806			27.7819	398		27.7819	412
	27.8024	777		27.8024	802			27.8024	387		27.8024	414
	27.8228	749		27.8228	858			27.8228	367		27.8228	415
	27.8433	764		27.8433	819			27.8433	410		27.8433	391
	27.8638	820		27.8638	811			27.8638	335		27.8638	368
	27.8842	759		27.8842	823			27.8842	378		27.8842	379
	27.9047	768		27.9047	843			27.9047	373		27.9047	369
	27.9251	839		27.9251	806			27.9251	373		27.9251	381
	27.9456	811		27.9456	821			27.9456	380		27.9456	410
	27.9661	782		27.9661	762			27.9661	422		27.9661	407
	27.9865	732		27.9865	808			27.9865	395		27.9865	365
	28.007	766		28.007	845			28.007	362		28.007	408
	28.0275	806		28.0275	722			28.0275	353		28.0275	437
	28.0479	706		28.0479	801			28.0479	369		28.0479	390
	28.0684	780		28.0684	824			28.0684	373		28.0684	402
	28.0888	706		28.0888	839			28.0888	400		28.0888	369
	28.1093	795		28.1093	753			28.1093	362		28.1093	385
	28.1298	784		28.1298	796			28.1298	343		28.1298	368
	28.1502	787		28.1502	818			28.1502	375		28.1502	363
	28.1707	737		28.1707	743			28.1707	409		28.1707	382
	28.1912	749		28.1912	769			28.1912	371		28.1912	379
	28.2116	746		28.2116	787			28.2116	395		28.2116	389
	28.2321	782		28.2321	771			28.2321	382		28.2321	410
	28.2525	770		28.2525	751			28.2525	394		28.2525	411
	28.273	763		28.273	771			28.273	382		28.273	399
	28.2935	724		28.2935	756			28.2935	363		28.2935	395
	28.3139	740		28.3139	729			28.3139	354		28.3139	359
	28.3344	730		28.3344	762			28.3344	366		28.3344	382
	28.3548	751		28.3548	800			28.3548	386		28.3548	386
	28.3753	713		28.3753	714			28.3753	383		28.3753	402
	28.3958	700		28.3958	736			28.3958	353		28.3958	368
	28.4162	698		28.4162	742			28.4162	376		28.4162	385
	28.4367	730		28.4367	801			28.4367	373		28.4367	363
	28.4572	723		28.4572	771			28.4572	365		28.4572	397
	28.4776	708		28.4776	754			28.4776	355		28.4776	341
	28.4981	681		28.4981	751			28.4981	352		28.4981	378
	28.5186	726		28.5186	748			28.5186	344		28.5186	380
	28.539	714		28.539	736			28.539	318		28.539	376
	28.5595	699		28.5595	734			28.5595	366		28.5595	377
	28.5799	732		28.5799	745			28.5799	351		28.5799	312
	28.6004	688		28.6004	738			28.6004	344		28.6004	350
	28.6209	738		28.6209	745			28.6209	350		28.6209	368
	28.6413	674		28.6413	721			28.6413	354		28.6413	341
	28.6618	740		28.6618	724			28.6618	372		28.6618	347
	28.6822	709		28.6822	715			28.6822	385		28.6822	352
	28.7027	695		28.7027	723			28.7027	348		28.7027	371
	28.7232	698		28.7232	695			28.7232	376		28.7232	357
	28.7436	722		28.7436	720			28.7436	330		28.7436	365
	28.7641	674		28.7641	690			28.7641	341		28.7641	359
	28.7846	697		28.7846	702			28.7846	332		28.7846	328
	28.805	681		28.805	731			28.805	351		28.805	356
	28.8255	764		28.8255	707			28.8255	356		28.8255	321
	28.8459	655		28.8459	732			28.8459	329		28.8459	368
	28.8664	684		28.8664	742			28.8664	363		28.8664	333
	28.8869	703		28.8869	722			28.8869	332		28.8869	324
	28.9073	662		28.9073	752			28.9073	341		28.9073	337
	28.9278	734		28.9278	708			28.9278	351		28.9278	355
	28.9483	659		28.9483	738			28.9483	324		28.9483	314
	28.9687	695		28.9687	713			28.9687	296		28.9687	366
	28.9892	697		28.9892	667			28.9892	319		28.9892	320
	29.0097	712		29.0097	773			29.0097	331		29.0097	356
	29.0301	679		29.0301	716			29.0301	341		29.0301	332
	29.0506	694		29.0506	708			29.0506	364		29.0506	353
	29.071	709		29.071	651			29.071	320		29.071	324
	29.0915	715		29.0915	664			29.0915	327		29.0915	346
	29.112	707		29.112	684			29.112	349		29.112	315
	29.1324	674		29.1324	716			29.1324	329		29.1324	329
	29.1529	654		29.1529	685			29.1529	333		29.1529	353
	29.1733	678		29.1733	731			29.1733	314		29.1733	355
	29.1938	699		29.1938	649			29.1938	280		29.1938	308
	29.2143	648		29.2143	680			29.2143	310		29.2143	356
	29.2347	640		29.2347	673			29.2347	350		29.2347	316
	29.2552	635		29.2552	633			29.2552	313		29.2552	312
	29.2757	661		29.2757	662			29.2757	312		29.2757	304
	29.2961	663		29.2961	649			29.2961	332		29.2961	326
	29.3166	660		29.3166	618			29.3166	330		29.3166	314
	29.3371	616		29.3371	649			29.3371	314		29.3371	306
	29.3575	657		29.3575	606			29.3575	289		29.3575	325
	29.378	644		29.378	697			29.378	315		29.378	332
	29.3984	684		29.3984	658			29.3984	316		29.3984	286
	29.4189	634		29.4189	634			29.4189	301		29.4189	335
	29.4394	696		29.4394	657			29.4394	285		29.4394	311
	29.4598	674		29.4598	637			29.4598	287		29.4598	306
	29.4803	650		29.4803	606			29.4803	320		29.4803	317
	29.5008	646		29.5008	648			29.5008	295		29.5008	336
	29.5212	623		29.5212	640			29.5212	324		29.5212	310
	29.5417	585		29.5417	611			29.5417	318		29.5417	305
	29.5621	621		29.5621	633			29.5621	315		29.5621	324
	29.5826	679		29.5826	640			29.5826	320		29.5826	307
	29.6031	619		29.6031	649			29.6031	323		29.6031	289
	29.6235	616		29.6235	640			29.6235	320		29.6235	338
	29.644	636		29.644	617			29.644	298		29.644	324
	29.6644	604		29.6644	604			29.6644	297		29.6644	328
	29.6849	663		29.6849	614			29.6849	311		29.6849	305
	29.7054	599		29.7054	611			29.7054	324		29.7054	331
	29.7258	593		29.7258	613			29.7258	317		29.7258	291
	29.7463	620		29.7463	596			29.7463	295		29.7463	298
	29.7668	657		29.7668	609			29.7668	297		29.7668	320
	29.7872	627		29.7872	602			29.7872	302		29.7872	290
	29.8077	622		29.8077	631			29.8077	303		29.8077	299
	29.8282	619		29.8282	613			29.8282	318		29.8282	297
	29.8486	603		29.8486	655			29.8486	311		29.8486	272
	29.8691	563		29.8691	586			29.8691	284		29.8691	293
	29.8895	598		29.8895	605			29.8895	268		29.8895	300
	29.91	607		29.91	614			29.91	294		29.91	303
	29.9305	616		29.9305	604			29.9305	275		29.9305	291
	29.9509	573		29.9509	604			29.9509	283		29.9509	327
	29.9714	609		29.9714	579			29.9714	309		29.9714	312
	29.9918	633		29.9918	576			29.9918	289		29.9918	309
	30.0123	570		30.0123	575			30.0123	301		30.0123	290
	30.0328	593		30.0328	609			30.0328	279		30.0328	272
	30.0532	582		30.0532	637			30.0532	289		30.0532	301
	30.0737	607		30.0737	587			30.0737	283		30.0737	288
	30.0942	638		30.0942	617			30.0942	321		30.0942	289
	30.1146	604		30.1146	560			30.1146	281		30.1146	296
	30.1351	561		30.1351	568			30.1351	296		30.1351	287
	30.1555	618		30.1555	585			30.1555	289		30.1555	299
	30.176	631		30.176	593			30.176	281		30.176	288
	30.1965	580		30.1965	554			30.1965	308		30.1965	258
	30.2169	625		30.2169	562			30.2169	318		30.2169	271
	30.2374	607		30.2374	586			30.2374	281		30.2374	280
	30.2579	579		30.2579	570			30.2579	274		30.2579	294
	30.2783	614		30.2783	591			30.2783	275		30.2783	289
	30.2988	572		30.2988	561			30.2988	251		30.2988	266
	30.3192	569		30.3192	595			30.3192	269		30.3192	303
	30.3397	565		30.3397	572			30.3397	277		30.3397	295
	30.3602	596		30.3602	596			30.3602	263		30.3602	282
	30.3806	566		30.3806	588			30.3806	289		30.3806	303
	30.4011	568		30.4011	541			30.4011	292		30.4011	291
	30.4216	542		30.4216	590			30.4216	242		30.4216	281
	30.442	551		30.442	553			30.442	265		30.442	297
	30.4625	562		30.4625	591			30.4625	279		30.4625	270
	30.4829	559		30.4829	562			30.4829	273		30.4829	255
	30.5034	557		30.5034	522			30.5034	292		30.5034	290
	30.5239	535		30.5239	572			30.5239	287		30.5239	279
	30.5443	611		30.5443	569			30.5443	255		30.5443	298
	30.5648	560		30.5648	526			30.5648	269		30.5648	258
	30.5852	549		30.5852	568			30.5852	252		30.5852	297
	30.6057	587		30.6057	586			30.6057	278		30.6057	288
	30.6262	556		30.6262	615			30.6262	261		30.6262	288
	30.6466	552		30.6466	552			30.6466	268		30.6466	297
	30.6671	575		30.6671	597			30.6671	275		30.6671	253
	30.6876	550		30.6876	588			30.6876	260		30.6876	301
	30.708	500		30.708	562			30.708	259		30.708	265
	30.7285	541		30.7285	514			30.7285	258		30.7285	281
	30.749	572		30.749	561			30.749	255		30.749	295
	30.7694	554		30.7694	595			30.7694	293		30.7694	269
	30.7899	527		30.7899	541			30.7899	235		30.7899	293
	30.8103	604		30.8103	551			30.8103	262		30.8103	259
	30.8308	542		30.8308	548			30.8308	275		30.8308	268
	30.8513	590		30.8513	564			30.8513	249		30.8513	273
	30.8717	587		30.8717	544			30.8717	257		30.8717	267
	30.8922	561		30.8922	536			30.8922	274		30.8922	273
	30.9126	560		30.9126	529			30.9126	224		30.9126	282
	30.9331	588		30.9331	494			30.9331	254		30.9331	245
	30.9536	532		30.9536	529			30.9536	279		30.9536	271
	30.974	576		30.974	530			30.974	244		30.974	279
	30.9945	556		30.9945	507			30.9945	255		30.9945	282
	31.015	534		31.015	561			31.015	254		31.015	252
	31.0354	535		31.0354	505			31.0354	261		31.0354	273
	31.0559	529		31.0559	518			31.0559	264		31.0559	266
	31.0764	547		31.0764	563			31.0764	271		31.0764	267
	31.0968	556		31.0968	497			31.0968	199		31.0968	248
	31.1173	549		31.1173	516			31.1173	246		31.1173	276
	31.1377	543		31.1377	470			31.1377	264		31.1377	266
	31.1582	528		31.1582	508			31.1582	257		31.1582	265
	31.1787	544		31.1787	511			31.1787	253		31.1787	293
	31.1991	518		31.1991	530			31.1991	281		31.1991	278
	31.2196	530		31.2196	521			31.2196	241		31.2196	266
	31.2401	472		31.2401	512			31.2401	234		31.2401	258
	31.2605	550		31.2605	509			31.2605	273		31.2605	269
	31.281	532		31.281	507			31.281	258		31.281	267
	31.3014	521		31.3014	490			31.3014	256		31.3014	254
	31.3219	528		31.3219	499			31.3219	234		31.3219	261
	31.3424	560		31.3424	478			31.3424	251		31.3424	259
	31.3628	509		31.3628	524			31.3628	257		31.3628	249
	31.3833	523		31.3833	511			31.3833	250		31.3833	244
	31.4037	432		31.4037	507			31.4037	263		31.4037	274
	31.4242	538		31.4242	491			31.4242	284		31.4242	240
	31.4447	515		31.4447	500			31.4447	266		31.4447	272
	31.4651	516		31.4651	511			31.4651	241		31.4651	241
	31.4856	483		31.4856	485			31.4856	241		31.4856	295
	31.5061	496		31.5061	512			31.5061	253		31.5061	249
	31.5265	516		31.5265	457			31.5265	229		31.5265	241
	31.547	522		31.547	526			31.547	208		31.547	262
	31.5675	523		31.5675	487			31.5675	234		31.5675	218
	31.5879	519		31.5879	494			31.5879	241		31.5879	231
	31.6084	515		31.6084	468			31.6084	256		31.6084	234
	31.6288	532		31.6288	449			31.6288	261		31.6288	241
	31.6493	512		31.6493	507			31.6493	245		31.6493	262
	31.6698	527		31.6698	531			31.6698	250		31.6698	252
	31.6902	512		31.6902	477			31.6902	264		31.6902	259
	31.7107	515		31.7107	521			31.7107	253		31.7107	263
	31.7311	532		31.7311	513			31.7311	255		31.7311	259
	31.7516	501		31.7516	453			31.7516	247		31.7516	253
	31.7721	498		31.7721	455			31.7721	246		31.7721	257
	31.7925	507		31.7925	491			31.7925	217		31.7925	237
	31.813	480		31.813	464			31.813	223		31.813	262
	31.8335	539		31.8335	537			31.8335	254		31.8335	246
	31.8539	527		31.8539	483			31.8539	242		31.8539	253
	31.8744	488		31.8744	506			31.8744	239		31.8744	236
	31.8949	472		31.8949	453			31.8949	233		31.8949	251
	31.9153	515		31.9153	468			31.9153	239		31.9153	253
	31.9358	515		31.9358	426			31.9358	260		31.9358	241
	31.9562	476		31.9562	504			31.9562	206		31.9562	222
	31.9767	510		31.9767	422			31.9767	227		31.9767	233
	31.9972	533		31.9972	481			31.9972	267		31.9972	246
	32.0176	528		32.0176	449			32.0176	246		32.0176	208
	32.0381	444		32.0381	464			32.0381	244		32.0381	263
	32.0585	539		32.0585	460			32.0585	234		32.0585	242
	32.079	502		32.079	429			32.079	237		32.079	237
	32.0995	503		32.0995	475			32.0995	237		32.0995	247
	32.1199	471		32.1199	458			32.1199	227		32.1199	241
	32.1404	463		32.1404	462			32.1404	244		32.1404	254
	32.1609	504		32.1609	472			32.1609	223		32.1609	233
	32.1813	453		32.1813	444			32.1813	223		32.1813	236
	32.2018	498		32.2018	475			32.2018	228		32.2018	217
	32.2222	475		32.2222	438			32.2222	218		32.2222	257
	32.2427	461		32.2427	434			32.2427	242		32.2427	252
	32.2632	504		32.2632	486			32.2632	239		32.2632	261
	32.2836	519		32.2836	441			32.2836	231		32.2836	246
	32.3041	456		32.3041	435			32.3041	229		32.3041	211
	32.3246	508		32.3246	432			32.3246	221		32.3246	218
	32.345	489		32.345	431			32.345	218		32.345	259
	32.3655	489		32.3655	453			32.3655	243		32.3655	223
	32.3859	499		32.3859	437			32.3859	221		32.3859	218
	32.4064	490		32.4064	485			32.4064	208		32.4064	256
	32.4269	495		32.4269	428			32.4269	207		32.4269	240
	32.4473	473		32.4473	483			32.4473	247		32.4473	246
	32.4678	502		32.4678	443			32.4678	217		32.4678	214
	32.4883	501		32.4883	491			32.4883	222		32.4883	211
	32.5087	464		32.5087	473			32.5087	226		32.5087	242
	32.5292	473		32.5292	448			32.5292	218		32.5292	243
	32.5496	480		32.5496	460			32.5496	229		32.5496	218
	32.5701	458		32.5701	461			32.5701	230		32.5701	233
	32.5906	512		32.5906	408			32.5906	214		32.5906	253
	32.611	510		32.611	424			32.611	248		32.611	244
	32.6315	505		32.6315	457			32.6315	230		32.6315	225
	32.6519	454		32.6519	435			32.6519	247		32.6519	227
	32.6724	444		32.6724	486			32.6724	224		32.6724	242
	32.6929	531		32.6929	417			32.6929	185		32.6929	224
	32.7133	463		32.7133	452			32.7133	209		32.7133	208
	32.7338	493		32.7338	403			32.7338	216		32.7338	234
	32.7543	489		32.7543	462			32.7543	200		32.7543	243
	32.7747	476		32.7747	443			32.7747	189		32.7747	251
	32.7952	429		32.7952	448			32.7952	222		32.7952	235
	32.8156	464		32.8156	418			32.8156	210		32.8156	258
	32.8361	473		32.8361	395			32.8361	264		32.8361	212
	32.8566	499		32.8566	430			32.8566	207		32.8566	252
	32.877	459		32.877	466			32.877	246		32.877	233
	32.8975	460		32.8975	459			32.8975	242		32.8975	261
	32.918	477		32.918	420			32.918	208		32.918	205
	32.9384	488		32.9384	442			32.9384	203		32.9384	208
	32.9589	482		32.9589	427			32.9589	250		32.9589	234
	32.9793	496		32.9793	444			32.9793	199		32.9793	245
	32.9998	471		32.9998	446			32.9998	247		32.9998	248
	33.0203	448		33.0203	408			33.0203	238		33.0203	247
	33.0407	485		33.0407	436			33.0407	259		33.0407	223
	33.0612	473		33.0612	437			33.0612	230		33.0612	214
	33.0817	433		33.0817	417			33.0817	227		33.0817	231
	33.1021	497		33.1021	390			33.1021	235		33.1021	224
	33.1226	471		33.1226	442			33.1226	208		33.1226	199
	33.1431	452		33.1431	400			33.1431	209		33.1431	218
	33.1635	448		33.1635	462			33.1635	213		33.1635	225
	33.184	456		33.184	431			33.184	228		33.184	228
	33.2044	473		33.2044	390			33.2044	222		33.2044	200
	33.2249	471		33.2249	428			33.2249	222		33.2249	232
	33.2454	421		33.2454	424			33.2454	202		33.2454	236
	33.2658	484		33.2658	446			33.2658	252		33.2658	218
	33.2863	459		33.2863	428			33.2863	202		33.2863	232
	33.3068	458		33.3068	396			33.3068	206		33.3068	245
	33.3272	447		33.3272	418			33.3272	232		33.3272	217
	33.3477	467		33.3477	403			33.3477	190		33.3477	225
	33.3681	492		33.3681	410			33.3681	202		33.3681	245
	33.3886	487		33.3886	421			33.3886	214		33.3886	209
	33.4091	493		33.4091	442			33.4091	199		33.4091	228
	33.4295	453		33.4295	413			33.4295	211		33.4295	229
	33.45	457		33.45	417			33.45	181		33.45	231
	33.4704	458		33.4704	380			33.4704	211		33.4704	205
	33.4909	447		33.4909	445			33.4909	222		33.4909	192
	33.5114	456		33.5114	425			33.5114	217		33.5114	212
	33.5318	442		33.5318	396			33.5318	211		33.5318	220
	33.5523	421		33.5523	396			33.5523	211		33.5523	217
	33.5728	451		33.5728	391			33.5728	210		33.5728	226
	33.5932	465		33.5932	405			33.5932	193		33.5932	199
	33.6137	468		33.6137	388			33.6137	189		33.6137	230
	33.6341	489		33.6341	453			33.6341	229		33.6341	230
	33.6546	472		33.6546	393			33.6546	197		33.6546	228
	33.6751	421		33.6751	403			33.6751	225		33.6751	228
	33.6955	463		33.6955	396			33.6955	186		33.6955	216
	33.716	457		33.716	420			33.716	186		33.716	205
	33.7365	504		33.7365	385			33.7365	217		33.7365	223
	33.7569	430		33.7569	392			33.7569	215		33.7569	191
	33.7774	445		33.7774	364			33.7774	212		33.7774	223
	33.7978	407		33.7978	396			33.7978	224		33.7978	239
	33.8183	440		33.8183	384			33.8183	224		33.8183	206
	33.8388	459		33.8388	409			33.8388	207		33.8388	258
	33.8592	452		33.8592	403			33.8592	213		33.8592	193
	33.8797	430		33.8797	431			33.8797	210		33.8797	232
	33.9002	429		33.9002	390			33.9002	194		33.9002	211
	33.9206	470		33.9206	395			33.9206	199		33.9206	195
	33.9411	456		33.9411	415			33.9411	200		33.9411	216
	33.9616	447		33.9616	401			33.9616	244		33.9616	217
	33.982	421		33.982	410			33.982	211		33.982	212
	34.0025	467		34.0025	367			34.0025	204		34.0025	205
	34.0229	471		34.0229	379			34.0229	190		34.0229	219
	34.0434	463		34.0434	387			34.0434	210		34.0434	212
	34.0639	452		34.0639	384			34.0639	178		34.0639	228
	34.0843	442		34.0843	379			34.0843	181		34.0843	250
	34.1048	453		34.1048	397			34.1048	200		34.1048	196
	34.1253	430		34.1253	399			34.1253	191		34.1253	205
	34.1457	425		34.1457	402			34.1457	208		34.1457	233
	34.1662	472		34.1662	387			34.1662	194		34.1662	252
	34.1866	480		34.1866	355			34.1866	228		34.1866	205
	34.2071	430		34.2071	421			34.2071	181		34.2071	206
	34.2276	401		34.2276	385			34.2276	213		34.2276	209
	34.248	490		34.248	384			34.248	209		34.248	217
	34.2685	459		34.2685	362			34.2685	197		34.2685	199
	34.2889	434		34.2889	382			34.2889	173		34.2889	218
	34.3094	412		34.3094	371			34.3094	193		34.3094	210
	34.3299	449		34.3299	384			34.3299	221		34.3299	210
	34.3503	470		34.3503	388			34.3503	206		34.3503	224
	34.3708	442		34.3708	384			34.3708	184		34.3708	227
	34.3913	455		34.3913	414			34.3913	186		34.3913	205
	34.4117	447		34.4117	406			34.4117	189		34.4117	200
	34.4322	470		34.4322	381			34.4322	194		34.4322	232
	34.4526	425		34.4526	414			34.4526	196		34.4526	189
	34.4731	457		34.4731	402			34.4731	193		34.4731	224
	34.4936	437		34.4936	393			34.4936	213		34.4936	219
	34.514	447		34.514	363			34.514	203		34.514	203
	34.5345	438		34.5345	365			34.5345	194		34.5345	235
	34.555	461		34.555	395			34.555	188		34.555	227
	34.5754	447		34.5754	419			34.5754	195		34.5754	211
	34.5959	436		34.5959	394			34.5959	188		34.5959	215
	34.6163	434		34.6163	390			34.6163	182		34.6163	193
	34.6368	452		34.6368	360			34.6368	225		34.6368	225
	34.6573	436		34.6573	425			34.6573	190		34.6573	231
	34.6777	443		34.6777	384			34.6777	174		34.6777	183
	34.6982	456		34.6982	363			34.6982	210		34.6982	203
	34.7187	454		34.7187	391			34.7187	204		34.7187	209
	34.7391	449		34.7391	405			34.7391	185		34.7391	179
	34.7596	468		34.7596	367			34.7596	174		34.7596	209
	34.78	463		34.78	366			34.78	210		34.78	211
	34.8005	430		34.8005	397			34.8005	200		34.8005	196
	34.821	433		34.821	409			34.821	225		34.821	191
	34.8414	430		34.8414	390			34.8414	187		34.8414	224
	34.8619	457		34.8619	395			34.8619	193		34.8619	185
	34.8824	455		34.8824	354			34.8824	202		34.8824	219
	34.9028	437		34.9028	391			34.9028	213		34.9028	216
	34.9233	490		34.9233	368			34.9233	224		34.9233	200
	34.9437	420		34.9437	354			34.9437	189		34.9437	202
	34.9642	458		34.9642	384			34.9642	196		34.9642	238
	34.9847	478		34.9847	390			34.9847	185		34.9847	206
	35.0051	421		35.0051	386			35.0051	215		35.0051	220
	35.0256	414		35.0256	363			35.0256	193		35.0256	218
	35.0461	457		35.0461	400			35.0461	200		35.0461	182
	35.0665	445		35.0665	379			35.0665	225		35.0665	181
	35.087	422		35.087	402			35.087	183		35.087	232
	35.1074	445		35.1074	373			35.1074	200		35.1074	203
	35.1279	424		35.1279	354			35.1279	196		35.1279	211
	35.1484	463		35.1484	340			35.1484	173		35.1484	213
	35.1688	408		35.1688	377			35.1688	200		35.1688	204
	35.1893	456		35.1893	384			35.1893	221		35.1893	234
	35.2097	475		35.2097	334			35.2097	203		35.2097	211
	35.2302	455		35.2302	364			35.2302	181		35.2302	207
	35.2507	456		35.2507	385			35.2507	198		35.2507	224
	35.2711	441		35.2711	372			35.2711	208		35.2711	201
	35.2916	433		35.2916	369			35.2916	203		35.2916	206
	35.3121	448		35.3121	388			35.3121	175		35.3121	208
	35.3325	459		35.3325	387			35.3325	187		35.3325	261
	35.353	421		35.353	376			35.353	196		35.353	214
	35.3734	444		35.3734	380			35.3734	218		35.3734	234
	35.3939	440		35.3939	380			35.3939	200		35.3939	182
	35.4144	417		35.4144	375			35.4144	195		35.4144	193
	35.4348	470		35.4348	368			35.4348	202		35.4348	190
	35.4553	427		35.4553	391			35.4553	193		35.4553	193
	35.4758	449		35.4758	406			35.4758	198		35.4758	191
	35.4962	456		35.4962	345			35.4962	184		35.4962	191
	35.5167	417		35.5167	399			35.5167	205		35.5167	171
	35.5371	424		35.5371	363			35.5371	196		35.5371	203
	35.5576	485		35.5576	409			35.5576	192		35.5576	210
	35.5781	468		35.5781	376			35.5781	176		35.5781	194
	35.5985	443		35.5985	399			35.5985	190		35.5985	205
	35.619	463		35.619	419			35.619	219		35.619	216
	35.6395	404		35.6395	377			35.6395	200		35.6395	209
	35.6599	453		35.6599	398			35.6599	186		35.6599	218
	35.6804	419		35.6804	356			35.6804	184		35.6804	215
	35.7009	466		35.7009	364			35.7009	188		35.7009	212
	35.7213	439		35.7213	369			35.7213	198		35.7213	220
	35.7418	426		35.7418	404			35.7418	188		35.7418	227
	35.7622	426		35.7622	398			35.7622	226		35.7622	191
	35.7827	470		35.7827	370			35.7827	183		35.7827	188
	35.8032	466		35.8032	355			35.8032	207		35.8032	215
	35.8236	473		35.8236	367			35.8236	190		35.8236	216
	35.8441	458		35.8441	377			35.8441	201		35.8441	212
	35.8646	420		35.8646	394			35.8646	188		35.8646	246
	35.885	476		35.885	333			35.885	203		35.885	237
	35.9055	425		35.9055	365			35.9055	197		35.9055	215
	35.9259	437		35.9259	388			35.9259	185		35.9259	231
	35.9464	462		35.9464	352			35.9464	204		35.9464	197
	35.9669	438		35.9669	364			35.9669	186		35.9669	207
	35.9873	437		35.9873	344			35.9873	204		35.9873	212
	36.0078	437		36.0078	341			36.0078	199		36.0078	225
	36.0282	436		36.0282	366			36.0282	219		36.0282	258
	36.0487	411		36.0487	376			36.0487	204		36.0487	213
	36.0692	439		36.0692	347			36.0692	193		36.0692	218
	36.0896	448		36.0896	344			36.0896	231		36.0896	197
	36.1101	435		36.1101	347			36.1101	189		36.1101	227
	36.1306	414		36.1306	346			36.1306	201		36.1306	204
	36.151	432		36.151	348			36.151	219		36.151	210
	36.1715	463		36.1715	325			36.1715	192		36.1715	213
	36.1919	432		36.1919	329			36.1919	197		36.1919	220
	36.2124	467		36.2124	366			36.2124	195		36.2124	191
	36.2329	431		36.2329	359			36.2329	202		36.2329	221
	36.2533	386		36.2533	348			36.2533	221		36.2533	214
	36.2738	495		36.2738	373			36.2738	191		36.2738	194
	36.2943	425		36.2943	347			36.2943	193		36.2943	205
	36.3147	413		36.3147	355			36.3147	167		36.3147	212
	36.3352	449		36.3352	318			36.3352	183		36.3352	230
	36.3556	488		36.3556	359			36.3556	187		36.3556	197
	36.3761	441		36.3761	377			36.3761	167		36.3761	218
	36.3966	437		36.3966	370			36.3966	197		36.3966	205
	36.417	470		36.417	330			36.417	183		36.417	204
	36.4375	428		36.4375	336			36.4375	195		36.4375	206
	36.458	460		36.458	393			36.458	202		36.458	201
	36.4784	447		36.4784	371			36.4784	179		36.4784	222
	36.4989	437		36.4989	356			36.4989	206		36.4989	227
	36.5194	423		36.5194	318			36.5194	202		36.5194	199
	36.5398	451		36.5398	327			36.5398	181		36.5398	194
	36.5603	385		36.5603	345			36.5603	173		36.5603	191
	36.5807	433		36.5807	338			36.5807	202		36.5807	181
	36.6012	470		36.6012	340			36.6012	196		36.6012	236
	36.6217	408		36.6217	362			36.6217	173		36.6217	213
	36.6421	470		36.6421	364			36.6421	193		36.6421	192
	36.6626	445		36.6626	358			36.6626	185		36.6626	205
	36.683	430		36.683	339			36.683	202		36.683	183
	36.7035	426		36.7035	367			36.7035	199		36.7035	211
	36.724	449		36.724	350			36.724	186		36.724	207
	36.7444	427		36.7444	377			36.7444	198		36.7444	204
	36.7649	429		36.7649	350			36.7649	198		36.7649	217
	36.7854	414		36.7854	345			36.7854	192		36.7854	220
	36.8058	464		36.8058	359			36.8058	201		36.8058	196
	36.8263	452		36.8263	340			36.8263	201		36.8263	189
	36.8467	453		36.8467	335			36.8467	171		36.8467	227
	36.8672	450		36.8672	353			36.8672	203		36.8672	200
	36.8877	418		36.8877	361			36.8877	205		36.8877	206
	36.9081	448		36.9081	369			36.9081	200		36.9081	210
	36.9286	462		36.9286	342			36.9286	196		36.9286	197
	36.9491	452		36.9491	343			36.9491	192		36.9491	222
	36.9695	457		36.9695	355			36.9695	195		36.9695	195
	36.99	458		36.99	321			36.99	183		36.99	191
	37.0104	473		37.0104	322			37.0104	194		37.0104	196
	37.0309	454		37.0309	373			37.0309	177		37.0309	214
	37.0514	456		37.0514	382			37.0514	179		37.0514	204
	37.0718	452		37.0718	347			37.0718	206		37.0718	210
	37.0923	442		37.0923	338			37.0923	191		37.0923	222
	37.1127	428		37.1127	336			37.1127	183		37.1127	211
	37.1332	434		37.1332	328			37.1332	194		37.1332	206
	37.1537	439		37.1537	340			37.1537	187		37.1537	211
	37.1741	430		37.1741	316			37.1741	190		37.1741	202
	37.1946	412		37.1946	347			37.1946	185		37.1946	200
	37.2151	448		37.2151	322			37.2151	164		37.2151	220
	37.2355	398		37.2355	315			37.2355	174		37.2355	205
	37.256	427		37.256	327			37.256	215		37.256	207
	37.2764	401		37.2764	345			37.2764	211		37.2764	216
	37.2969	385		37.2969	371			37.2969	192		37.2969	182
	37.3174	427		37.3174	343			37.3174	205		37.3174	218
	37.3378	434		37.3378	373			37.3378	180		37.3378	227
	37.3583	419		37.3583	348			37.3583	201		37.3583	219
	37.3788	378		37.3788	356			37.3788	192		37.3788	218
	37.3992	434		37.3992	355			37.3992	200		37.3992	232
	37.4197	472		37.4197	343			37.4197	199		37.4197	205
	37.4402	407		37.4402	358			37.4402	184		37.4402	214
	37.4606	420		37.4606	360			37.4606	193		37.4606	226
	37.4811	388		37.4811	348			37.4811	199		37.4811	202
	37.5015	421		37.5015	337			37.5015	174		37.5015	210
	37.522	415		37.522	338			37.522	160		37.522	181
	37.5425	399		37.5425	338			37.5425	169		37.5425	198
	37.5629	449		37.5629	322			37.5629	182		37.5629	181
	37.5834	439		37.5834	351			37.5834	191		37.5834	198
	37.6039	377		37.6039	377			37.6039	176		37.6039	206
	37.6243	419		37.6243	339			37.6243	186		37.6243	218
	37.6448	413		37.6448	329			37.6448	195		37.6448	203
	37.6652	402		37.6652	340			37.6652	196		37.6652	197
	37.6857	419		37.6857	314			37.6857	188		37.6857	200
	37.7062	389		37.7062	324			37.7062	175		37.7062	217
	37.7266	396		37.7266	341			37.7266	196		37.7266	229
	37.7471	413		37.7471	330			37.7471	184		37.7471	197
	37.7675	369		37.7675	340			37.7675	181		37.7675	186
	37.788	407		37.788	348			37.788	205		37.788	236
	37.8085	434		37.8085	377			37.8085	176		37.8085	212
	37.8289	424		37.8289	352			37.8289	186		37.8289	206
	37.8494	429		37.8494	320			37.8494	201		37.8494	222
	37.8699	400		37.8699	357			37.8699	191		37.8699	200
	37.8903	399		37.8903	315			37.8903	203		37.8903	230
	37.9108	416		37.9108	296			37.9108	184		37.9108	213
	37.9312	431		37.9312	357			37.9312	210		37.9312	177
	37.9517	385		37.9517	325			37.9517	183		37.9517	219
	37.9722	417		37.9722	354			37.9722	188		37.9722	188
	37.9926	419		37.9926	326			37.9926	165		37.9926	197
	38.0131	393		38.0131	325			38.0131	205		38.0131	184
	38.0336	407		38.0336	359			38.0336	195		38.0336	171
	38.054	404		38.054	366			38.054	179		38.054	214
	38.0745	417		38.0745	317			38.0745	209		38.0745	193
	38.0949	423		38.0949	323			38.0949	177		38.0949	196
	38.1154	405		38.1154	346			38.1154	183		38.1154	202
	38.1359	369		38.1359	364			38.1359	191		38.1359	206
	38.1563	394		38.1563	342			38.1563	190		38.1563	215
	38.1768	415		38.1768	298			38.1768	219		38.1768	197
	38.1973	407		38.1973	306			38.1973	212		38.1973	205
	38.2177	449		38.2177	344			38.2177	199		38.2177	206
	38.2382	393		38.2382	322			38.2382	224		38.2382	229
	38.2587	389		38.2587	350			38.2587	227		38.2587	174
	38.2791	402		38.2791	352			38.2791	219		38.2791	214
	38.2996	402		38.2996	359			38.2996	240		38.2996	223
	38.32	399		38.32	351			38.32	218		38.32	197
	38.3405	400		38.3405	345			38.3405	243		38.3405	204
	38.361	380		38.361	331			38.361	215		38.361	218
	38.3814	413		38.3814	335			38.3814	195		38.3814	220
	38.4019	418		38.4019	351			38.4019	233		38.4019	232
	38.4224	409		38.4224	307			38.4224	219		38.4224	204
	38.4428	416		38.4428	331			38.4428	234		38.4428	198
	38.4633	412		38.4633	340			38.4633	215		38.4633	222
	38.4837	421		38.4837	339			38.4837	206		38.4837	208
	38.5042	377		38.5042	344			38.5042	201		38.5042	214
	38.5247	375		38.5247	310			38.5247	199		38.5247	189
	38.5451	409		38.5451	322			38.5451	195		38.5451	177
	38.5656	409		38.5656	337			38.5656	188		38.5656	206
	38.5861	399		38.5861	350			38.5861	166		38.5861	240
	38.6065	396		38.6065	341			38.6065	187		38.6065	219
	38.627	434		38.627	332			38.627	193		38.627	172
	38.6474	424		38.6474	351			38.6474	179		38.6474	188
	38.6679	434		38.6679	328			38.6679	196		38.6679	188
	38.6884	393		38.6884	316			38.6884	169		38.6884	205
	38.7088	381		38.7088	344			38.7088	183		38.7088	212
	38.7293	391		38.7293	315			38.7293	166		38.7293	193
	38.7497	366		38.7497	349			38.7497	199		38.7497	216
	38.7702	377		38.7702	339			38.7702	156		38.7702	186
	38.7907	399		38.7907	338			38.7907	168		38.7907	196
	38.8111	365		38.8111	294			38.8111	174		38.8111	178
	38.8316	382		38.8316	323			38.8316	197		38.8316	227
	38.8521	440		38.8521	347			38.8521	191		38.8521	196
	38.8725	390		38.8725	341			38.8725	184		38.8725	211
	38.893	392		38.893	338			38.893	183		38.893	212
	38.9134	398		38.9134	353			38.9134	178		38.9134	220
	38.9339	390		38.9339	302			38.9339	193		38.9339	208
	38.9544	419		38.9544	328			38.9544	194		38.9544	190
	38.9748	380		38.9748	283			38.9748	177		38.9748	228
	38.9953	410		38.9953	306			38.9953	180		38.9953	209
	39.0158	380		39.0158	326			39.0158	196		39.0158	178
	39.0362	403		39.0362	328			39.0362	189		39.0362	188
	39.0567	394		39.0567	311			39.0567	179		39.0567	195
	39.0771	398		39.0771	329			39.0771	173		39.0771	190
	39.0976	395		39.0976	311			39.0976	169		39.0976	204
	39.1181	402		39.1181	343			39.1181	180		39.1181	211
	39.1385	381		39.1385	337			39.1385	185		39.1385	203
	39.159	379		39.159	301			39.159	205		39.159	215
	39.1795	403		39.1795	319			39.1795	176		39.1795	195
	39.1999	364		39.1999	334			39.1999	202		39.1999	199
	39.2204	404		39.2204	312			39.2204	172		39.2204	182
	39.2408	397		39.2408	324			39.2408	200		39.2408	212
	39.2613	398		39.2613	352			39.2613	186		39.2613	198
	39.2818	422		39.2818	351			39.2818	172		39.2818	210
	39.3022	355		39.3022	340			39.3022	195		39.3022	198
	39.3227	401		39.3227	313			39.3227	174		39.3227	206
	39.3432	365		39.3432	333			39.3432	192		39.3432	203
	39.3636	405		39.3636	299			39.3636	192		39.3636	193
	39.3841	399		39.3841	327			39.3841	189		39.3841	185
	39.4045	378		39.4045	318			39.4045	177		39.4045	205
	39.425	384		39.425	343			39.425	175		39.425	216
	39.4455	370		39.4455	339			39.4455	167		39.4455	192
	39.4659	416		39.4659	300			39.4659	224		39.4659	188
	39.4864	410		39.4864	306			39.4864	171		39.4864	175
	39.5069	377		39.5069	320			39.5069	203		39.5069	227
	39.5273	397		39.5273	307			39.5273	187		39.5273	194
	39.5478	370		39.5478	331			39.5478	173		39.5478	202
	39.5682	389		39.5682	351			39.5682	172		39.5682	202
	39.5887	402		39.5887	339			39.5887	187		39.5887	236
	39.6092	384		39.6092	315			39.6092	230		39.6092	210
	39.6296	392		39.6296	332			39.6296	178		39.6296	199
	39.6501	383		39.6501	303			39.6501	195		39.6501	221
	39.6705	371		39.6705	339			39.6705	209		39.6705	191
	39.691	377		39.691	352			39.691	178		39.691	197
	39.7115	403		39.7115	365			39.7115	190		39.7115	212
	39.7319	397		39.7319	325			39.7319	203		39.7319	179
	39.7524	381		39.7524	330			39.7524	189		39.7524	190
	39.7729	382		39.7729	328			39.7729	165		39.7729	195
	39.7933	387		39.7933	321			39.7933	182		39.7933	202
	39.8138	398		39.8138	311			39.8138	202		39.8138	188
	39.8342	376		39.8342	328			39.8342	215		39.8342	181
	39.8547	370		39.8547	324			39.8547	156		39.8547	214
	39.8752	392		39.8752	322			39.8752	209		39.8752	190
	39.8956	382		39.8956	351			39.8956	207		39.8956	175
	39.9161	387		39.9161	333			39.9161	214		39.9161	184
	39.9366	376		39.9366	359			39.9366	218		39.9366	182
	39.957	403		39.957	305			39.957	214		39.957	181
	39.9775	384		39.9775	314			39.9775	162		39.9775	169
	39.998	375		39.998	359			39.998	204		39.998	198
	40.0184	383		40.0184	332			40.0184	189		40.0184	187
	40.0389	369		40.0389	338			40.0389	181		40.0389	218
	40.0593	416		40.0593	327			40.0593	192		40.0593	201
	40.0798	424		40.0798	332			40.0798	156		40.0798	194
	40.1003	402		40.1003	337			40.1003	173		40.1003	218
	40.1207	371		40.1207	339			40.1207	199		40.1207	194
	40.1412	384		40.1412	325			40.1412	177		40.1412	182
	40.1617	391		40.1617	329			40.1617	187		40.1617	188
	40.1821	393		40.1821	362			40.1821	201		40.1821	192
	40.2026	379		40.2026	318			40.2026	161		40.2026	175
	40.223	383		40.223	340			40.223	177		40.223	186
	40.2435	361		40.2435	326			40.2435	151		40.2435	222
	40.264	378		40.264	338			40.264	184		40.264	211
	40.2844	361		40.2844	315			40.2844	185		40.2844	181
	40.3049	378		40.3049	357			40.3049	214		40.3049	204
	40.3254	381		40.3254	273			40.3254	184		40.3254	188
	40.3458	377		40.3458	332			40.3458	213		40.3458	197
	40.3663	367		40.3663	353			40.3663	183		40.3663	174
	40.3867	374		40.3867	328			40.3867	183		40.3867	202
	40.4072	396		40.4072	327			40.4072	170		40.4072	191
	40.4277	373		40.4277	327			40.4277	191		40.4277	205
	40.4481	413		40.4481	361			40.4481	191		40.4481	194
	40.4686	369		40.4686	340			40.4686	176		40.4686	207
	40.489	394		40.489	348			40.489	183		40.489	205
	40.5095	401		40.5095	338			40.5095	185		40.5095	196
	40.53	376		40.53	355			40.53	204		40.53	204
	40.5504	396		40.5504	327			40.5504	197		40.5504	196
	40.5709	370		40.5709	353			40.5709	194		40.5709	191
	40.5914	353		40.5914	331			40.5914	195		40.5914	192
	40.6118	424		40.6118	352			40.6118	185		40.6118	185
	40.6323	409		40.6323	329			40.6323	192		40.6323	192
	40.6527	382		40.6527	337			40.6527	198		40.6527	206
	40.6732	368		40.6732	320			40.6732	176		40.6732	215
	40.6937	373		40.6937	307			40.6937	183		40.6937	193
	40.7141	385		40.7141	347			40.7141	169		40.7141	190
	40.7346	359		40.7346	344			40.7346	192		40.7346	213
	40.7551	424		40.7551	326			40.7551	208		40.7551	213
	40.7755	363		40.7755	309			40.7755	188		40.7755	194
	40.796	387		40.796	314			40.796	190		40.796	188
	40.8165	391		40.8165	348			40.8165	192		40.8165	191
	40.8369	419		40.8369	341			40.8369	185		40.8369	188
	40.8574	366		40.8574	323			40.8574	182		40.8574	194
	40.8778	392		40.8778	309			40.8778	171		40.8778	205
	40.8983	366		40.8983	360			40.8983	178		40.8983	187
	40.9188	341		40.9188	332			40.9188	196		40.9188	188
	40.9392	411		40.9392	310			40.9392	218		40.9392	223
	40.9597	384		40.9597	342			40.9597	189		40.9597	199
	40.9801	375		40.9801	356			40.9801	183		40.9801	210
	41.0006	408		41.0006	321			41.0006	182		41.0006	196
	41.0211	407		41.0211	317			41.0211	190		41.0211	208
	41.0415	395		41.0415	339			41.0415	171		41.0415	215
	41.062	394		41.062	291			41.062	176		41.062	191
	41.0825	398		41.0825	335			41.0825	174		41.0825	192
	41.1029	407		41.1029	319			41.1029	170		41.1029	209
	41.1234	373		41.1234	312			41.1234	169		41.1234	198
	41.1438	405		41.1438	318			41.1438	200		41.1438	183
	41.1643	387		41.1643	319			41.1643	199		41.1643	204
	41.1848	398		41.1848	345			41.1848	194		41.1848	198
	41.2052	437		41.2052	326			41.2052	193		41.2052	169
	41.2257	412		41.2257	381			41.2257	169		41.2257	163
	41.2462	419		41.2462	382			41.2462	186		41.2462	209
	41.2666	387		41.2666	361			41.2666	200		41.2666	196
	41.2871	407		41.2871	319			41.2871	194		41.2871	186
	41.3075	414		41.3075	338			41.3075	190		41.3075	220
	41.328	405		41.328	317			41.328	191		41.328	203
	41.3485	407		41.3485	287			41.3485	194		41.3485	163
	41.3689	390		41.3689	328			41.3689	189		41.3689	204
	41.3894	418		41.3894	311			41.3894	183		41.3894	208
	41.4098	363		41.4098	289			41.4098	222		41.4098	224
	41.4303	416		41.4303	300			41.4303	195		41.4303	216
	41.4508	392		41.4508	351			41.4508	212		41.4508	180
	41.4712	389		41.4712	343			41.4712	193		41.4712	208
	41.4917	397		41.4917	340			41.4917	175		41.4917	195
	41.5122	468		41.5122	334			41.5122	184		41.5122	191
	41.5326	363		41.5326	337			41.5326	189		41.5326	197
	41.5531	409		41.5531	310			41.5531	209		41.5531	199
	41.5735	393		41.5735	315			41.5735	189		41.5735	200
	41.594	415		41.594	335			41.594	217		41.594	208
	41.6145	402		41.6145	326			41.6145	211		41.6145	200
	41.6349	407		41.6349	362			41.6349	185		41.6349	188
	41.6554	383		41.6554	327			41.6554	199		41.6554	201
	41.6759	369		41.6759	330			41.6759	202		41.6759	193
	41.6963	398		41.6963	335			41.6963	185		41.6963	234
	41.7168	429		41.7168	340			41.7168	183		41.7168	222
	41.7373	429		41.7373	315			41.7373	197		41.7373	207
	41.7577	381		41.7577	314			41.7577	183		41.7577	190
	41.7782	393		41.7782	347			41.7782	209		41.7782	212
	41.7986	391		41.7986	326			41.7986	183		41.7986	157
	41.8191	405		41.8191	334			41.8191	188		41.8191	184
	41.8396	390		41.8396	320			41.8396	204		41.8396	197
	41.86	383		41.86	340			41.86	190		41.86	199
	41.8805	396		41.8805	329			41.8805	172		41.8805	227
	41.901	409		41.901	333			41.901	198		41.901	181
	41.9214	376		41.9214	315			41.9214	175		41.9214	181
	41.9419	412		41.9419	349			41.9419	219		41.9419	210
	41.9623	392		41.9623	311			41.9623	179		41.9623	183
	41.9828	396		41.9828	319			41.9828	206		41.9828	195
	42.0033	389		42.0033	342			42.0033	191		42.0033	196
	42.0237	382		42.0237	369			42.0237	204		42.0237	185
	42.0442	425		42.0442	358			42.0442	200		42.0442	214
	42.0647	411		42.0647	331			42.0647	166		42.0647	188
	42.0851	402		42.0851	334			42.0851	180		42.0851	217
	42.1056	403		42.1056	304			42.1056	170		42.1056	198
	42.126	393		42.126	350			42.126	187		42.126	213
	42.1465	403		42.1465	371			42.1465	196		42.1465	205
	42.167	388		42.167	331			42.167	209		42.167	197
	42.1874	402		42.1874	322			42.1874	193		42.1874	193
	42.2079	391		42.2079	343			42.2079	183		42.2079	210
	42.2283	374		42.2283	326			42.2283	208		42.2283	199
	42.2488	407		42.2488	325			42.2488	192		42.2488	199
	42.2693	413		42.2693	360			42.2693	171		42.2693	186
	42.2897	393		42.2897	346			42.2897	183		42.2897	211
	42.3102	406		42.3102	315			42.3102	191		42.3102	193
	42.3307	455		42.3307	362			42.3307	205		42.3307	199
	42.3511	394		42.3511	320			42.3511	185		42.3511	185
	42.3716	418		42.3716	312			42.3716	180		42.3716	230
	42.392	414		42.392	325			42.392	221		42.392	219
	42.4125	351		42.4125	337			42.4125	158		42.4125	195
	42.433	431		42.433	327			42.433	198		42.433	240
	42.4534	397		42.4534	327			42.4534	203		42.4534	227
	42.4739	383		42.4739	342			42.4739	178		42.4739	211
	42.4944	417		42.4944	326			42.4944	213		42.4944	223
	42.5148	404		42.5148	333			42.5148	175		42.5148	234
	42.5353	420		42.5353	327			42.5353	202		42.5353	201
	42.5558	409		42.5558	344			42.5558	222		42.5558	219
	42.5762	405		42.5762	353			42.5762	186		42.5762	230
	42.5967	376		42.5967	324			42.5967	217		42.5967	206
	42.6171	403		42.6171	347			42.6171	218		42.6171	218
	42.6376	427		42.6376	342			42.6376	237		42.6376	242
	42.6581	404		42.6581	326			42.6581	196		42.6581	213
	42.6785	399		42.6785	344			42.6785	184		42.6785	242
	42.699	403		42.699	341			42.699	203		42.699	208
	42.7195	475		42.7195	361			42.7195	210		42.7195	226
	42.7399	442		42.7399	335			42.7399	197		42.7399	232
	42.7604	451		42.7604	368			42.7604	202		42.7604	216
	42.7808	433		42.7808	339			42.7808	241		42.7808	188
	42.8013	421		42.8013	352			42.8013	216		42.8013	224
	42.8218	391		42.8218	307			42.8218	212		42.8218	230
	42.8422	425		42.8422	335			42.8422	218		42.8422	193
	42.8627	382		42.8627	364			42.8627	227		42.8627	218
	42.8832	410		42.8832	327			42.8832	213		42.8832	196
	42.9036	431		42.9036	312			42.9036	228		42.9036	203
	42.9241	403		42.9241	328			42.9241	199		42.9241	210
	42.9445	403		42.9445	316			42.9445	206		42.9445	221
	42.965	369		42.965	307			42.965	208		42.965	214
	42.9855	415		42.9855	314			42.9855	206		42.9855	211
	43.0059	415		43.0059	287			43.0059	191		43.0059	223
	43.0264	407		43.0264	309			43.0264	201		43.0264	228
	43.0468	385		43.0468	334			43.0468	214		43.0468	212
	43.0673	385		43.0673	328			43.0673	204		43.0673	206
	43.0878	399		43.0878	347			43.0878	208		43.0878	191
	43.1082	405		43.1082	324			43.1082	192		43.1082	192
	43.1287	432		43.1287	343			43.1287	170		43.1287	226
	43.1492	425		43.1492	315			43.1492	199		43.1492	258
	43.1696	454		43.1696	320			43.1696	206		43.1696	221
	43.1901	386		43.1901	320			43.1901	220		43.1901	216
	43.2105	419		43.2105	343			43.2105	206		43.2105	232
	43.231	411		43.231	306			43.231	187		43.231	214
	43.2515	441		43.2515	324			43.2515	202		43.2515	202
	43.2719	387		43.2719	354			43.2719	213		43.2719	195
	43.2924	421		43.2924	324			43.2924	209		43.2924	220
	43.3129	446		43.3129	321			43.3129	192		43.3129	190
	43.3333	399		43.3333	330			43.3333	193		43.3333	200
	43.3538	388		43.3538	346			43.3538	216		43.3538	193
	43.3742	407		43.3742	387			43.3742	186		43.3742	229
	43.3947	426		43.3947	330			43.3947	209		43.3947	226
	43.4152	407		43.4152	326			43.4152	207		43.4152	197
	43.4356	397		43.4356	303			43.4356	204		43.4356	230
	43.4561	411		43.4561	359			43.4561	192		43.4561	212
	43.4766	368		43.4766	352			43.4766	194		43.4766	211
	43.497	385		43.497	320			43.497	200		43.497	220
	43.5175	439		43.5175	360			43.5175	202		43.5175	215
	43.5379	391		43.5379	348			43.5379	223		43.5379	255
	43.5584	451		43.5584	364			43.5584	216		43.5584	190
	43.5789	403		43.5789	344			43.5789	204		43.5789	244
	43.5993	416		43.5993	358			43.5993	195		43.5993	200
	43.6198	400		43.6198	349			43.6198	206		43.6198	216
	43.6403	410		43.6403	365			43.6403	217		43.6403	198
	43.6607	408		43.6607	338			43.6607	215		43.6607	223
	43.6812	392		43.6812	367			43.6812	222		43.6812	225
	43.7016	419		43.7016	393			43.7016	231		43.7016	227
	43.7221	411		43.7221	365			43.7221	234		43.7221	247
	43.7426	432		43.7426	345			43.7426	243		43.7426	259
	43.763	444		43.763	370			43.763	244		43.763	240
	43.7835	431		43.7835	385			43.7835	229		43.7835	251
	43.804	427		43.804	360			43.804	236		43.804	229
	43.8244	438		43.8244	357			43.8244	246		43.8244	215
	43.8449	414		43.8449	368			43.8449	235		43.8449	241
	43.8653	417		43.8653	347			43.8653	232		43.8653	251
	43.8858	388		43.8858	351			43.8858	219		43.8858	223
	43.9063	411		43.9063	354			43.9063	236		43.9063	214
	43.9267	364		43.9267	354			43.9267	232		43.9267	206
	43.9472	409		43.9472	346			43.9472	227		43.9472	234
	43.9676	379		43.9676	339			43.9676	229		43.9676	218
	43.9881	397		43.9881	319			43.9881	213		43.9881	204
	44.0086	372		44.0086	356			44.0086	190		44.0086	225
	44.029	422		44.029	361			44.029	197		44.029	200
	44.0495	402		44.0495	355			44.0495	200		44.0495	252
	44.07	406		44.07	352			44.07	205		44.07	229
	44.0904	386		44.0904	345			44.0904	212		44.0904	203
	44.1109	381		44.1109	345			44.1109	221		44.1109	217
	44.1313	442		44.1313	335			44.1313	192		44.1313	201
	44.1518	425		44.1518	308			44.1518	186		44.1518	206
	44.1723	379		44.1723	334			44.1723	194		44.1723	211
	44.1927	387		44.1927	301			44.1927	204		44.1927	210
	44.2132	382		44.2132	351			44.2132	203		44.2132	191
	44.2337	391		44.2337	311			44.2337	194		44.2337	187
	44.2541	394		44.2541	365			44.2541	187		44.2541	226
	44.2746	362		44.2746	317			44.2746	224		44.2746	202
	44.2951	360		44.2951	313			44.2951	202		44.2951	225
	44.3155	415		44.3155	346			44.3155	209		44.3155	171
	44.336	365		44.336	322			44.336	191		44.336	205
	44.3564	394		44.3564	355			44.3564	189		44.3564	214
	44.3769	368		44.3769	313			44.3769	204		44.3769	209
	44.3974	345		44.3974	312			44.3974	209		44.3974	218
	44.4178	371		44.4178	367			44.4178	208		44.4178	219
	44.4383	414		44.4383	333			44.4383	208		44.4383	196
	44.4588	383		44.4588	379			44.4588	200		44.4588	177
	44.4792	403		44.4792	324			44.4792	194		44.4792	206
	44.4997	351		44.4997	351			44.4997	257		44.4997	185
	44.5201	394		44.5201	359			44.5201	197		44.5201	214
	44.5406	414		44.5406	311			44.5406	212		44.5406	226
	44.5611	375		44.5611	307			44.5611	217		44.5611	209
	44.5815	387		44.5815	334			44.5815	225		44.5815	208
	44.602	380		44.602	302			44.602	203		44.602	222
	44.6225	364		44.6225	339			44.6225	211		44.6225	186
	44.6429	422		44.6429	340			44.6429	214		44.6429	228
	44.6634	359		44.6634	311			44.6634	210		44.6634	209
	44.6838	366		44.6838	314			44.6838	196		44.6838	224
	44.7043	378		44.7043	354			44.7043	183		44.7043	217
	44.7248	370		44.7248	311			44.7248	178		44.7248	219
	44.7452	422		44.7452	342			44.7452	205		44.7452	206
	44.7657	362		44.7657	288			44.7657	199		44.7657	235
	44.7861	395		44.7861	300			44.7861	200		44.7861	199
	44.8066	359		44.8066	294			44.8066	196		44.8066	201
	44.8271	361		44.8271	302			44.8271	201		44.8271	202
	44.8475	364		44.8475	307			44.8475	231		44.8475	218
	44.868	408		44.868	326			44.868	208		44.868	229
	44.8885	387		44.8885	286			44.8885	196		44.8885	202
	44.9089	389		44.9089	350			44.9089	211		44.9089	210
	44.9294	414		44.9294	318			44.9294	215		44.9294	187
	44.9498	403		44.9498	326			44.9498	184		44.9498	196
	44.9703	384		44.9703	315			44.9703	206		44.9703	233
	44.9908	379		44.9908	328			44.9908	190		44.9908	210
	45.0112	342		45.0112	302			45.0112	212		45.0112	205
	45.0317	389		45.0317	329			45.0317	204		45.0317	188
	45.0522	387		45.0522	313			45.0522	213		45.0522	220
	45.0726	378		45.0726	314			45.0726	189		45.0726	223
	45.0931	373		45.0931	307			45.0931	195		45.0931	206
	45.1135	388		45.1135	297			45.1135	210		45.1135	221
	45.134	366		45.134	334			45.134	194		45.134	223
	45.1545	323		45.1545	303			45.1545	212		45.1545	204
	45.1749	392		45.1749	307			45.1749	205		45.1749	223
	45.1954	359		45.1954	339			45.1954	187		45.1954	203
	45.2159	417		45.2159	331			45.2159	199		45.2159	206
	45.2363	364		45.2363	322			45.2363	216		45.2363	218
	45.2568	404		45.2568	283			45.2568	191		45.2568	218
	45.2773	396		45.2773	331			45.2773	189		45.2773	209
	45.2977	367		45.2977	317			45.2977	231		45.2977	211
	45.3182	387		45.3182	303			45.3182	198		45.3182	187
	45.3386	341		45.3386	295			45.3386	235		45.3386	195
	45.3591	370		45.3591	313			45.3591	197		45.3591	178
	45.3796	358		45.3796	313			45.3796	188		45.3796	207
	45.4	342		45.4	322			45.4	210		45.4	195
	45.4205	372		45.4205	328			45.4205	199		45.4205	222
	45.4409	352		45.4409	319			45.4409	211		45.4409	194
	45.4614	372		45.4614	338			45.4614	191		45.4614	204
	45.4819	399		45.4819	322			45.4819	207		45.4819	217
	45.5023	392		45.5023	322			45.5023	193		45.5023	199
	45.5228	377		45.5228	319			45.5228	214		45.5228	220
	45.5433	371		45.5433	321			45.5433	185		45.5433	226
	45.5637	418		45.5637	364			45.5637	177		45.5637	218
	45.5842	371		45.5842	299			45.5842	181		45.5842	244
	45.6046	381		45.6046	302			45.6046	196		45.6046	178
	45.6251	374		45.6251	291			45.6251	193		45.6251	192
	45.6456	351		45.6456	281			45.6456	202		45.6456	211
	45.666	333		45.666	317			45.666	209		45.666	216
	45.6865	335		45.6865	317			45.6865	206		45.6865	218
	45.707	361		45.707	313			45.707	216		45.707	212
	45.7274	401		45.7274	281			45.7274	207		45.7274	207
	45.7479	389		45.7479	307			45.7479	210		45.7479	200
	45.7683	344		45.7683	309			45.7683	217		45.7683	202
	45.7888	382		45.7888	275			45.7888	196		45.7888	223
	45.8093	356		45.8093	359			45.8093	196		45.8093	193
	45.8297	347		45.8297	280			45.8297	189		45.8297	199
	45.8502	392		45.8502	294			45.8502	202		45.8502	197
	45.8706	327		45.8706	301			45.8706	190		45.8706	210
	45.8911	350		45.8911	319			45.8911	202		45.8911	210
	45.9116	337		45.9116	301			45.9116	215		45.9116	189
	45.932	362		45.932	300			45.932	211		45.932	198
	45.9525	341		45.9525	295			45.9525	191		45.9525	198
	45.973	375		45.973	311			45.973	177		45.973	216
	45.9934	345		45.9934	309			45.9934	199		45.9934	170
	46.0139	345		46.0139	299			46.0139	192		46.0139	186
	46.0344	390		46.0344	301			46.0344	203		46.0344	218
	46.0548	376		46.0548	330			46.0548	195		46.0548	201
	46.0753	338		46.0753	330			46.0753	177		46.0753	210
	46.0957	346		46.0957	290			46.0957	195		46.0957	205
	46.1162	381		46.1162	284			46.1162	200		46.1162	218
	46.1367	364		46.1367	300			46.1367	184		46.1367	198
	46.1571	380		46.1571	310			46.1571	215		46.1571	209
	46.1776	332		46.1776	327			46.1776	205		46.1776	189
	46.1981	364		46.1981	306			46.1981	213		46.1981	207
	46.2185	362		46.2185	344			46.2185	183		46.2185	196
	46.239	351		46.239	322			46.239	203		46.239	219
	46.2594	357		46.2594	305			46.2594	189		46.2594	176
	46.2799	354		46.2799	302			46.2799	206		46.2799	216
	46.3004	350		46.3004	303			46.3004	208		46.3004	192
	46.3208	300		46.3208	288			46.3208	197		46.3208	193
	46.3413	335		46.3413	276			46.3413	187		46.3413	189
	46.3618	364		46.3618	294			46.3618	179		46.3618	229
	46.3822	351		46.3822	321			46.3822	191		46.3822	229
	46.4027	346		46.4027	303			46.4027	208		46.4027	202
	46.4231	351		46.4231	282			46.4231	185		46.4231	201
	46.4436	360		46.4436	299			46.4436	190		46.4436	208
	46.4641	355		46.4641	317			46.4641	161		46.4641	203
	46.4845	363		46.4845	253			46.4845	194		46.4845	192
	46.505	319		46.505	296			46.505	190		46.505	209
	46.5254	366		46.5254	287			46.5254	200		46.5254	211
	46.5459	344		46.5459	318			46.5459	178		46.5459	220
	46.5664	328		46.5664	305			46.5664	205		46.5664	200
	46.5868	326		46.5868	302			46.5868	191		46.5868	209
	46.6073	344		46.6073	319			46.6073	212		46.6073	212
	46.6278	343		46.6278	272			46.6278	186		46.6278	190
	46.6482	385		46.6482	275			46.6482	204		46.6482	211
	46.6687	344		46.6687	298			46.6687	204		46.6687	213
	46.6891	366		46.6891	304			46.6891	201		46.6891	204
	46.7096	374		46.7096	310			46.7096	221		46.7096	214
	46.7301	319		46.7301	274			46.7301	185		46.7301	187
	46.7505	357		46.7505	288			46.7505	168		46.7505	193
	46.771	335		46.771	335			46.771	193		46.771	218
	46.7915	386		46.7915	295			46.7915	199		46.7915	207
	46.8119	353		46.8119	322			46.8119	183		46.8119	205
	46.8324	337		46.8324	281			46.8324	195		46.8324	188
	46.8528	337		46.8528	296			46.8528	201		46.8528	219
	46.8733	318		46.8733	310			46.8733	177		46.8733	185
	46.8938	308		46.8938	305			46.8938	220		46.8938	205
	46.9142	338		46.9142	281			46.9142	189		46.9142	187
	46.9347	333		46.9347	273			46.9347	209		46.9347	201
	46.9552	372		46.9552	293			46.9552	214		46.9552	223
	46.9756	337		46.9756	267			46.9756	191		46.9756	225
	46.9961	337		46.9961	332			46.9961	211		46.9961	184
	47.0166	293		47.0166	283			47.0166	204		47.0166	192
	47.037	320		47.037	277			47.037	186		47.037	188
	47.0575	336		47.0575	283			47.0575	192		47.0575	216
	47.0779	361		47.0779	287			47.0779	186		47.0779	192
	47.0984	328		47.0984	305			47.0984	216		47.0984	217
	47.1189	325		47.1189	286			47.1189	193		47.1189	198
	47.1393	365		47.1393	287			47.1393	194		47.1393	203
	47.1598	361		47.1598	273			47.1598	211		47.1598	203
	47.1803	329		47.1803	283			47.1803	223		47.1803	179
	47.2007	340		47.2007	289			47.2007	203		47.2007	190
	47.2212	330		47.2212	303			47.2212	212		47.2212	183
	47.2416	312		47.2416	333			47.2416	196		47.2416	198
	47.2621	327		47.2621	301			47.2621	194		47.2621	211
	47.2826	312		47.2826	293			47.2826	191		47.2826	199
	47.303	333		47.303	280			47.303	166		47.303	191
	47.3235	374		47.3235	256			47.3235	198		47.3235	189
	47.3439	333		47.3439	299			47.3439	207		47.3439	197
	47.3644	318		47.3644	264			47.3644	202		47.3644	195
	47.3849	322		47.3849	270			47.3849	185		47.3849	211
	47.4053	305		47.4053	290			47.4053	192		47.4053	186
	47.4258	316		47.4258	265			47.4258	199		47.4258	212
	47.4463	342		47.4463	281			47.4463	195		47.4463	191
	47.4667	318		47.4667	289			47.4667	188		47.4667	198
	47.4872	342		47.4872	276			47.4872	224		47.4872	209
	47.5076	295		47.5076	268			47.5076	186		47.5076	208
	47.5281	320		47.5281	309			47.5281	204		47.5281	201
	47.5486	364		47.5486	299			47.5486	209		47.5486	184
	47.569	317		47.569	295			47.569	224		47.569	205
	47.5895	340		47.5895	282			47.5895	215		47.5895	202
	47.61	318		47.61	259			47.61	217		47.61	198
	47.6304	327		47.6304	275			47.6304	228		47.6304	165
	47.6509	323		47.6509	307			47.6509	200		47.6509	197
	47.6713	301		47.6713	280			47.6713	206		47.6713	213
	47.6918	344		47.6918	280			47.6918	189		47.6918	193
	47.7123	317		47.7123	291			47.7123	196		47.7123	204
	47.7327	324		47.7327	269			47.7327	202		47.7327	203
	47.7532	344		47.7532	282			47.7532	199		47.7532	187
	47.7737	305		47.7737	296			47.7737	182		47.7737	212
	47.7941	322		47.7941	292			47.7941	194		47.7941	209
	47.8146	316		47.8146	288			47.8146	219		47.8146	192
	47.835	335		47.835	307			47.835	197		47.835	194
	47.8555	308		47.8555	249			47.8555	207		47.8555	195
	47.876	315		47.876	266			47.876	230		47.876	182
	47.8964	342		47.8964	278			47.8964	210		47.8964	208
	47.9169	317		47.9169	272			47.9169	211		47.9169	214
	47.9374	333		47.9374	279			47.9374	201		47.9374	176
	47.9578	319		47.9578	291			47.9578	208		47.9578	212
	47.9783	306		47.9783	270			47.9783	168		47.9783	205
	47.9987	338		47.9987	269			47.9987	171		47.9987	199
	48.0192	329		48.0192	259			48.0192	204		48.0192	176
	48.0397	333		48.0397	262			48.0397	195		48.0397	192
	48.0601	349		48.0601	250			48.0601	182		48.0601	190
	48.0806	342		48.0806	266			48.0806	189		48.0806	217
	48.1011	315		48.1011	300			48.1011	189		48.1011	188
	48.1215	303		48.1215	271			48.1215	196		48.1215	191
	48.142	301		48.142	252			48.142	169		48.142	169
	48.1624	319		48.1624	305			48.1624	164		48.1624	184
	48.1829	320		48.1829	293			48.1829	198		48.1829	189
	48.2034	318		48.2034	298			48.2034	189		48.2034	206
	48.2238	332		48.2238	274			48.2238	187		48.2238	229
	48.2443	335		48.2443	296			48.2443	207		48.2443	198
	48.2647	300		48.2647	265			48.2647	213		48.2647	214
	48.2852	333		48.2852	269			48.2852	199		48.2852	188
	48.3057	308		48.3057	272			48.3057	189		48.3057	225
	48.3261	351		48.3261	279			48.3261	202		48.3261	193
	48.3466	326		48.3466	263			48.3466	191		48.3466	185
	48.3671	302		48.3671	275			48.3671	193		48.3671	175
	48.3875	335		48.3875	279			48.3875	194		48.3875	210
	48.408	311		48.408	254			48.408	199		48.408	180
	48.4284	301		48.4284	268			48.4284	196		48.4284	203
	48.4489	352		48.4489	235			48.4489	173		48.4489	216
	48.4694	318		48.4694	285			48.4694	176		48.4694	213
	48.4898	316		48.4898	281			48.4898	203		48.4898	202
	48.5103	308		48.5103	295			48.5103	195		48.5103	181
	48.5308	340		48.5308	291			48.5308	224		48.5308	206
	48.5512	305		48.5512	282			48.5512	185		48.5512	205
	48.5717	308		48.5717	249			48.5717	219		48.5717	200
	48.5921	301		48.5921	257			48.5921	179		48.5921	184
	48.6126	316		48.6126	252			48.6126	184		48.6126	209
	48.6331	306		48.6331	268			48.6331	170		48.6331	211
	48.6535	313		48.6535	249			48.6535	185		48.6535	224
	48.674	330		48.674	271			48.674	203		48.674	183
	48.6945	315		48.6945	274			48.6945	173		48.6945	204
	48.7149	306		48.7149	271			48.7149	193		48.7149	190
	48.7354	320		48.7354	270			48.7354	196		48.7354	178
	48.7559	305		48.7559	304			48.7559	191		48.7559	177
	48.7763	289		48.7763	251			48.7763	188		48.7763	191
	48.7968	345		48.7968	275			48.7968	190		48.7968	182
	48.8172	287		48.8172	277			48.8172	175		48.8172	205
	48.8377	322		48.8377	260			48.8377	172		48.8377	209
	48.8582	299		48.8582	277			48.8582	178		48.8582	204
	48.8786	312		48.8786	236			48.8786	164		48.8786	212
	48.8991	337		48.8991	264			48.8991	202		48.8991	173
	48.9196	298		48.9196	271			48.9196	194		48.9196	198
	48.94	296		48.94	269			48.94	193		48.94	193
	48.9605	330		48.9605	244			48.9605	190		48.9605	187
	48.9809	326		48.9809	279			48.9809	194		48.9809	197
	49.0014	305		49.0014	264			49.0014	205		49.0014	225
	49.0219	336		49.0219	299			49.0219	175		49.0219	183
	49.0423	319		49.0423	267			49.0423	157		49.0423	194
	49.0628	334		49.0628	294			49.0628	162		49.0628	196
	49.0832	303		49.0832	255			49.0832	203		49.0832	173
	49.1037	312		49.1037	242			49.1037	208		49.1037	197
	49.1242	320		49.1242	250			49.1242	211		49.1242	192
	49.1446	297		49.1446	266			49.1446	190		49.1446	170
	49.1651	316		49.1651	242			49.1651	202		49.1651	214
	49.1856	327		49.1856	257			49.1856	175		49.1856	174
	49.206	290		49.206	265			49.206	189		49.206	185
	49.2265	328		49.2265	275			49.2265	223		49.2265	185
	49.2469	321		49.2469	275			49.2469	201		49.2469	186
	49.2674	307		49.2674	246			49.2674	196		49.2674	201
	49.2879	297		49.2879	248			49.2879	183		49.2879	174
	49.3083	266		49.3083	280			49.3083	215		49.3083	195
	49.3288	317		49.3288	241			49.3288	188		49.3288	191
	49.3493	290		49.3493	226			49.3493	197		49.3493	166
	49.3697	296		49.3697	256			49.3697	198		49.3697	222
	49.3902	312		49.3902	251			49.3902	194		49.3902	177
	49.4106	292		49.4106	267			49.4106	208		49.4106	191
	49.4311	297		49.4311	279			49.4311	202		49.4311	192
	49.4516	316		49.4516	238			49.4516	182		49.4516	203
	49.472	309		49.472	262			49.472	179		49.472	216
	49.4925	270		49.4925	253			49.4925	187		49.4925	195
	49.513	308		49.513	293			49.513	188		49.513	171
	49.5334	287		49.5334	284			49.5334	212		49.5334	202
	49.5539	273		49.5539	244			49.5539	197		49.5539	192
	49.5744	336		49.5744	241			49.5744	198		49.5744	189
	49.5948	270		49.5948	257			49.5948	210		49.5948	216
	49.6153	296		49.6153	245			49.6153	215		49.6153	179
	49.6357	306		49.6357	259			49.6357	198		49.6357	197
	49.6562	304		49.6562	288			49.6562	194		49.6562	207
	49.6767	338		49.6767	266			49.6767	183		49.6767	202
	49.6971	304		49.6971	246			49.6971	217		49.6971	209
	49.7176	292		49.7176	229			49.7176	194		49.7176	185
	49.7381	288		49.7381	255			49.7381	198		49.7381	178
	49.7585	289		49.7585	243			49.7585	187		49.7585	184
	49.779	280		49.779	272			49.779	192		49.779	190
	49.7994	316		49.7994	263			49.7994	189		49.7994	213
	49.8199	283		49.8199	231			49.8199	179		49.8199	204
	49.8404	297		49.8404	244			49.8404	188		49.8404	190
	49.8608	308		49.8608	252			49.8608	170		49.8608	171
	49.8813	308		49.8813	266			49.8813	177		49.8813	184
	49.9017	289		49.9017	224			49.9017	197		49.9017	176
	49.9222	283		49.9222	264			49.9222	180		49.9222	164
	49.9427	299		49.9427	254			49.9427	185		49.9427	187
	49.9631	245		49.9631	254			49.9631	184		49.9631	164
	49.9836	298		49.9836	265			49.9836	201		49.9836	167
	50.0041	278		50.0041	225			50.0041	203		50.0041	206
	50.0245	283		50.0245	256			50.0245	191		50.0245	184
	50.045	306		50.045	243			50.045	170		50.045	192
	50.0654	272		50.0654	271			50.0654	183		50.0654	195
	50.0859	288		50.0859	248			50.0859	226		50.0859	184
	50.1064	298		50.1064	268			50.1064	179		50.1064	172
	50.1268	306		50.1268	265			50.1268	164		50.1268	184
	50.1473	267		50.1473	236			50.1473	155		50.1473	215
	50.1677	294		50.1677	243			50.1677	178		50.1677	169
	50.1882	257		50.1882	247			50.1882	163		50.1882	176
	50.2087	282		50.2087	233			50.2087	196		50.2087	181
	50.2291	285		50.2291	242			50.2291	216		50.2291	197
	50.2496	262		50.2496	255			50.2496	188		50.2496	181
	50.2701	298		50.2701	259			50.2701	176		50.2701	193
	50.2905	328		50.2905	256			50.2905	174		50.2905	204
	50.311	295		50.311	252			50.311	164		50.311	204
	50.3314	314		50.3314	237			50.3314	181		50.3314	203
	50.3519	272		50.3519	234			50.3519	168		50.3519	191
	50.3724	310		50.3724	263			50.3724	188		50.3724	198
	50.3928	279		50.3928	275			50.3928	168		50.3928	182
	50.4133	287		50.4133	265			50.4133	191		50.4133	180
	50.4338	265		50.4338	246			50.4338	174		50.4338	188
	50.4542	256		50.4542	230			50.4542	207		50.4542	200
	50.4747	276		50.4747	256			50.4747	177		50.4747	190
	50.4952	279		50.4952	258			50.4952	200		50.4952	187
	50.5156	281		50.5156	198			50.5156	190		50.5156	177
	50.5361	265		50.5361	268			50.5361	209		50.5361	180
	50.5565	286		50.5565	241			50.5565	169		50.5565	164
	50.577	268		50.577	221			50.577	201		50.577	172
	50.5975	306		50.5975	249			50.5975	187		50.5975	199
	50.6179	307		50.6179	243			50.6179	156		50.6179	195
	50.6384	265		50.6384	214			50.6384	178		50.6384	195
	50.6589	252		50.6589	246			50.6589	178		50.6589	185
	50.6793	292		50.6793	232			50.6793	192		50.6793	171
	50.6998	269		50.6998	238			50.6998	190		50.6998	207
	50.7202	279		50.7202	260			50.7202	182		50.7202	191
	50.7407	272		50.7407	245			50.7407	199		50.7407	192
	50.7612	311		50.7612	232			50.7612	190		50.7612	165
	50.7816	274		50.7816	242			50.7816	197		50.7816	186
	50.8021	260		50.8021	231			50.8021	173		50.8021	186
	50.8225	262		50.8225	268			50.8225	178		50.8225	165
	50.843	278		50.843	262			50.843	187		50.843	198
[truncated: 1,425 more rows]

## Sheet: Supplementary Figure 9
Supplementary Figure 2c				Supplementary Figure 2f				Supplementary Figure 2i
	NC/S				W2C@NC/S				WSA-W2C@NC/S
	Particle number	Diameter (nm)			Particle number	Diameter (nm)			Particle number	Diameter (nm)
	1	144.6			1	166.98			1	195.11
	2	166.37			2	173.93			2	235.41
	3	190.06			3	156.31			3	219.25
	4	163.95			4	155.87			4	218.08
	5	174.03			5	157.14			5	225.02
	6	200.66			6	152.12			6	203.52
	7	145.72			7	136.54			7	197.13
	8	158.96			8	145.3			8	197.22
	9	152.68			9	168.11			9	212.21
	10	164.9			10	169.68			10	203.71
	11	152.58			11	162.44			11	206.78
	12	148.44			12	177.63			12	193.06
	13	163.55			13	147.7			13	201.05
	14	172.61			14	162.65			14	215.9
	15	177			15	166.43			15	187.81
	16	159.53			16	149.15			16	195.49
	17	147.09			17	155.34			17	193.49
	18	144.59			18	156.67			18	177.33
	19	143.05			19	141.59			19	189.81
	20	162.93			20	145.63			20	207.74
	21	189.94			21	173.12			21	220.14
	22	161.5			22	165.37			22	192.28
	23	160.05			23	154.8			23	235.12
	24	170.44			24	130.36			24	211.17
	25	188.6			25	155.19			25	195.44
	26	157.58			26	142.82			26	227.09
	27	166.48			27	129.63			27	210.45
	28	150.85			28	145.03			28	198.87
	29	154			29	150.48			29	212.48
	30	142.77			30	155.34			30	221.42
	31	148.78			31	166.14			31	202.07
	32	160.37			32	156.45			32	199.03
	33	142.99			33	162.65			33	213.51
	34	171.19			34	158.68			34	221.86
	35	163.81			35	158.23			35	193.12
	36	137.58			36	177.33			36	208.94
	37	154.34			37	169.02			37	221.73
	38	165.7			38	143.1			38	222.81
	39	164.51			39	158.78			39	206.49
	40	152.25			40	173.99			40	246.52
	41	160.54			41	135.75			41	199.06
	42	142.99			42	151.53			42	205.17
	43	147.92			43	174.75			43	184.38
	44	154.68			44	152.43			44	232.57
	45	156.8			45	160.79			45	223.34
	46	156.21			46	134.44			46	224.5
	47	154.32			47	170.76			47	213.66
	48	134.91			48	161.81			48	199.78
	49	165.35			49	154.62			49	198.44
	50	139.95			50	160.12			50	246.2
	51	167.53			51	135.55			51	200.84
	52	141.55			52	170.06			52	199.73
	53	148.69							53	244.87
	54	155							54	210.17
	55	147.66							55	183.51
	56	143.77							56	169.97
	57	149.88							57	211.24
	58	149.44							58	219.39
	59	133.65							59	183.24
	60	136.3							60	210.08
	61	150.86							61	180.38
	62	146.8							62	195.35
	63	128.13							63	200.19
	64	132.51							64	202.89
	65	141.72							65	246.01
	66	151.36							66	235.64
	67	146.21							67	214.4
	68	141.01							68	204.3
	69	134.53							69	190.32
	70	147.19							70	214.46
	71	157.72							71	207.42
	72	146.58							72	213.03
	73	149.51							73	200.12
	74	132.15							74	196.29
	75	170.35							75	206.78
	76	134.27							76	209.05
	77	137.92							77	215.43
	78	146.48							78	208.73
	79	157.82							79	192.79
	80	150.85							80	187.87
	81	135.59							81	202.25
	82	142.39							82	212.59
	83	156.66							83	221.92
	84	174.87							84	193.37
	85	170.25							85	197.15
	86	162.19							86	205.02
	87	152.22							87	191.84
	88	161.46							88	198.16
	89	141.83							89	252.96
	90	158.03							90	229.99
	91	149.92							91	210.25
	92	163.94							92	202.44
	93	167.59							93	194.83
	94	155.96							94	213.67
	95	152.62							95	206.42
	96	165.47							96	211.6
	97	151.67							97	176.39
	98	159.62							98	214.14
	99	153.78							99	192.43
	100	144.12							100	198.1
	101	159.3
	102	151.2
	103	182.95
	104	173.58
	105	147.81
	106	151.94
	107	169.33
	108	179.14
	109	152.99
	110	163.78
	111	151.22
	112	170.86

## Sheet: Supplementary Figure 11
Supplementary Figure 11g							Supplementary Figure 11h													Supplementary Figure 11i
	WSA-W2C-L@NC/S			WSA-W2C-H@NC/S				WSA-W2C-L@NC			WSA-W2C-H@NC			WSA-W2C-L@NC/S			WSA-W2C-H@NC/S				WSA-W2C-L@NC			WSA-W2C-H@NC			WSA-W2C-L@NC/S			WSA-W2C-H@NC/S
	Temperature (°C)	Weight (%)		Temperature (°C)	Weight (%)			Relative pressure (P/P0)	Quantity adsorbed (cm3 g-1)		Relative pressure (P/P0)	Quantity adsorbed (cm3 g-1)		Relative pressure (P/P0)	Quantity adsorbed (cm3 g-1)		Relative pressure (P/P0)	Quantity adsorbed (cm3 g-1)			2-Theta (degree)	Intensity (counts)		2-Theta (degree)	Intensity (counts)		2-Theta (degree)	Intensity (counts)		2-Theta (degree)	Intensity (counts)
	100.039	100		100.047	100			1.54538e-07	0		1.10051e-06	2.8393		3.31135e-06	-0.0033		2.50677e-06	0.0055			10.0001	587		10.0001	599		10.0001	148		10.0001	204
	100.13	99.9996		100.126	99.9982			2.59963e-07	0		1.11905e-06	3.5344		2.85579e-05	0.4737		2.52185e-06	0.009			10.0206	594		10.0206	611		10.0206	176		10.0206	226
	100.212	99.9986		100.214	99.9974			5.11501e-07	22.3784		1.37126e-06	2.117		3.21712e-05	0.8392		2.38341e-05	0.6312			10.041	621		10.041	622		10.041	158		10.041	237
	100.299	99.9979		100.3	99.9969			5.54038e-07	29.2769		7.81905e-07	9.2213		3.29153e-05	1.5391		2.81041e-05	1.1046			10.0615	634		10.0615	578		10.0615	162		10.0615	221
	100.382	99.9971		100.388	99.9966			1.94618e-06	64.3536		8.15331e-07	9.2243		3.30412e-05	2.233		2.90186e-05	2.0287			10.0819	614		10.0819	615		10.0819	177		10.0819	211
	100.472	99.9969		100.471	99.9957			4.56389e-06	78.1181		1.6832e-06	55.4471		3.62464e-05	2.5758		2.92859e-05	2.4858			10.1024	620		10.1024	629		10.1024	188		10.1024	239
	100.554	99.9972		100.558	99.9942			4.59326e-06	78.1208		2.99818e-06	67.5039		4.42357e-05	2.9404		3.9681e-05	2.9669			10.1229	608		10.1229	609		10.1229	146		10.1228	229
	100.639	99.9964		100.642	99.9943			7.01626e-06	84.5791		4.4709e-06	73.5319		0.000462563	3.1509		0.000489037	3.2004			10.1433	609		10.1433	601		10.1433	133		10.1433	229
	100.729	99.9956		100.73	99.9938			2.47421e-05	103.937		6.90412e-06	78.9558		0.000214608	3.3027		0.000211416	3.4299			10.1638	595		10.1638	658		10.1638	141		10.1637	243
	100.808	99.9948		100.816	99.9931			4.56902e-05	114.086		2.20546e-05	94.9138		0.000177502	3.2954		0.000187176	3.3984			10.1843	612		10.1843	596		10.1843	184		10.1842	225
	100.891	99.9947		100.902	99.9915			6.10909e-05	119.016		4.14005e-05	104.156		0.000159288	3.2808		0.000156495	3.3937			10.2047	636		10.2047	638		10.2047	157		10.2046	238
	100.978	99.9938		100.981	99.9909			9.5397e-05	126.597		6.22202e-05	110.248		0.000136059	3.2775		0.000139946	3.3843			10.2252	630		10.2252	645		10.2252	146		10.2251	233
	101.064	99.9935		101.068	99.9892			0.000305553	145.647		9.24525e-05	116.174		0.000188104	3.1896		0.00018554	3.2786			10.2456	585		10.2456	556		10.2456	163		10.2455	222
	101.154	99.9935		101.152	99.9879			0.000505799	153.243		0.000324839	134.114		0.000361703	3.3308		0.000294974	3.3755			10.2661	601		10.2661	646		10.2661	149		10.266	245
	101.233	99.9921		101.242	99.9859			0.000725183	158.407		0.000504678	139.839		0.000499103	3.4095		0.000505189	3.5044			10.2866	575		10.2866	591		10.2866	143		10.2864	215
	101.32	99.9915		101.325	99.9846			0.00107	163.681		0.000712384	144.094		0.000731703	3.5166		0.000711413	3.5982			10.307	627		10.307	566		10.307	176		10.3069	230
	101.404	99.9904		101.408	99.9835			0.00316	177.966		0.00104	148.558		0.001	3.6132		0.00101	3.7008			10.3275	622		10.3275	592		10.3275	156		10.3273	215
	101.489	99.99		101.491	99.9807			0.00507	184.335		0.00328	161.665		0.00309	4.0327		0.003	4.0783			10.348	605		10.348	581		10.348	158		10.3478	209
	101.573	99.9888		101.581	99.9789			0.00718	189.19		0.00525	167.179		0.005	4.2479		0.00501	4.2817			10.3684	574		10.3684	573		10.3684	153		10.3682	192
	101.662	99.988		101.66	99.978			0.00914	192.68		0.00708	170.808		0.00701	4.4148		0.007	4.4351			10.3889	618		10.3889	619		10.3889	154		10.3887	218
	101.743	99.9865		101.75	99.977			0.01004	194.097		0.00903	173.865		0.00916	4.2291		0.0091	4.3134			10.4093	576		10.4093	623		10.4093	146		10.4091	245
	101.828	99.9852		101.834	99.9759			0.02017	206.502		0.01002	175.223		0.00999	4.2773		0.01005	4.3636			10.4298	596		10.4298	596		10.4298	149		10.4296	210
	101.91	99.9839		101.919	99.9742			0.0307	213.753		0.02145	185.376		0.02001	5.2982		0.02005	5.1832			10.4503	615		10.4503	616		10.4503	141		10.45	228
	102	99.9826		102.007	99.9733			0.05008	223.206		0.0295	190.051		0.03315	5.6868		0.03315	5.5752			10.4707	582		10.4707	583		10.4707	137		10.4705	226
	102.088	99.9824		102.094	99.973			0.09807	237.635		0.04732	197.347		0.05301	6.1406		0.0533	6.0385			10.4912	605		10.4912	606		10.4912	138		10.4909	229
	102.174	99.9811		102.173	99.9722			0.14977	247.288		0.09973	209.289		0.10253	7.0698		0.10266	7.0263			10.5117	606		10.5117	571		10.5117	153		10.5114	218
	102.254	99.98		102.261	99.9711			0.20062	253.862		0.14803	215.347		0.15243	7.9012		0.15276	7.8952			10.5321	550		10.5321	631		10.5321	142		10.5319	209
	102.341	99.9792		102.347	99.9714			0.25137	258.758		0.19961	219.585		0.20274	8.682		0.20269	8.6778			10.5526	574		10.5526	562		10.5526	157		10.5523	217
	102.424	99.9779		102.434	99.9705			0.30165	262.642		0.25045	222.639		0.25251	9.4132		0.25266	9.4161			10.573	578		10.573	612		10.573	145		10.5727	225
	102.514	99.977		102.517	99.9688			0.35166	266.177		0.30088	225.069		0.30249	10.1231		0.30258	10.1497			10.5935	592		10.5935	593		10.5935	139		10.5932	232
	102.595	99.9763		102.605	99.9678			0.40203	269.296		0.35123	227.121		0.35243	10.7917		0.35274	10.8004			10.614	571		10.614	621		10.614	150		10.6137	221
	102.677	99.9758		102.688	99.9673			0.45176	272.247		0.40137	228.861		0.40262	11.4649		0.40226	11.6178			10.6344	582		10.6344	576		10.6344	145		10.6341	195
	102.764	99.9755		102.776	99.9669			0.5014	275.045		0.45152	230.409		0.45251	12.081		0.45279	12.4226			10.6549	593		10.6549	585		10.6549	157		10.6546	230
	102.851	99.9754		102.86	99.9662			0.55192	277.879		0.50177	231.825		0.50224	12.8817		0.50248	13.0592			10.6753	647		10.6753	624		10.6753	140		10.675	215
	102.933	99.974		102.953	99.9655			0.60176	280.508		0.5515	233.187		0.55246	13.6721		0.55224	13.7076			10.6958	601		10.6958	580		10.6958	144		10.6955	211
	103.022	99.9738		103.032	99.9649			0.65142	283.476		0.60135	234.484		0.60244	14.297		0.60216	14.3415			10.7163	582		10.7163	593		10.7163	142		10.7159	205
	103.102	99.9726		103.116	99.964			0.70211	286.609		0.65163	235.781		0.65211	14.8889		0.65206	15.0119			10.7367	576		10.7367	567		10.7367	143		10.7364	215
	103.193	99.9714		103.201	99.9622			0.75158	289.897		0.70176	237.115		0.70173	15.6076		0.70289	15.7634			10.7572	590		10.7572	572		10.7572	140		10.7568	208
	103.272	99.9711		103.292	99.9614			0.80087	293.509		0.75123	238.564		0.75205	16.2722		0.75162	16.4982			10.7777	578		10.7777	599		10.7777	142		10.7773	200
	103.36	99.9702		103.375	99.9607			0.85059	297.874		0.80089	240.154		0.80177	17.3615		0.80216	17.4083			10.7981	568		10.7981	563		10.7981	167		10.7977	229
	103.445	99.9696		103.462	99.96			0.8999	303.894		0.85051	242.168		0.85105	18.909		0.85253	18.9438			10.8186	638		10.8186	537		10.8186	141		10.8182	212
	103.533	99.969		103.543	99.9589			0.92979	309.672		0.89995	245.024		0.90045	21.3055		0.90136	21.126			10.8391	578		10.8391	594		10.8391	158		10.8386	192
	103.618	99.9676		103.632	99.9584			0.95017	316.883		0.93009	248.071		0.93098	23.9618		0.9289	23.0823			10.8595	551		10.8595	603		10.8595	180		10.8591	213
	103.705	99.9669		103.715	99.9573			0.96948	331.839		0.94935	251.799		0.95081	27.1925		0.95075	26.2732			10.88	550		10.88	604		10.88	168		10.8795	212
	103.79	99.9665		103.8	99.9569			0.97953	361.745		0.97011	262.85		0.97019	36.0673		0.97026	34.6116			10.9004	580		10.9004	569		10.9004	150		10.9	224
	103.875	99.9652		103.89	99.9557			0.98951	472.677		0.97999	280.034		0.97998	50.4064		0.97945	47.9734			10.9209	596		10.9209	627		10.9209	146		10.9204	252
	103.959	99.9646		103.975	99.9542			0.98047	440.414		0.98952	349.2		0.9897	110.88		0.98898	101.723			10.9414	619		10.9414	564		10.9414	165		10.9409	204
	104.044	99.9644		104.061	99.9532			0.97121	376.509		0.98073	325.932		0.97987	90.725		0.98047	86.8272			10.9618	551		10.9618	593		10.9618	170		10.9613	200
	104.129	99.9629		104.148	99.9526			0.94989	321.733		0.9707	286.457		0.97038	56.455		0.97101	57.4122			10.9823	576		10.9823	618		10.9823	157		10.9818	186
	104.216	99.9621		104.228	99.9519			0.93019	312.859		0.9497	255.619		0.95113	30.3446		0.94855	28.8966			11.0028	571		11.0028	616		11.0028	168		11.0022	222
	104.293	99.9608		104.313	99.9503			0.89882	306.601		0.92921	249.9		0.93101	25.3001		0.9296	24.3509			11.0232	556		11.0232	582		11.0232	135		11.0227	210
	104.384	99.9598		104.4	99.9497			0.84706	301.026		0.90013	246.515		0.89943	22.5603		0.9006	21.8432			11.0437	599		11.0437	584		11.0437	122		11.0432	226
	104.472	99.9596		104.481	99.9482			0.80128	296.868		0.84854	243.576		0.8485	19.6286		0.84818	19.7631			11.0641	583		11.0641	561		11.0641	159		11.0636	219
	104.556	99.9584		104.57	99.9472			0.74784	292.889		0.79798	241.539		0.79718	17.7375		0.80164	18.6233			11.0846	545		11.0846	576		11.0846	151		11.084	201
	104.64	99.9586		104.659	99.9449			0.70128	289.851		0.7528	240.059		0.75115	16.5629		0.74746	17.4035			11.1051	566		11.1051	553		11.1051	144		11.1045	218
	104.724	99.958		104.743	99.9433			0.64725	286.66		0.70074	238.519		0.69775	15.6228		0.70052	16.4421			11.1255	585		11.1255	588		11.1255	146		11.125	198
	104.81	99.9569		104.829	99.9419			0.60098	283.849		0.6479	237.102		0.65167	14.9665		0.64737	15.5648			11.146	578		11.146	572		11.146	135		11.1454	195
	104.897	99.9564		104.909	99.9403			0.54743	280.759		0.60204	236.052		0.59735	14.2137		0.60019	14.8503			11.1664	525		11.1664	587		11.1664	149		11.1659	193
	104.98	99.9564		104.999	99.9387			0.50017	277.894		0.54785	234.685		0.55086	13.5989		0.55304	14.423			11.1869	577		11.1869	601		11.1869	147		11.1863	210
	105.066	99.9556		105.084	99.9372			0.44758	271.493		0.5019	233.431		0.49743	12.9136		0.49735	13.6907			11.2074	561		11.2074	595		11.2074	122		11.2068	218
	105.154	99.9554		105.168	99.9359			0.40044	268.661		0.44787	231.219		0.45036	12.3125		0.45007	13.0176			11.2278	569		11.2278	591		11.2278	133		11.2272	215
	105.237	99.9552		105.253	99.9343			0.34678	265.205		0.40225	229.808		0.39707	11.646		0.40227	12.351			11.2483	544		11.2483	622		11.2483	136		11.2477	225
	105.317	99.9548		105.343	99.9329			0.29933	262.135		0.34775	227.809		0.34991	11.0411		0.34701	11.5495			11.2688	586		11.2688	571		11.2688	158		11.2681	206
	105.405	99.954		105.429	99.9316			0.25209	258.398		0.30213	225.973		0.30274	10.4831		0.29921	10.8789			11.2892	537		11.2892	614		11.2892	149		11.2886	233
	105.487	99.9524		105.51	99.9306			0.19832	253.108		0.24768	223.4		0.24678	9.712		0.25128	10.2468			11.3097	603		11.3097	620		11.3097	152		11.309	184
	105.57	99.9507		105.594	99.9297			0.15155	247.093		0.20277	220.771		0.19922	9.035		0.19668	9.4645			11.3301	571		11.3301	593		11.3301	145		11.3295	187
	105.659	99.9504		105.68	99.9302			0.09804	237.134		0.14863	216.455		0.15196	8.3218		0.14867	8.7027			11.3506	587		11.3506	582		11.3506	136		11.3499	221
	105.747	99.9498		105.764	99.93			0.04814	221.633		0.09949	210.439		0.097	7.4041		0.10084	7.8541			11.3711	605		11.3711	594		11.3711	150		11.3704	211
	105.833	99.9485		105.852	99.9294						0.05277	200.345		0.04764	6.4312		0.0467	6.7259			11.3915	576		11.3915	553		11.3915	149		11.3908	202
	105.919	99.9486		105.933	99.9286																11.412	577		11.412	588		11.412	113		11.4113	211
	106.001	99.948		106.021	99.9279																11.4325	549		11.4325	598		11.4325	137		11.4317	203
	106.088	99.9468		106.104	99.9264																11.4529	567		11.4529	628		11.4529	154		11.4522	183
	106.174	99.9448		106.193	99.9268																11.4734	565		11.4734	566		11.4734	129		11.4726	186
	106.26	99.9445		106.279	99.9262																11.4939	538		11.4939	613		11.4939	131		11.4931	209
	106.342	99.9437		106.367	99.9259																11.5143	538		11.5143	577		11.5143	139		11.5135	210
	106.428	99.9436		106.446	99.9244																11.5348	561		11.5348	550		11.5348	151		11.534	201
	106.51	99.9426		106.536	99.9223																11.5552	550		11.5552	550		11.5552	166		11.5544	209
	106.599	99.9411		106.618	99.9215																11.5757	540		11.5757	598		11.5757	155		11.5749	180
	106.684	99.9404		106.708	99.9209																11.5962	562		11.5962	579		11.5962	145		11.5953	210
	106.772	99.9383		106.79	99.9201																11.6166	527		11.6166	579		11.6166	146		11.6158	216
	106.854	99.9365		106.879	99.9196																11.6371	555		11.6371	618		11.6371	145		11.6363	207
	106.946	99.9352		106.96	99.9186																11.6576	569		11.6576	585		11.6576	119		11.6567	228
	107.027	99.9354		107.046	99.9166																11.678	524		11.678	544		11.678	141		11.6772	234
	107.112	99.9339		107.132	99.9148																11.6985	542		11.6985	578		11.6985	156		11.6976	217
	107.196	99.9335		107.219	99.9139																11.7189	539		11.7189	620		11.7189	135		11.7181	186
	107.286	99.9329		107.305	99.9137																11.7394	571		11.7394	575		11.7394	138		11.7385	192
	107.368	99.932		107.395	99.913																11.7599	491		11.7599	619		11.7599	155		11.759	190
	107.454	99.9314		107.475	99.9123																11.7803	577		11.7803	588		11.7803	141		11.7794	213
	107.541	99.9308		107.564	99.9113																11.8008	529		11.8008	535		11.8008	129		11.7999	211
	107.625	99.9305		107.649	99.9106																11.8212	612		11.8212	551		11.8212	164		11.8203	207
	107.704	99.9301		107.734	99.9096																11.8417	553		11.8417	583		11.8417	145		11.8408	201
	107.794	99.9298		107.817	99.9093																11.8622	549		11.8622	543		11.8622	152		11.8612	197
	107.882	99.9283		107.907	99.9089																11.8826	520		11.8826	633		11.8826	160		11.8817	183
	107.963	99.9282		107.988	99.9086																11.9031	564		11.9031	567		11.9031	163		11.9021	201
	108.054	99.927		108.074	99.9079																11.9236	578		11.9236	590		11.9236	135		11.9226	205
	108.139	99.9259		108.16	99.9077																11.944	539		11.944	594		11.944	154		11.943	196
	108.222	99.9252		108.246	99.9073																11.9645	525		11.9645	576		11.9645	168		11.9635	195
	108.306	99.9243		108.328	99.9063																11.9849	577		11.9849	601		11.9849	149		11.9839	199
	108.394	99.924		108.419	99.9053																12.0054	511		12.0054	568		12.0054	151		12.0044	201
	108.478	99.9236		108.503	99.9043																12.0259	549		12.0259	646		12.0259	150		12.0248	184
	108.56	99.9232		108.584	99.9027																12.0463	530		12.0463	579		12.0463	160		12.0453	170
	108.649	99.9224		108.669	99.9019																12.0668	579		12.0668	614		12.0668	144		12.0657	210
	108.733	99.922		108.756	99.9016																12.0873	543		12.0873	593		12.0873	158		12.0862	192
	108.817	99.9213		108.841	99.901																12.1077	551		12.1077	592		12.1077	155		12.1067	188
	108.904	99.9211		108.931	99.9																12.1282	531		12.1282	567		12.1282	141		12.1271	199
	108.989	99.9215		109.01	99.8989																12.1486	580		12.1486	585		12.1486	137		12.1476	208
	109.076	99.9217		109.094	99.898																12.1691	554		12.1691	540		12.1691	152		12.168	214
	109.162	99.9208		109.18	99.8972																12.1896	556		12.1896	580		12.1896	164		12.1885	168
	109.249	99.9199		109.269	99.8958																12.21	542		12.21	562		12.21	159		12.2089	192
	109.339	99.9185		109.352	99.8957																12.2305	546		12.2305	640		12.2305	165		12.2294	175
	109.421	99.9175		109.436	99.8957																12.251	571		12.251	556		12.251	149		12.2498	181
	109.508	99.9164		109.522	99.8939																12.2714	602		12.2714	552		12.2714	173		12.2703	190
	109.592	99.9157		109.61	99.8927																12.2919	527		12.2919	570		12.2919	137		12.2907	181
	109.677	99.9151		109.696	99.8915																12.3123	544		12.3123	646		12.3123	154		12.3112	198
	109.756	99.9137		109.784	99.8902																12.3328	500		12.3328	590		12.3328	138		12.3316	192
	109.844	99.9121		109.865	99.8886																12.3533	551		12.3533	634		12.3533	129		12.3521	196
	109.929	99.9103		109.95	99.8869																12.3737	561		12.3737	578		12.3737	150		12.3725	188
	110.016	99.9095		110.039	99.8857																12.3942	544		12.3942	598		12.3942	159		12.393	203
	110.103	99.9085		110.123	99.885																12.4147	564		12.4147	615		12.4147	139		12.4134	174
	110.189	99.9074		110.209	99.8833																12.4351	525		12.4351	566		12.4351	149		12.4339	180
	110.272	99.9065		110.293	99.8814																12.4556	576		12.4556	571		12.4556	132		12.4543	181
	110.357	99.9055		110.381	99.8804																12.476	547		12.476	571		12.476	141		12.4748	187
	110.445	99.9039		110.465	99.8779																12.4965	583		12.4965	571		12.4965	138		12.4952	205
	110.534	99.9023		110.55	99.8761																12.517	566		12.517	582		12.517	136		12.5157	210
	110.616	99.9013		110.632	99.8742																12.5374	536		12.5374	601		12.5374	141		12.5361	193
	110.701	99.9		110.725	99.8735																12.5579	539		12.5579	570		12.5579	149		12.5566	183
	110.783	99.8988		110.808	99.8728																12.5784	524		12.5784	591		12.5784	149		12.577	166
	110.869	99.8978		110.889	99.8714																12.5988	557		12.5988	550		12.5988	145		12.5975	186
	110.956	99.897		110.975	99.8711																12.6193	525		12.6193	582		12.6193	153		12.618	156
	111.04	99.8967		111.061	99.8698																12.6397	560		12.6397	603		12.6397	135		12.6384	175
	111.128	99.8957		111.149	99.8687																12.6602	571		12.6602	624		12.6602	149		12.6589	183
	111.21	99.895		111.233	99.8685																12.6807	570		12.6807	583		12.6807	136		12.6793	192
	111.296	99.8949		111.317	99.8688																12.7011	562		12.7011	587		12.7011	145		12.6998	193
	111.384	99.8942		111.404	99.868																12.7216	524		12.7216	618		12.7216	154		12.7202	207
	111.468	99.8937		111.489	99.8675																12.7421	552		12.7421	612		12.7421	160		12.7407	189
	111.554	99.8932		111.575	99.866																12.7625	502		12.7625	578		12.7625	159		12.7611	179
	111.642	99.8933		111.661	99.8655																12.783	552		12.783	592		12.783	145		12.7816	197
	111.727	99.8933		111.747	99.8651																12.8034	608		12.8034	587		12.8034	145		12.802	183
	111.81	99.8933		111.833	99.8636																12.8239	554		12.8239	554		12.8239	151		12.8225	192
	111.894	99.8934		111.92	99.8629																12.8444	550		12.8444	575		12.8444	149		12.8429	197
	111.983	99.8939		112.005	99.8622																12.8648	527		12.8648	556		12.8648	137		12.8634	169
	112.067	99.8942		112.09	99.8612																12.8853	571		12.8853	565		12.8853	146		12.8838	198
	112.153	99.8937		112.175	99.8598																12.9057	557		12.9057	552		12.9057	140		12.9043	196
	112.238	99.8937		112.26	99.859																12.9262	571		12.9262	610		12.9262	149		12.9247	190
	112.323	99.894		112.346	99.8584																12.9467	568		12.9467	586		12.9467	120		12.9452	189
	112.411	99.8937		112.433	99.8575																12.9671	565		12.9671	619		12.9671	156		12.9656	186
	112.492	99.8933		112.518	99.8559																12.9876	529		12.9876	563		12.9876	132		12.9861	214
	112.582	99.8927		112.602	99.8548																13.0081	530		13.0081	593		13.0081	138		13.0065	214
	112.663	99.8915		112.692	99.8541																13.0285	588		13.0285	624		13.0285	131		13.027	199
	112.753	99.8901		112.78	99.8532																13.049	565		13.049	627		13.049	149		13.0474	194
	112.835	99.8889		112.86	99.853																13.0694	518		13.0694	589		13.0694	155		13.0679	190
	112.925	99.8878		112.947	99.8519																13.0899	578		13.0899	583		13.0899	135		13.0884	194
	113.01	99.8869		113.027	99.8515																13.1104	602		13.1104	558		13.1104	138		13.1088	178
	113.094	99.8858		113.116	99.8507																13.1308	592		13.1308	616		13.1308	151		13.1293	225
	113.179	99.884		113.205	99.8501																13.1513	560		13.1513	605		13.1513	152		13.1497	227
	113.268	99.8833		113.29	99.8501																13.1718	570		13.1718	566		13.1718	150		13.1702	201
	113.349	99.8821		113.374	99.8499																13.1922	544		13.1922	558		13.1922	164		13.1906	179
	113.436	99.8811		113.463	99.8499																13.2127	612		13.2127	596		13.2127	173		13.2111	210
	113.518	99.8796		113.547	99.8492																13.2332	515		13.2332	604		13.2332	155		13.2315	193
	113.608	99.8788		113.63	99.8486																13.2536	546		13.2536	585		13.2536	146		13.252	202
	113.693	99.8787		113.717	99.8474																13.2741	558		13.2741	553		13.2741	167		13.2724	192
	113.777	99.8774		113.806	99.8473																13.2945	597		13.2945	528		13.2945	152		13.2929	197
	113.86	99.8764		113.888	99.8465																13.315	549		13.315	582		13.315	146		13.3133	188
	113.948	99.8756		113.973	99.8461																13.3355	571		13.3355	550		13.3355	131		13.3338	216
	114.03	99.8739		114.061	99.8452																13.3559	542		13.3559	600		13.3559	130		13.3542	206
	114.12	99.8712		114.148	99.8434																13.3764	534		13.3764	616		13.3764	152		13.3747	192
	114.203	99.8701		114.229	99.8428																13.3969	555		13.3969	558		13.3969	155		13.3951	205
	114.291	99.8693		114.313	99.8411																13.4173	565		13.4173	617		13.4173	151		13.4156	183
	114.372	99.8693		114.4	99.8399																13.4378	581		13.4378	599		13.4378	138		13.436	197
	114.464	99.8684		114.485	99.839																13.4582	578		13.4582	640		13.4582	149		13.4565	184
	114.546	99.8668		114.572	99.838																13.4787	541		13.4787	595		13.4787	126		13.4769	166
	114.634	99.8664		114.657	99.8368																13.4992	564		13.4992	593		13.4992	125		13.4974	178
	114.718	99.8654		114.742	99.8357																13.5196	626		13.5196	566		13.5196	148		13.5178	142
	114.802	99.8648		114.828	99.835																13.5401	559		13.5401	611		13.5401	159		13.5383	196
	114.884	99.865		114.91	99.8337																13.5605	546		13.5605	590		13.5605	154		13.5587	184
	114.971	99.8658		115.001	99.8332																13.581	520		13.581	554		13.581	154		13.5792	199
	115.059	99.8656		115.09	99.8316																13.6015	536		13.6015	561		13.6015	147		13.5997	180
	115.146	99.8651		115.175	99.8311																13.6219	559		13.6219	602		13.6219	163		13.6201	186
	115.231	99.8642		115.255	99.8302																13.6424	562		13.6424	654		13.6424	157		13.6405	209
	115.322	99.8631		115.342	99.8292																13.6629	581		13.6629	622		13.6629	152		13.661	169
	115.403	99.8625		115.425	99.8284																13.6833	546		13.6833	631		13.6833	153		13.6815	154
	115.489	99.8611		115.513	99.8272																13.7038	553		13.7038	586		13.7038	179		13.7019	190
	115.573	99.8604		115.6	99.826																13.7242	542		13.7242	583		13.7242	164		13.7224	193
	115.663	99.8591		115.687	99.825																13.7447	591		13.7447	607		13.7447	135		13.7428	190
	115.744	99.859		115.769	99.8243																13.7652	581		13.7652	640		13.7652	145		13.7633	184
	115.83	99.8578		115.853	99.823																13.7856	574		13.7856	544		13.7856	152		13.7837	177
	115.916	99.8568		115.942	99.8223																13.8061	556		13.8061	608		13.8061	153		13.8042	198
	116.004	99.8555		116.028	99.8214																13.8266	558		13.8266	614		13.8266	160		13.8246	206
	116.085	99.8542		116.111	99.8204																13.847	499		13.847	649		13.847	144		13.8451	209
	116.172	99.8537		116.201	99.8198																13.8675	585		13.8675	552		13.8675	166		13.8655	213
	116.259	99.8522		116.283	99.8193																13.888	588		13.888	603		13.888	166		13.886	179
	116.344	99.8515		116.37	99.819																13.9084	592		13.9084	624		13.9084	173		13.9064	175
	116.429	99.851		116.452	99.8186																13.9289	595		13.9289	651		13.9289	165		13.9269	204
	116.516	99.8508		116.537	99.8174																13.9493	599		13.9493	649		13.9493	151		13.9473	203
	116.602	99.849		116.625	99.8168																13.9698	597		13.9698	659		13.9698	167		13.9678	207
	116.688	99.8485		116.712	99.8167																13.9903	576		13.9903	665		13.9903	168		13.9882	179
	116.772	99.8482		116.798	99.8163																14.0107	566		14.0107	616		14.0107	136		14.0087	190
	116.858	99.848		116.882	99.8153																14.0312	588		14.0312	584		14.0312	142		14.0291	191
	116.942	99.848		116.969	99.8156																14.0517	573		14.0517	619		14.0517	165		14.0496	185
	117.03	99.8477		117.056	99.8147																14.0721	565		14.0721	587		14.0721	180		14.0701	191
	117.113	99.8479		117.139	99.8136																14.0926	601		14.0926	587		14.0926	150		14.0905	188
	117.201	99.8478		117.226	99.8124																14.113	564		14.113	582		14.113	165		14.111	166
	117.282	99.8465		117.31	99.812																14.1335	567		14.1335	639		14.1335	144		14.1314	182
	117.369	99.8462		117.397	99.8116																14.154	589		14.154	602		14.154	158		14.1518	194
	117.456	99.8461		117.483	99.8113																14.1744	538		14.1744	628		14.1744	161		14.1723	230
	117.543	99.8456		117.569	99.811																14.1949	569		14.1949	617		14.1949	170		14.1928	185
	117.626	99.8449		117.654	99.8109																14.2154	565		14.2154	629		14.2154	150		14.2132	196
	117.712	99.8438		117.738	99.811																14.2358	584		14.2358	613		14.2358	142		14.2337	173
	117.799	99.8425		117.819	99.8098																14.2563	580		14.2563	619		14.2563	175		14.2541	221
	117.886	99.8417		117.908	99.8092																14.2767	568		14.2767	632		14.2767	146		14.2746	209
	117.972	99.8409		117.995	99.8085																14.2972	555		14.2972	636		14.2972	140		14.295	201
	118.056	99.8392		118.082	99.8077																14.3177	566		14.3177	631		14.3177	158		14.3155	174
	118.14	99.839		118.164	99.8059																14.3381	575		14.3381	689		14.3381	155		14.3359	206
	118.227	99.8379		118.252	99.8044																14.3586	581		14.3586	604		14.3586	179		14.3564	188
	118.314	99.837		118.338	99.8029																14.379	524		14.379	670		14.379	169		14.3768	204
	118.396	99.8361		118.425	99.8016																14.3995	576		14.3995	647		14.3995	174		14.3973	214
	118.484	99.835		118.508	99.7996																14.42	545		14.42	600		14.42	171		14.4177	185
	118.573	99.8343		118.594	99.798																14.4404	587		14.4404	649		14.4404	167		14.4382	187
	118.656	99.8339		118.68	99.797																14.4609	564		14.4609	600		14.4609	145		14.4586	209
	118.745	99.8323		118.764	99.7962																14.4814	523		14.4814	663		14.4814	147		14.4791	196
	118.826	99.8315		118.85	99.7949																14.5018	580		14.5018	699		14.5018	158		14.4995	165
	118.915	99.8321		118.938	99.7943																14.5223	567		14.5223	632		14.5223	173		14.52	176
	119.001	99.8321		119.023	99.7937																14.5427	558		14.5427	632		14.5427	184		14.5404	179
	119.086	99.832		119.109	99.7934																14.5632	608		14.5632	594		14.5632	179		14.5609	208
	119.17	99.8314		119.194	99.7928																14.5837	534		14.5837	641		14.5837	172		14.5814	177
	119.259	99.831		119.284	99.7919																14.6041	581		14.6041	621		14.6041	152		14.6018	190
	119.34	99.8303		119.361	99.791																14.6246	632		14.6246	609		14.6246	166		14.6222	204
	119.432	99.8297		119.453	99.7902																14.6451	550		14.6451	633		14.6451	174		14.6427	193
	119.516	99.829		119.537	99.7887																14.6655	558		14.6655	659		14.6655	170		14.6631	184
	119.597	99.8286		119.621	99.7869																14.686	623		14.686	626		14.686	180		14.6836	176
	119.683	99.8278		119.703	99.7863																14.7064	531		14.7064	630		14.7064	171		14.7041	210
	119.77	99.8273		119.79	99.7851																14.7269	588		14.7269	622		14.7269	178		14.7245	199
	119.856	99.8262		119.883	99.7839																14.7474	581		14.7474	672		14.7474	163		14.745	195
	119.939	99.8247		119.964	99.7828																14.7678	575		14.7678	638		14.7678	153		14.7654	172
	120.024	99.8246		120.045	99.7822																14.7883	570		14.7883	639		14.7883	179		14.7859	202
	120.117	99.824		120.129	99.7814																14.8088	592		14.8088	629		14.8088	166		14.8063	203
	120.2	99.8239		120.215	99.7805																14.8292	582		14.8292	599		14.8292	174		14.8268	209
	120.284	99.8234		120.304	99.7793																14.8497	563		14.8497	618		14.8497	176		14.8472	181
	120.369	99.8226		120.384	99.7781																14.8701	582		14.8701	668		14.8701	194		14.8677	184
	120.454	99.8225		120.475	99.7777																14.8906	619		14.8906	625		14.8906	170		14.8881	188
	120.536	99.8214		120.556	99.7772																14.9111	564		14.9111	636		14.9111	164		14.9086	193
	120.621	99.8205		120.643	99.7771																14.9315	588		14.9315	651		14.9315	167		14.929	232
	120.708	99.8197		120.729	99.7773																14.952	582		14.952	631		14.952	137		14.9495	191
	120.796	99.8193		120.814	99.7771																14.9725	624		14.9725	652		14.9725	166		14.9699	210
	120.88	99.8189		120.903	99.7766																14.9929	590		14.9929	638		14.9929	159		14.9904	203
	120.965	99.8181		120.984	99.7759																15.0134	584		15.0134	623		15.0134	163		15.0108	202
	121.055	99.8167		121.071	99.7755																15.0338	609		15.0338	603		15.0338	169		15.0313	157
	121.139	99.8156		121.156	99.7752																15.0543	618		15.0543	669		15.0543	177		15.0517	181
	121.226	99.8149		121.239	99.7751																15.0748	583		15.0748	618		15.0748	178		15.0722	214
	121.313	99.8138		121.326	99.7747																15.0952	583		15.0952	703		15.0952	167		15.0927	195
	121.398	99.8131		121.411	99.7732																15.1157	576		15.1157	691		15.1157	160		15.1131	205
	121.483	99.8123		121.494	99.7719																15.1362	572		15.1362	676		15.1362	170		15.1335	196
	121.574	99.8114		121.581	99.7703																15.1566	627		15.1566	675		15.1566	201		15.154	194
	121.657	99.8104		121.663	99.7696																15.1771	563		15.1771	644		15.1771	176		15.1745	189
	121.74	99.8089		121.753	99.7684																15.1975	578		15.1975	684		15.1975	170		15.1949	212
	121.821	99.8089		121.839	99.768																15.218	602		15.218	672		15.218	157		15.2154	180
	121.908	99.8087		121.922	99.767																15.2385	624		15.2385	679		15.2385	159		15.2358	183
	121.992	99.8085		122.007	99.7658																15.2589	602		15.2589	658		15.2589	164		15.2563	221
	122.077	99.8088		122.091	99.7649																15.2794	621		15.2794	647		15.2794	182		15.2767	203
	122.166	99.8093		122.18	99.7634																15.2998	572		15.2998	699		15.2998	190		15.2972	183
	122.252	99.8091		122.263	99.7628																15.3203	581		15.3203	686		15.3203	154		15.3176	196
	122.337	99.8087		122.351	99.7615																15.3408	621		15.3408	678		15.3408	185		15.3381	192
	122.423	99.8079		122.434	99.7606																15.3612	560		15.3612	707		15.3612	163		15.3585	223
	122.503	99.8082		122.52	99.7596																15.3817	616		15.3817	648		15.3817	167		15.379	204
	122.592	99.8081		122.605	99.7589																15.4022	610		15.4022	701		15.4022	163		15.3994	200
	122.678	99.8062		122.691	99.7579																15.4226	576		15.4226	654		15.4226	154		15.4199	207
	122.765	99.8051		122.778	99.757																15.4431	630		15.4431	684		15.4431	194		15.4403	232
	122.85	99.8045		122.865	99.7562																15.4635	599		15.4635	641		15.4635	185		15.4608	202
	122.932	99.803		122.944	99.7554																15.484	647		15.484	649		15.484	186		15.4812	196
	123.022	99.8018		123.035	99.7553																15.5045	612		15.5045	690		15.5045	198		15.5017	235
	123.103	99.8014		123.116	99.7544																15.5249	612		15.5249	719		15.5249	189		15.5221	200
	123.193	99.8002		123.203	99.7549																15.5454	606		15.5454	728		15.5454	191		15.5426	227
	123.277	99.7995		123.285	99.7548																15.5659	620		15.5659	661		15.5659	174		15.563	188
	123.362	99.7982		123.371	99.7542																15.5863	639		15.5863	697		15.5863	175		15.5835	208
	123.447	99.7967		123.458	99.7536																15.6068	608		15.6068	684		15.6068	208		15.6039	186
	123.534	99.7961		123.546	99.7533																15.6273	600		15.6273	656		15.6273	182		15.6244	214
	123.616	99.7949		123.626	99.7531																15.6477	592		15.6477	682		15.6477	194		15.6448	233
	123.705	99.7941		123.713	99.7529																15.6682	631		15.6682	689		15.6682	189		15.6653	203
	123.787	99.7934		123.796	99.7523																15.6886	566		15.6886	719		15.6886	180		15.6858	191
	123.87	99.7926		123.882	99.7518																15.7091	622		15.7091	674		15.7091	163		15.7062	206
	123.956	99.791		123.967	99.7515																15.7296	622		15.7296	713		15.7296	179		15.7267	192
	124.043	99.7897		124.049	99.7502																15.75	600		15.75	712		15.75	157		15.7471	210
	124.13	99.7889		124.135	99.7486																15.7705	583		15.7705	679		15.7705	176		15.7676	223
	124.216	99.788		124.222	99.7476																15.791	632		15.791	680		15.791	181		15.788	231
	124.299	99.7877		124.308	99.7462																15.8114	588		15.8114	726		15.8114	189		15.8085	191
	124.384	99.787		124.392	99.745																15.8319	595		15.8319	753		15.8319	200		15.8289	175
	124.469	99.7866		124.477	99.7443																15.8523	603		15.8523	707		15.8523	200		15.8494	206
	124.559	99.7863		124.561	99.7429																15.8728	587		15.8728	690		15.8728	212		15.8698	220
	124.639	99.7864		124.648	99.7419																15.8933	632		15.8933	687		15.8933	197		15.8903	230
	124.724	99.7859		124.734	99.7413																15.9137	635		15.9137	756		15.9137	177		15.9107	207
	124.81	99.7856		124.817	99.7406																15.9342	581		15.9342	702		15.9342	206		15.9312	225
	124.897	99.7857		124.903	99.7401																15.9547	605		15.9547	707		15.9547	197		15.9516	202
	124.98	99.7847		124.994	99.7403																15.9751	588		15.9751	691		15.9751	177		15.9721	220
	125.066	99.7837		125.077	99.74																15.9956	610		15.9956	714		15.9956	186		15.9925	206
	125.152	99.7834		125.162	99.7406																16.016	616		16.016	734		16.016	190		16.013	196
	125.237	99.7836		125.247	99.741																16.0365	605		16.0365	692		16.0365	195		16.0334	198
	125.325	99.7839		125.329	99.7406																16.057	610		16.057	729		16.057	173		16.0539	207
	125.406	99.7829		125.415	99.7406																16.0774	574		16.0774	682		16.0774	192		16.0743	209
	125.492	99.7824		125.499	99.7402																16.0979	625		16.0979	699		16.0979	201		16.0948	205
	125.575	99.7815		125.587	99.74																16.1183	629		16.1183	725		16.1183	188		16.1152	211
	125.663	99.7811		125.671	99.7389																16.1388	608		16.1388	688		16.1388	198		16.1357	204
	125.747	99.7806		125.755	99.7381																16.1593	618		16.1593	724		16.1593	211		16.1562	200
	125.833	99.781		125.841	99.7372																16.1797	634		16.1797	724		16.1797	181		16.1766	186
	125.92	99.7811		125.926	99.7358																16.2002	610		16.2002	682		16.2002	170		16.1971	220
	126.005	99.7806		126.01	99.7343																16.2207	618		16.2207	683		16.2207	207		16.2175	193
	126.088	99.7803		126.096	99.7325																16.2411	648		16.2411	728		16.2411	171		16.238	208
	126.176	99.7799		126.182	99.7307																16.2616	640		16.2616	753		16.2616	188		16.2584	246
	126.261	99.7801		126.267	99.7297																16.2821	679		16.2821	693		16.2821	176		16.2789	206
	126.351	99.7795		126.353	99.729																16.3025	620		16.3025	717		16.3025	206		16.2993	195
	126.432	99.7795		126.438	99.7275																16.323	620		16.323	725		16.323	213		16.3198	229
	126.517	99.7785		126.526	99.7268																16.3434	629		16.3434	719		16.3434	190		16.3402	194
	126.599	99.7775		126.608	99.726																16.3639	602		16.3639	716		16.3639	192		16.3607	192
	126.689	99.7765		126.692	99.7254																16.3844	647		16.3844	711		16.3844	196		16.3811	239
	126.776	99.7752		126.777	99.7253																16.4048	657		16.4048	709		16.4048	175		16.4016	211
	126.86	99.774		126.861	99.7243																16.4253	653		16.4253	788		16.4253	208		16.422	212
	126.943	99.772		126.945	99.723																16.4458	659		16.4458	751		16.4458	192		16.4425	224
	127.027	99.77		127.03	99.7225																16.4662	664		16.4662	764		16.4662	188		16.4629	203
	127.115	99.7683		127.118	99.7219																16.4867	643		16.4867	746		16.4867	182		16.4834	221
	127.198	99.7664		127.206	99.7212																16.5071	630		16.5071	728		16.5071	196		16.5038	197
	127.281	99.7649		127.291	99.7207																16.5276	675		16.5276	740		16.5276	184		16.5243	203
	127.367	99.7645		127.375	99.7198																16.5481	644		16.5481	711		16.5481	186		16.5447	198
	127.45	99.7637		127.46	99.7185																16.5685	652		16.5685	737		16.5685	191		16.5652	202
	127.54	99.7623		127.545	99.7172																16.589	670		16.589	748		16.589	206		16.5856	218
	127.625	99.7604		127.635	99.7165																16.6094	685		16.6094	753		16.6094	196		16.6061	252
	127.71	99.7599		127.717	99.7163																16.6299	696		16.6299	717		16.6299	195		16.6266	234
	127.793	99.7587		127.8	99.7157																16.6504	604		16.6504	773		16.6504	185		16.647	187
	127.876	99.7578		127.884	99.7145																16.6708	621		16.6708	758		16.6708	195		16.6674	211
	127.962	99.7561		127.968	99.7137																16.6913	648		16.6913	768		16.6913	184		16.6879	204
	128.045	99.7558		128.056	99.7129																16.7118	673		16.7118	724		16.7118	191		16.7083	223
	128.135	99.7548		128.146	99.7118																16.7322	650		16.7322	770		16.7322	175		16.7288	221
	128.22	99.7534		128.23	99.7108																16.7527	626		16.7527	768		16.7527	202		16.7493	252
	128.302	99.7529		128.317	99.7105																16.7731	624		16.7731	709		16.7731	184		16.7697	206
	128.388	99.7527		128.401	99.7108																16.7936	649		16.7936	776		16.7936	187		16.7902	208
	128.474	99.7532		128.483	99.7095																16.8141	659		16.8141	746		16.8141	200		16.8106	237
	128.559	99.7526		128.571	99.708																16.8345	698		16.8345	763		16.8345	190		16.8311	231
	128.643	99.7522		128.651	99.707																16.855	680		16.855	787		16.855	211		16.8515	207
	128.732	99.7522		128.738	99.7069																16.8755	698		16.8755	761		16.8755	217		16.872	236
	128.816	99.7529		128.823	99.7058																16.8959	628		16.8959	781		16.8959	192		16.8924	228
	128.898	99.7524		128.911	99.7045																16.9164	655		16.9164	785		16.9164	198		16.9129	206
	128.985	99.752		128.994	99.7033																16.9368	659		16.9368	795		16.9368	210		16.9333	228
	129.072	99.752		129.077	99.703																16.9573	673		16.9573	749		16.9573	185		16.9538	225
	129.156	99.752		129.163	99.7015																16.9778	686		16.9778	712		16.9778	201		16.9742	221
	129.241	99.7516		129.249	99.6997																16.9982	650		16.9982	804		16.9982	221		16.9947	196
	129.324	99.7515		129.331	99.699																17.0187	662		17.0187	763		17.0187	200		17.0151	221
	129.412	99.7511		129.416	99.6982																17.0392	682		17.0392	744		17.0392	218		17.0356	199
	129.494	99.7514		129.508	99.6977																17.0596	636		17.0596	825		17.0596	223		17.056	212
	129.582	99.7509		129.589	99.6966																17.0801	692		17.0801	787		17.0801	194		17.0765	221
	129.664	99.7504		129.676	99.6962																17.1005	659		17.1005	791		17.1005	212		17.0969	244
	129.75	99.749		129.76	99.6958																17.121	697		17.121	777		17.121	184		17.1174	234
	129.836	99.7486		129.84	99.6957																17.1415	682		17.1415	754		17.1415	227		17.1379	231
	129.921	99.7482		129.928	99.6949																17.1619	695		17.1619	729		17.1619	196		17.1583	217
	130.001	99.747		130.012	99.6948																17.1824	673		17.1824	785		17.1824	223		17.1788	222
	130.091	99.7462		130.098	99.6949																17.2029	682		17.2029	779		17.2029	192		17.1992	206
	130.17	99.7447		130.185	99.6941																17.2233	637		17.2233	803		17.2233	230		17.2197	216
	130.261	99.7436		130.274	99.6934																17.2438	665		17.2438	777		17.2438	220		17.2401	221
	130.349	99.7428		130.356	99.6926																17.2642	728		17.2642	872		17.2642	201		17.2606	219
	130.429	99.7417		130.437	99.6917																17.2847	750		17.2847	809		17.2847	208		17.281	228
	130.513	99.7404		130.524	99.6913																17.3052	703		17.3052	789		17.3052	196		17.3015	203
	130.599	99.7397		130.61	99.6915																17.3256	706		17.3256	751		17.3256	202		17.3219	232
	130.683	99.7387		130.692	99.6907																17.3461	648		17.3461	803		17.3461	221		17.3424	226
	130.772	99.7374		130.778	99.6901																17.3666	716		17.3666	748		17.3666	225		17.3628	222
	130.857	99.7364		130.864	99.6902																17.387	711		17.387	748		17.387	204		17.3833	239
	130.94	99.7351		130.95	99.6889																17.4075	662		17.4075	788		17.4075	200		17.4037	247
	131.023	99.7349		131.032	99.6876																17.4279	722		17.4279	752		17.4279	229		17.4242	229
	131.111	99.7341		131.119	99.6867																17.4484	705		17.4484	812		17.4484	225		17.4446	214
	131.192	99.7332		131.205	99.6859																17.4689	715		17.4689	777		17.4689	212		17.4651	232
	131.28	99.7332		131.291	99.6859																17.4893	717		17.4893	795		17.4893	234		17.4855	223
	131.365	99.7327		131.376	99.685																17.5098	720		17.5098	850		17.5098	195		17.506	210
	131.452	99.7315		131.46	99.6833																17.5302	689		17.5302	851		17.5302	207		17.5264	220
	131.534	99.7305		131.545	99.683																17.5507	714		17.5507	842		17.5507	209		17.5469	203
	131.619	99.7294		131.632	99.6827																17.5712	673		17.5712	859		17.5712	206		17.5673	201
	131.706	99.7287		131.714	99.6813																17.5916	674		17.5916	795		17.5916	213		17.5878	228
	131.788	99.7288		131.797	99.6805																17.6121	714		17.6121	812		17.6121	208		17.6082	241
	131.873	99.727		131.887	99.6807																17.6326	689		17.6326	854		17.6326	202		17.6287	228
	131.959	99.7255		131.969	99.6804																17.653	715		17.653	801		17.653	215		17.6491	228
	132.043	99.7244		132.049	99.6794																17.6735	722		17.6735	856		17.6735	224		17.6696	222
	132.123	99.7225		132.138	99.678																17.694	699		17.694	842		17.694	219		17.69	222
	132.209	99.7216		132.222	99.6769																17.7144	705		17.7144	821		17.7144	228		17.7105	230
	132.296	99.7216		132.309	99.676																17.7349	756		17.7349	841		17.7349	223		17.7309	242
	132.382	99.7215		132.392	99.6744																17.7553	703		17.7553	839		17.7553	211		17.7514	231
	132.469	99.721		132.477	99.6727																17.7758	763		17.7758	847		17.7758	204		17.7719	267
	132.556	99.7205		132.557	99.6708																17.7963	705		17.7963	825		17.7963	204		17.7923	226
	132.636	99.719		132.646	99.6705																17.8167	698		17.8167	876		17.8167	203		17.8128	238
	132.722	99.7193		132.732	99.6692																17.8372	727		17.8372	819		17.8372	229		17.8332	221
	132.808	99.7197		132.818	99.6682																17.8576	735		17.8576	831		17.8576	219		17.8537	243
	132.892	99.719		132.904	99.6676																17.8781	769		17.8781	825		17.8781	231		17.8741	247
	132.98	99.7187		132.992	99.6664																17.8986	707		17.8986	859		17.8986	241		17.8946	253
	133.059	99.7186		133.073	99.6662																17.919	721		17.919	850		17.919	223		17.915	236
	133.147	99.7176		133.156	99.6655																17.9395	769		17.9395	836		17.9395	212		17.9355	224
	133.228	99.7165		133.243	99.6648																17.96	762		17.96	858		17.96	215		17.9559	275
	133.316	99.7161		133.327	99.6646																17.9804	758		17.9804	825		17.9804	227		17.9764	233
	133.401	99.7154		133.409	99.6649																18.0009	741		18.0009	818		18.0009	221		17.9968	244
	133.486	99.7154		133.495	99.6642																18.0214	742		18.0214	857		18.0214	248		18.0173	225
	133.573	99.7146		133.584	99.663																18.0418	727		18.0418	863		18.0418	227		18.0377	234
	133.657	99.7137		133.668	99.6622																18.0623	734		18.0623	909		18.0623	227		18.0582	252
	133.743	99.7137		133.753	99.6622																18.0827	800		18.0827	844		18.0827	198		18.0786	277
	133.827	99.7129		133.839	99.6629																18.1032	763		18.1032	852		18.1032	252		18.0991	253
	133.912	99.712		133.923	99.6622																18.1237	706		18.1237	848		18.1237	218		18.1195	224
	133.996	99.7119		134.005	99.6625																18.1441	732		18.1441	862		18.1441	210		18.14	256
	134.079	99.7116		134.089	99.6623																18.1646	736		18.1646	857		18.1646	227		18.1605	248
	134.164	99.7108		134.174	99.6614																18.1851	768		18.1851	844		18.1851	212		18.1809	245
	134.248	99.71		134.259	99.6607																18.2055	709		18.2055	922		18.2055	230		18.2014	265
	134.334	99.7089		134.344	99.66																18.226	712		18.226	897		18.226	213		18.2218	226
	134.421	99.7082		134.43	99.6598																18.2464	732		18.2464	917		18.2464	229		18.2423	239
	134.507	99.708		134.513	99.6596																18.2669	715		18.2669	846		18.2669	227		18.2627	220
	134.59	99.7066		134.596	99.6586																18.2874	755		18.2874	903		18.2874	226		18.2832	242
	134.676	99.7057		134.684	99.6571																18.3078	721		18.3078	858		18.3078	228		18.3036	251
	134.758	99.705		134.768	99.6555																18.3283	739		18.3283	850		18.3283	233		18.3241	250
	134.847	99.704		134.851	99.6536																18.3487	766		18.3487	873		18.3487	249		18.3445	238
	134.932	99.703		134.938	99.6525																18.3692	777		18.3692	888		18.3692	231		18.365	243
	135.013	99.7023		135.025	99.6511																18.3897	780		18.3897	881		18.3897	197		18.3854	252
	135.097	99.7019		135.107	99.6495																18.4101	796		18.4101	931		18.4101	215		18.4059	252
	135.181	99.7014		135.191	99.6486																18.4306	747		18.4306	872		18.4306	211		18.4263	249
	135.268	99.7004		135.275	99.6477																18.4511	791		18.4511	868		18.4511	220		18.4468	243
	135.348	99.6984		135.363	99.6472																18.4715	809		18.4715	938		18.4715	222		18.4672	229
	135.434	99.6975		135.452	99.6462																18.492	746		18.492	893		18.492	243		18.4877	248
	135.523	99.6967		135.538	99.6456																18.5125	822		18.5125	910		18.5125	253		18.5081	277
	135.605	99.6956		135.616	99.6452																18.5329	768		18.5329	912		18.5329	215		18.5286	266
	135.69	99.6944		135.702	99.6441																18.5534	803		18.5534	899		18.5534	240		18.549	235
	135.778	99.6927		135.786	99.643																18.5738	747		18.5738	986		18.5738	222		18.5695	251
	135.863	99.6914		135.873	99.6432																18.5943	716		18.5943	914		18.5943	221		18.5899	261
	135.942	99.6899		135.958	99.6428																18.6148	795		18.6148	993		18.6148	225		18.6104	248
	136.033	99.6881		136.043	99.642																18.6352	785		18.6352	954		18.6352	234		18.6308	223
	136.116	99.6866		136.127	99.6412																18.6557	788		18.6557	950		18.6557	247		18.6513	253
	136.202	99.686		136.212	99.6405																18.6761	798		18.6761	901		18.6761	233		18.6717	270
	136.287	99.6857		136.296	99.64																18.6966	822		18.6966	952		18.6966	277		18.6922	257
	136.371	99.6857		136.378	99.6399																18.7171	808		18.7171	921		18.7171	240		18.7127	243
	136.457	99.6844		136.462	99.6397																18.7375	757		18.7375	960		18.7375	231		18.7331	245
	136.544	99.6829		136.551	99.6395																18.758	793		18.758	928		18.758	247		18.7536	252
	136.628	99.6822		136.634	99.6398																18.7785	784		18.7785	939		18.7785	242		18.774	268
	136.708	99.682		136.717	99.6393																18.7989	810		18.7989	886		18.7989	229		18.7945	219
	136.793	99.6812		136.804	99.6391																18.8194	844		18.8194	939		18.8194	232		18.8149	278
	136.877	99.6805		136.886	99.6388																18.8398	782		18.8398	985		18.8398	233		18.8354	267
	136.964	99.6802		136.969	99.6379																18.8603	799		18.8603	915		18.8603	244		18.8558	232
	137.053	99.6792		137.055	99.6368																18.8808	819		18.8808	903		18.8808	240		18.8763	236
	137.135	99.678		137.142	99.6363																18.9012	737		18.9012	993		18.9012	214		18.8967	268
	137.218	99.6768		137.228	99.6349																18.9217	829		18.9217	985		18.9217	274		18.9172	239
	137.304	99.6762		137.315	99.6334																18.9422	781		18.9422	918		18.9422	226		18.9376	272
	137.391	99.6752		137.4	99.6321																18.9626	807		18.9626	1022		18.9626	253		18.9581	236
	137.475	99.6747		137.483	99.6304																18.9831	820		18.9831	1003		18.9831	221		18.9785	265
	137.56	99.6733		137.573	99.6291																19.0036	826		19.0036	968		19.0036	240		18.999	252
	137.64	99.6724		137.655	99.6287																19.024	799		19.024	976		19.024	229		19.0194	273
	137.725	99.6719		137.738	99.6281																19.0445	771		19.0445	974		19.0445	263		19.0399	266
	137.812	99.671		137.822	99.628																19.0649	786		19.0649	983		19.0649	272		19.0603	249
	137.898	99.6698		137.905	99.6268																19.0854	831		19.0854	952		19.0854	248		19.0808	280
	137.982	99.6686		137.993	99.6255																19.1059	861		19.1059	985		19.1059	254		19.1012	251
	138.066	99.6671		138.08	99.6243																19.1263	815		19.1263	964		19.1263	232		19.1217	272
	138.149	99.6661		138.163	99.6238																19.1468	878		19.1468	939		19.1468	257		19.1421	265
	138.234	99.6658		138.25	99.6232																19.1672	815		19.1672	951		19.1672	241		19.1626	284
	138.323	99.6648		138.333	99.6222																19.1877	820		19.1877	950		19.1877	246		19.1831	267
	138.407	99.6639		138.415	99.6211																19.2082	864		19.2082	949		19.2082	268		19.2035	268
	138.49	99.6631		138.501	99.6191																19.2286	800		19.2286	1029		19.2286	231		19.2239	243
	138.575	99.6623		138.58	99.6173																19.2491	805		19.2491	914		19.2491	264		19.2444	280
	138.657	99.6617		138.667	99.6163																19.2696	812		19.2696	1004		19.2696	235		19.2649	291
	138.74	99.6607		138.753	99.6156																19.29	829		19.29	961		19.29	270		19.2853	275
	138.827	99.6607		138.837	99.6145																19.3105	833		19.3105	1019		19.3105	247		19.3058	260
	138.911	99.6602		138.918	99.6133																19.3309	866		19.3309	991		19.3309	270		19.3262	284
	138.998	99.6592		139.008	99.6123																19.3514	852		19.3514	926		19.3514	270		19.3467	296
	139.081	99.6585		139.09	99.6119																19.3719	829		19.3719	979		19.3719	260		19.3671	272
	139.166	99.6573		139.178	99.6114																19.3923	830		19.3923	1009		19.3923	287		19.3876	276
	139.252	99.656		139.264	99.6106																19.4128	859		19.4128	1023		19.4128	264		19.408	293
	139.338	99.655		139.348	99.6103																19.4333	866		19.4333	973		19.4333	257		19.4285	262
	139.421	99.6542		139.428	99.6102																19.4537	865		19.4537	984		19.4537	252		19.4489	289
	139.507	99.6527		139.515	99.6084																19.4742	835		19.4742	996		19.4742	260		19.4694	245
	139.589	99.6523		139.602	99.6076																19.4946	865		19.4946	970		19.4946	273		19.4898	297
	139.674	99.6509		139.686	99.6073																19.5151	844		19.5151	1019		19.5151	258		19.5103	284
	139.759	99.6498		139.768	99.6078																19.5356	841		19.5356	1042		19.5356	263		19.5307	287
	139.845	99.6494		139.855	99.6078																19.556	853		19.556	1079		19.556	263		19.5512	285
	139.93	99.6481		139.938	99.6063																19.5765	794		19.5765	1056		19.5765	256		19.5716	276
	140.012	99.6478		140.022	99.6053																19.5969	874		19.5969	1029		19.5969	260		19.5921	276
	140.099	99.6477		140.112	99.6042																19.6174	814		19.6174	972		19.6174	269		19.6125	296
	140.183	99.6473		140.198	99.6034																19.6379	827		19.6379	1015		19.6379	302		19.633	273
	140.273	99.6458		140.279	99.6022																19.6583	874		19.6583	994		19.6583	289		19.6534	277
	140.355	99.6454		140.364	99.6017																19.6788	871		19.6788	1043		19.6788	282		19.6739	282
	140.44	99.6451		140.45	99.6008																19.6993	906		19.6993	986		19.6993	276		19.6944	285
	140.518	99.6449		140.536	99.5995																19.7197	943		19.7197	1032		19.7197	237		19.7148	282
	140.607	99.6441		140.619	99.5978																19.7402	867		19.7402	1057		19.7402	268		19.7353	274
	140.691	99.6433		140.707	99.5965																19.7606	868		19.7606	1007		19.7606	279		19.7557	290
	140.779	99.6427		140.79	99.5962																19.7811	950		19.7811	979		19.7811	271		19.7762	285
	140.86	99.6421		140.876	99.5949																19.8016	851		19.8016	1029		19.8016	257		19.7966	300
	140.946	99.6416		140.959	99.5943																19.822	876		19.822	1046		19.822	292		19.8171	280
	141.03	99.6413		141.04	99.5928																19.8425	923		19.8425	1042		19.8425	257		19.8375	291
	141.121	99.6413		141.129	99.5921																19.863	906		19.863	1020		19.863	293		19.858	295
	141.202	99.642		141.215	99.5919																19.8834	922		19.8834	1038		19.8834	270		19.8784	274
	141.287	99.6419		141.295	99.5907																19.9039	866		19.9039	1036		19.9039	299		19.8989	298
	141.37	99.6417		141.383	99.5895																19.9244	856		19.9244	1058		19.9244	278		19.9193	272
	141.459	99.6414		141.465	99.589																19.9448	894		19.9448	1056		19.9448	276		19.9398	244
	141.543	99.641		141.552	99.5877																19.9653	845		19.9653	1069		19.9653	294		19.9602	297
	141.625	99.6406		141.633	99.5867																19.9857	914		19.9857	1036		19.9857	289		19.9807	301
	141.71	99.6398		141.716	99.5861																20.0062	906		20.0062	1073		20.0062	284		20.0011	283
	141.796	99.638		141.804	99.5854																20.0267	834		20.0267	1043		20.0267	275		20.0216	297
	141.878	99.6367		141.887	99.5847																20.0471	914		20.0471	1023		20.0471	278		20.042	288
	141.964	99.6356		141.973	99.5837																20.0676	906		20.0676	1083		20.0676	248		20.0625	328
	142.049	99.6344		142.06	99.5823																20.088	973		20.088	1069		20.088	303		20.0829	296
	142.133	99.6342		142.144	99.5815																20.1085	933		20.1085	1057		20.1085	295		20.1034	319
	142.218	99.632		142.229	99.5817																20.129	929		20.129	1085		20.129	295		20.1238	315
	142.3	99.631		142.315	99.5812																20.1494	954		20.1494	1059		20.1494	296		20.1443	314
	142.387	99.6306		142.4	99.5811																20.1699	895		20.1699	1117		20.1699	285		20.1647	283
	142.472	99.6298		142.483	99.5801																20.1904	905		20.1904	985		20.1904	294		20.1852	313
	142.553	99.6296		142.568	99.5792																20.2108	917		20.2108	1120		20.2108	290		20.2056	301
	142.64	99.6296		142.653	99.5783																20.2313	880		20.2313	1142		20.2313	270		20.2261	264
	142.726	99.6291		142.739	99.5774																20.2518	869		20.2518	1101		20.2518	299		20.2465	326
	142.811	99.6284		142.821	99.5766																20.2722	911		20.2722	1074		20.2722	284		20.267	319
	142.89	99.6269		142.903	99.576																20.2927	964		20.2927	1061		20.2927	292		20.2875	300
	142.978	99.6253		142.992	99.5749																20.3131	948		20.3131	1159		20.3131	296		20.3079	314
	143.062	99.6245		143.074	99.5737																20.3336	894		20.3336	1057		20.3336	308		20.3284	282
	143.151	99.6236		143.163	99.5728																20.3541	982		20.3541	1095		20.3541	310		20.3488	280
	143.232	99.6216		143.245	99.572																20.3745	889		20.3745	1056		20.3745	309		20.3693	296
	143.317	99.6207		143.328	99.5713																20.395	950		20.395	1101		20.395	305		20.3897	298
	143.4	99.6188		143.414	99.5708																20.4154	924		20.4154	1067		20.4154	278		20.4102	332
	143.487	99.6178		143.498	99.5707																20.4359	917		20.4359	1057		20.4359	307		20.4306	329
	143.568	99.6165		143.583	99.5707																20.4564	884		20.4564	1098		20.4564	288		20.4511	290
	143.656	99.6155		143.667	99.5706																20.4768	929		20.4768	1061		20.4768	298		20.4715	311
	143.742	99.6148		143.751	99.5701																20.4973	909		20.4973	1076		20.4973	315		20.492	319
	143.824	99.6131		143.831	99.5701																20.5178	933		20.5178	1072		20.5178	278		20.5124	293
	143.907	99.6121		143.916	99.5684																20.5382	902		20.5382	1138		20.5382	324		20.5329	320
	143.989	99.6112		144.005	99.5661																20.5587	1024		20.5587	1142		20.5587	288		20.5533	295
	144.079	99.6112		144.089	99.5643																20.5791	934		20.5791	1141		20.5791	295		20.5738	313
	144.166	99.6104		144.172	99.5636																20.5996	937		20.5996	1125		20.5996	289		20.5942	317
	144.25	99.6099		144.26	99.5627																20.6201	896		20.6201	1183		20.6201	282		20.6147	326
	144.335	99.6089		144.346	99.5614																20.6405	935		20.6405	1180		20.6405	319		20.6351	335
	144.418	99.6079		144.428	99.5604																20.661	951		20.661	1158		20.661	286		20.6556	341
	144.504	99.6075		144.513	99.559																20.6815	953		20.6815	1106		20.6815	362		20.676	317
	144.59	99.6062		144.597	99.5583																20.7019	914		20.7019	1171		20.7019	271		20.6965	340
	144.674	99.6049		144.684	99.557																20.7224	923		20.7224	1168		20.7224	299		20.717	295
	144.759	99.6041		144.768	99.5568																20.7429	967		20.7429	1105		20.7429	314		20.7374	330
	144.843	99.6033		144.845	99.5572																20.7633	981		20.7633	1112		20.7633	309		20.7579	343
	144.927	99.6012		144.929	99.556																20.7838	950		20.7838	1173		20.7838	335		20.7783	330
	145.01	99.5995		145.011	99.5551																20.8042	996		20.8042	1122		20.8042	306		20.7988	345
	145.095	99.5982		145.103	99.5539																20.8247	949		20.8247	1072		20.8247	333		20.8192	358
	145.181	99.5971		145.187	99.5528																20.8452	969		20.8452	1154		20.8452	322		20.8397	324
	145.266	99.5967		145.273	99.552																20.8656	932		20.8656	1175		20.8656	305		20.8601	341
	145.35	99.5952		145.358	99.5511																20.8861	996		20.8861	1146		20.8861	321		20.8806	319
	145.433	99.5949		145.444	99.5498																20.9065	1031		20.9065	1150		20.9065	326		20.901	344
	145.519	99.5945		145.527	99.5486																20.927	977		20.927	1158		20.927	338		20.9215	299
	145.601	99.594		145.612	99.5476																20.9475	992		20.9475	1116		20.9475	314		20.9419	336
	145.689	99.5935		145.694	99.5462																20.9679	990		20.9679	1124		20.9679	329		20.9624	323
	145.773	99.5934		145.781	99.5461																20.9884	988		20.9884	1230		20.9884	308		20.9828	346
	145.856	99.5925		145.862	99.5451																21.0089	992		21.0089	1191		21.0089	350		21.0033	347
	145.94	99.5916		145.947	99.5441																21.0293	896		21.0293	1209		21.0293	311		21.0237	315
	146.028	99.5903		146.032	99.5435																21.0498	987		21.0498	1170		21.0498	348		21.0442	349
	146.11	99.5893		146.116	99.5426																21.0703	1001		21.0703	1169		21.0703	320		21.0646	318
	146.192	99.5883		146.203	99.5414																21.0907	970		21.0907	1187		21.0907	353		21.0851	334
	146.279	99.5866		146.288	99.5408																21.1112	978		21.1112	1261		21.1112	339		21.1055	336
	146.367	99.5858		146.376	99.5396																21.1316	960		21.1316	1205		21.1316	360		21.126	342
	146.446	99.5842		146.456	99.5385																21.1521	1049		21.1521	1239		21.1521	355		21.1464	338
	146.531	99.5829		146.54	99.5381																21.1726	965		21.1726	1210		21.1726	368		21.1669	357
	146.618	99.5814		146.624	99.5372																21.193	1005		21.193	1281		21.193	364		21.1873	351
	146.699	99.5813		146.712	99.5363																21.2135	1034		21.2135	1175		21.2135	338		21.2078	360
	146.787	99.5808		146.794	99.5357																21.234	1056		21.234	1222		21.234	336		21.2282	372
	146.873	99.5805		146.88	99.5349																21.2544	978		21.2544	1254		21.2544	325		21.2487	346
	146.954	99.5799		146.961	99.5337																21.2749	1000		21.2749	1203		21.2749	362		21.2691	369
	147.041	99.5795		147.048	99.5326																21.2953	1009		21.2953	1217		21.2953	341		21.2896	360
	147.126	99.5789		147.129	99.5314																21.3158	982		21.3158	1199		21.3158	333		21.3101	347
	147.212	99.578		147.215	99.5311																21.3363	939		21.3363	1187		21.3363	338		21.3305	370
	147.296	99.5777		147.297	99.5309																21.3567	1019		21.3567	1141		21.3567	350		21.351	359
	147.378	99.5759		147.385	99.5296																21.3772	988		21.3772	1175		21.3772	342		21.3714	332
	147.463	99.5755		147.469	99.5284																21.3976	1023		21.3976	1192		21.3976	333		21.3919	334
	147.548	99.5744		147.556	99.5276																21.4181	992		21.4181	1176		21.4181	352		21.4123	333
	147.632	99.5729		147.638	99.5262																21.4386	1040		21.4386	1255		21.4386	328		21.4328	362
	147.718	99.5719		147.723	99.5247																21.459	1067		21.459	1243		21.459	356		21.4532	363
	147.802	99.571		147.804	99.5245																21.4795	1003		21.4795	1219		21.4795	347		21.4737	387
	147.886	99.5705		147.891	99.5244																21.5	1023		21.5	1259		21.5	351		21.4941	368
	147.968	99.5691		147.975	99.5242																21.5204	1007		21.5204	1239		21.5204	389		21.5146	379
	148.053	99.5676		148.061	99.5234																21.5409	1028		21.5409	1215		21.5409	384		21.535	354
	148.14	99.566		148.143	99.5228																21.5613	1031		21.5613	1215		21.5613	347		21.5555	383
	148.223	99.5655		148.23	99.5222																21.5818	945		21.5818	1248		21.5818	320		21.5759	342
	148.309	99.5637		148.318	99.5214																21.6023	1051		21.6023	1244		21.6023	345		21.5964	341
	148.392	99.5617		148.398	99.5208																21.6227	1021		21.6227	1242		21.6227	354		21.6168	352
	148.478	99.5612		148.482	99.5214																21.6432	1061		21.6432	1195		21.6432	356		21.6373	386
	148.561	99.559		148.569	99.5207																21.6637	1056		21.6637	1295		21.6637	393		21.6577	390
	148.644	99.5569		148.653	99.5194																21.6841	1071		21.6841	1271		21.6841	361		21.6782	339
	148.731	99.5554		148.74	99.5174																21.7046	1050		21.7046	1295		21.7046	418		21.6987	365
	148.816	99.5549		148.824	99.5158																21.725	1016		21.725	1256		21.725	354		21.7191	344
	148.9	99.5543		148.908	99.5149																21.7455	1101		21.7455	1283		21.7455	370		21.7396	401
	148.984	99.5531		148.989	99.5127																21.766	1015		21.766	1227		21.766	392		21.76	372
	149.068	99.5516		149.075	99.5112																21.7864	1075		21.7864	1248		21.7864	380		21.7804	394
	149.155	99.5513		149.158	99.5109																21.8069	1005		21.8069	1214		21.8069	378		21.8009	393
	149.244	99.551		149.246	99.51																21.8273	1027		21.8273	1293		21.8273	373		21.8214	394
	149.323	99.5499		149.326	99.5082																21.8478	1031		21.8478	1235		21.8478	366		21.8418	399
	149.41	99.5501		149.415	99.5078																21.8683	1090		21.8683	1224		21.8683	391		21.8623	394
	149.494	99.5498		149.498	99.5068																21.8887	993		21.8887	1179		21.8887	367		21.8827	392
	149.578	99.5494		149.584	99.5064																21.9092	1056		21.9092	1256		21.9092	362		21.9032	411
	149.662	99.549		149.668	99.5057																21.9297	1095		21.9297	1322		21.9297	360		21.9236	387
	149.744	99.5487		149.754	99.5048																21.9501	1093		21.9501	1221		21.9501	378		21.9441	348
	149.831	99.5487		149.836	99.5052																21.9706	1076		21.9706	1261		21.9706	399		21.9645	416
	149.915	99.5493		149.924	99.5049																21.9911	1056		21.9911	1263		21.9911	393		21.985	374
	150.001	99.5485		150.002	99.5037																22.0115	1074		22.0115	1294		22.0115	397		22.0054	380
	150.084	99.5482		150.091	99.503																22.032	1116		22.032	1245		22.032	368		22.0259	399
	150.167	99.5477		150.171	99.5027																22.0524	1047		22.0524	1264		22.0524	388		22.0463	364
	150.252	99.5472		150.26	99.502																22.0729	1079		22.0729	1274		22.0729	376		22.0668	361
	150.337	99.5461		150.34	99.5006																22.0934	1065		22.0934	1307		22.0934	391		22.0872	371
	150.421	99.5452		150.427	99.499																22.1138	1042		22.1138	1271		22.1138	405		22.1077	371
	150.507	99.5428		150.513	99.4986																22.1343	1016		22.1343	1281		22.1343	401		22.1281	382
	150.592	99.54		150.6	99.4981																22.1547	1042		22.1547	1265		22.1547	389		22.1486	377
	150.679	99.5386		150.681	99.4967																22.1752	1065		22.1752	1314		22.1752	365		22.169	384
	150.762	99.5362		150.767	99.4956																22.1957	1084		22.1957	1219		22.1957	412		22.1895	414
	150.843	99.5344		150.847	99.4955																22.2161	1121		22.2161	1323		22.2161	332		22.2099	367
	150.929	99.5331		150.936	99.495																22.2366	1061		22.2366	1382		22.2366	415		22.2304	410
	151.019	99.5323		151.016	99.4944																22.2571	1094		22.2571	1309		22.2571	384		22.2508	404
	151.099	99.5313		151.104	99.4934																22.2775	1058		22.2775	1259		22.2775	406		22.2713	410
	151.184	99.5309		151.187	99.4939																22.298	1063		22.298	1293		22.298	377		22.2918	388
	151.267	99.5299		151.274	99.4937																22.3184	1039		22.3184	1265		22.3184	390		22.3122	396
	151.357	99.5297		151.354	99.4924																22.3389	1041		22.3389	1269		22.3389	399		22.3327	401
	151.439	99.5306		151.438	99.4918																22.3594	1108		22.3594	1387		22.3594	399		22.3531	387
	151.524	99.5295		151.524	99.4915																22.3798	1078		22.3798	1279		22.3798	411		22.3736	404
	151.607	99.5285		151.612	99.4916																22.4003	1105		22.4003	1289		22.4003	391		22.394	388
	151.695	99.5278		151.694	99.4909																22.4208	1118		22.4208	1355		22.4208	414		22.4145	409
	151.777	99.5266		151.784	99.4894																22.4412	1037		22.4412	1390		22.4412	380		22.4349	387
	151.856	99.5252		151.863	99.4881																22.4617	1101		22.4617	1267		22.4617	414		22.4554	401
	151.946	99.5231		151.949	99.4871																22.4822	1124		22.4822	1319		22.4822	406		22.4758	396
	152.031	99.5209		152.029	99.4852																22.5026	1090		22.5026	1300		22.5026	372		22.4963	396
	152.115	99.5187		152.118	99.4842																22.5231	1124		22.5231	1315		22.5231	398		22.5167	411
	152.198	99.517		152.201	99.4839																22.5435	1112		22.5435	1336		22.5435	427		22.5372	401
	152.284	99.5152		152.283	99.4827																22.564	1183		22.564	1335		22.564	401		22.5576	426
	152.366	99.514		152.367	99.4813																22.5845	1092		22.5845	1272		22.5845	404		22.5781	388
	152.457	99.5132		152.452	99.4797																22.6049	1135		22.6049	1297		22.6049	400		22.5985	368
	152.535	99.5119		152.539	99.4772																22.6254	1055		22.6254	1242		22.6254	429		22.619	400
	152.621	99.5108		152.629	99.4757																22.6458	1138		22.6458	1354		22.6458	448		22.6394	427
	152.706	99.5095		152.711	99.4743																22.6663	1085		22.6663	1263		22.6663	419		22.6599	390
	152.79	99.5085		152.797	99.4732																22.6868	1108		22.6868	1334		22.6868	416		22.6803	406
	152.878	99.5071		152.876	99.4729																22.7072	1082		22.7072	1319		22.7072	411		22.7008	425
	152.963	99.5057		152.961	99.4722																22.7277	1060		22.7277	1342		22.7277	448		22.7213	426
	153.045	99.5044		153.048	99.4714																22.7482	1171		22.7482	1356		22.7482	419		22.7417	409
	153.131	99.5034		153.133	99.4707																22.7686	1109		22.7686	1340		22.7686	394		22.7621	405
	153.215	99.5019		153.217	99.4702																22.7891	1114		22.7891	1272		22.7891	395		22.7826	419
	153.298	99.5009		153.302	99.4695																22.8096	1089		22.8096	1327		22.8096	405		22.803	428
	153.386	99.4998		153.386	99.4695																22.83	1152		22.83	1401		22.83	413		22.8235	384
	153.469	99.499		153.474	99.4691																22.8505	1173		22.8505	1372		22.8505	414		22.844	422
	153.549	99.498		153.553	99.4684																22.8709	1116		22.8709	1317		22.8709	440		22.8644	435
	153.637	99.4964		153.641	99.4676																22.8914	1172		22.8914	1323		22.8914	463		22.8849	425
	153.724	99.4951		153.723	99.4669																22.9119	1084		22.9119	1253		22.9119	414		22.9053	403
	153.807	99.4946		153.806	99.4656																22.9323	1070		22.9323	1362		22.9323	472		22.9258	391
	153.895	99.494		153.89	99.4647																22.9528	1127		22.9528	1373		22.9528	424		22.9462	423
	153.976	99.493		153.981	99.4635																22.9733	1073		22.9733	1330		22.9733	455		22.9667	400
	154.058	99.4924		154.061	99.4623																22.9937	1108		22.9937	1411		22.9937	421		22.9871	453
	154.141	99.4916		154.144	99.4614																23.0142	1144		23.0142	1321		23.0142	437		23.0076	436
	154.227	99.491		154.228	99.461																23.0346	1144		23.0346	1350		23.0346	418		23.028	439
	154.311	99.4901		154.312	99.4607																23.0551	1122		23.0551	1378		23.0551	465		23.0485	430
	154.399	99.4892		154.399	99.4604																23.0756	1145		23.0756	1335		23.0756	420		23.0689	436
	154.478	99.4889		154.48	99.4597																23.096	1107		23.096	1351		23.096	433		23.0894	414
	154.566	99.4877		154.566	99.4574																23.1165	1123		23.1165	1330		23.1165	428		23.1098	394
	154.652	99.4869		154.657	99.4567																23.1369	1070		23.1369	1299		23.1369	433		23.1303	377
	154.735	99.4855		154.739	99.4547																23.1574	1136		23.1574	1402		23.1574	455		23.1507	447
	154.818	99.4839		154.824	99.4532																23.1779	1197		23.1779	1323		23.1779	438		23.1712	417
	154.903	99.4826		154.909	99.4517																23.1983	1090		23.1983	1371		23.1983	464		23.1916	428
	154.985	99.4814		154.993	99.4505																23.2188	1131		23.2188	1394		23.2188	461		23.2121	431
	155.072	99.4801		155.075	99.4491																23.2393	1133		23.2393	1314		23.2393	410		23.2325	448
	155.159	99.4787		155.16	99.4482																23.2597	1117		23.2597	1311		23.2597	448		23.253	411
	155.241	99.4775		155.245	99.4464																23.2802	1105		23.2802	1352		23.2802	458		23.2735	409
	155.324	99.4761		155.331	99.4447																23.3007	1084		23.3007	1385		23.3007	431		23.2939	439
	155.411	99.4754		155.415	99.4448																23.3211	1143		23.3211	1413		23.3211	430		23.3144	431
	155.492	99.4739		155.495	99.4442																23.3416	1136		23.3416	1331		23.3416	447		23.3348	435
	155.577	99.4726		155.584	99.4434																23.362	1113		23.362	1395		23.362	436		23.3553	462
	155.663	99.4713		155.669	99.4427																23.3825	1169		23.3825	1318		23.3825	487		23.3757	416
	155.751	99.4705		155.755	99.442																23.403	1145		23.403	1359		23.403	456		23.3962	447
	155.834	99.4696		155.843	99.4411																23.4234	1147		23.4234	1324		23.4234	463		23.4166	414
	155.916	99.4682		155.923	99.44																23.4439	1080		23.4439	1332		23.4439	435		23.4371	409
	156	99.4663		156.008	99.4383																23.4643	1169		23.4643	1401		23.4643	444		23.4575	457
	156.086	99.4647		156.092	99.4375																23.4848	1124		23.4848	1324		23.4848	454		23.478	420
	156.169	99.4637		156.177	99.4369																23.5053	1177		23.5053	1310		23.5053	415		23.4984	421
	156.255	99.463		156.262	99.4358																23.5257	1161		23.5257	1396		23.5257	477		23.5189	456
	156.338	99.4617		156.346	99.4345																23.5462	1144		23.5462	1404		23.5462	448		23.5393	448
	156.423	99.4608		156.43	99.434																23.5667	1162		23.5667	1404		23.5667	465		23.5598	464
	156.507	99.4605		156.514	99.4333																23.5871	1151		23.5871	1338		23.5871	455		23.5802	429
	156.594	99.4589		156.595	99.4322																23.6076	1160		23.6076	1320		23.6076	443		23.6007	418
	156.678	99.4573		156.682	99.4316																23.628	1183		23.628	1373		23.628	467		23.6211	428
	156.757	99.4561		156.764	99.4305																23.6485	1167		23.6485	1447		23.6485	478		23.6416	413
	156.845	99.4554		156.85	99.43																23.669	1116		23.669	1354		23.669	423		23.662	421
	156.93	99.4542		156.936	99.4294																23.6894	1142		23.6894	1379		23.6894	411		23.6825	456
	157.015	99.4532		157.024	99.4291																23.7099	1181		23.7099	1426		23.7099	484		23.7029	435
	157.096	99.4527		157.102	99.4285																23.7304	1171		23.7304	1426		23.7304	458		23.7234	428
	157.183	99.4521		157.188	99.4284																23.7508	1134		23.7508	1335		23.7508	466		23.7438	414
	157.266	99.4514		157.272	99.4273																23.7713	1142		23.7713	1418		23.7713	477		23.7643	444
	157.349	99.4498		157.356	99.4265																23.7917	1150		23.7917	1348		23.7917	473		23.7847	453
	157.434	99.4485		157.441	99.4255																23.8122	1226		23.8122	1375		23.8122	477		23.8052	445
	157.518	99.4473		157.524	99.424																23.8327	1230		23.8327	1431		23.8327	484		23.8256	437
	157.602	99.4464		157.611	99.423																23.8531	1132		23.8531	1373		23.8531	440		23.8461	408
	157.693	99.4454		157.698	99.4217																23.8736	1185		23.8736	1368		23.8736	454		23.8666	469
	157.774	99.444		157.781	99.4207																23.8941	1134		23.8941	1348		23.8941	496		23.887	460
	157.86	99.4417		157.866	99.419																23.9145	1195		23.9145	1371		23.9145	481		23.9075	454
	157.943	99.4386		157.948	99.4174																23.935	1204		23.935	1377		23.935	436		23.9279	460
	158.027	99.4361		158.034	99.4155																23.9554	1198		23.9554	1377		23.9554	482		23.9484	435
	158.111	99.4336		158.12	99.4145																23.9759	1191		23.9759	1341		23.9759	442		23.9688	476
	158.195	99.4321		158.205	99.413																23.9964	1128		23.9964	1396		23.9964	479		23.9893	456
	158.281	99.4309		158.285	99.4117																24.0168	1170		24.0168	1372		24.0168	466		24.0097	423
	158.362	99.4295		158.374	99.4106																24.0373	1155		24.0373	1401		24.0373	455		24.0302	452
	158.446	99.4276		158.454	99.4093																24.0577	1182		24.0577	1337		24.0577	480		24.0506	464
	158.53	99.4257		158.543	99.4083																24.0782	1227		24.0782	1375		24.0782	500		24.0711	457
	158.619	99.4241		158.623	99.4069																24.0987	1068		24.0987	1377		24.0987	470		24.0915	444
	158.705	99.4226		158.708	99.4063																24.1191	1161		24.1191	1398		24.1191	469		24.112	511
	158.787	99.4229		158.79	99.4048																24.1396	1172		24.1396	1271		24.1396	482		24.1324	471
	158.873	99.4225		158.881	99.4029																24.1601	1080		24.1601	1363		24.1601	467		24.1529	463
	158.954	99.4212		158.961	99.4013																24.1805	1191		24.1805	1421		24.1805	439		24.1733	449
	159.037	99.4197		159.044	99.401																24.201	1134		24.201	1321		24.201	449		24.1938	441
	159.123	99.4182		159.128	99.4005																24.2215	1129		24.2215	1374		24.2215	451		24.2142	420
	159.209	99.417		159.216	99.3996																24.2419	1142		24.2419	1414		24.2419	454		24.2347	475
	159.294	99.416		159.299	99.3989																24.2624	1184		24.2624	1407		24.2624	462		24.2552	446
	159.379	99.4144		159.385	99.3981																24.2828	1192		24.2828	1360		24.2828	471		24.2756	447
	159.465	99.4132		159.467	99.3975																24.3033	1164		24.3033	1385		24.3033	481		24.2961	450
	159.551	99.4129		159.555	99.3972																24.3238	1134		24.3238	1397		24.3238	492		24.3165	451
	159.63	99.4115		159.638	99.3972																24.3442	1161		24.3442	1356		24.3442	433		24.337	476
	159.713	99.4094		159.726	99.3972																24.3647	1198		24.3647	1343		24.3647	490		24.3574	441
	159.798	99.4088		159.804	99.3972																24.3851	1134		24.3851	1374		24.3851	460		24.3779	428
	159.886	99.4083		159.894	99.3954																24.4056	1132		24.4056	1388		24.4056	449		24.3983	462
	159.968	99.4081		159.979	99.3946																24.4261	1160		24.4261	1385		24.4261	489		24.4188	436
	160.055	99.4075		160.063	99.3931																24.4465	1195		24.4465	1418		24.4465	463		24.4392	483
	160.135	99.4059		160.147	99.3917																24.467	1181		24.467	1378		24.467	479		24.4597	501
	160.222	99.4049		160.235	99.3906																24.4875	1210		24.4875	1286		24.4875	458		24.4801	443
	160.308	99.4048		160.314	99.3889																24.5079	1125		24.5079	1393		24.5079	465		24.5006	451
	160.393	99.4039		160.4	99.3865																24.5284	1173		24.5284	1356		24.5284	451		24.521	499
	160.478	99.4024		160.486	99.3845																24.5489	1119		24.5489	1353		24.5489	449		24.5415	469
	160.561	99.4023		160.568	99.3823																24.5693	1170		24.5693	1387		24.5693	458		24.5619	393
	160.647	99.4018		160.652	99.3795																24.5898	1178		24.5898	1404		24.5898	456		24.5824	444
	160.727	99.4009		160.737	99.3779																24.6102	1125		24.6102	1383		24.6102	470		24.6028	444
	160.812	99.3994		160.822	99.3753																24.6307	1132		24.6307	1339		24.6307	461		24.6233	456
	160.896	99.3981		160.906	99.3739																24.6512	1137		24.6512	1352		24.6512	491		24.6437	429
	160.982	99.3984		160.99	99.3729																24.6716	1169		24.6716	1361		24.6716	490		24.6642	426
	161.066	99.3978		161.075	99.3712																24.6921	1134		24.6921	1297		24.6921	451		24.6846	459
	161.15	99.3961		161.16	99.3692																24.7126	1165		24.7126	1273		24.7126	475		24.7051	422
	161.23	99.394		161.244	99.3681																24.733	1127		24.733	1397		24.733	461		24.7255	456
	161.321	99.3929		161.33	99.3672																24.7535	1083		24.7535	1294		24.7535	500		24.746	430
	161.405	99.3909		161.413	99.3665																24.7739	1133		24.7739	1378		24.7739	433		24.7664	490
	161.488	99.3893		161.499	99.3662																24.7944	1188		24.7944	1363		24.7944	476		24.7869	482
	161.575	99.3884		161.58	99.3654																24.8149	1120		24.8149	1341		24.8149	444		24.8073	483
	161.66	99.3868		161.668	99.3653																24.8353	1093		24.8353	1403		24.8353	502		24.8278	457
	161.741	99.3846		161.751	99.3648																24.8558	1158		24.8558	1359		24.8558	443		24.8483	491
	161.823	99.3821		161.835	99.3641																24.8762	1134		24.8762	1420		24.8762	489		24.8687	450
	161.909	99.381		161.922	99.3632																24.8967	1134		24.8967	1328		24.8967	528		24.8892	452
	161.993	99.3788		162.006	99.3637																24.9172	1171		24.9172	1413		24.9172	468		24.9096	457
	162.078	99.3776		162.087	99.3631																24.9376	1131		24.9376	1309		24.9376	477		24.9301	451
	162.16	99.3756		162.172	99.3623																24.9581	1119		24.9581	1359		24.9581	475		24.9505	459
	162.246	99.3745		162.255	99.3619																24.9786	1165		24.9786	1342		24.9786	449		24.971	417
	162.329	99.373		162.34	99.3615																24.999	1148		24.999	1376		24.999	502		24.9914	450
	162.417	99.3704		162.425	99.3611																25.0195	1142		25.0195	1354		25.0195	465		25.0119	457
	162.501	99.3686		162.509	99.3602																25.04	1110		25.04	1294		25.04	439		25.0323	515
	162.584	99.3672		162.595	99.3595																25.0604	1191		25.0604	1397		25.0604	466		25.0528	432
	162.667	99.3662		162.68	99.3578																25.0809	1150		25.0809	1307		25.0809	478		25.0732	452
	162.755	99.3644		162.761	99.3567																25.1013	1111		25.1013	1344		25.1013	477		25.0937	431
	162.837	99.3636		162.846	99.3551																25.1218	1177		25.1218	1318		25.1218	464		25.1141	428
	162.923	99.3629		162.934	99.3541																25.1423	1165		25.1423	1336		25.1423	515		25.1346	453
	163.007	99.3624		163.015	99.3526																25.1627	1105		25.1627	1314		25.1627	452		25.155	453
	163.093	99.3607		163.104	99.3506																25.1832	1118		25.1832	1301		25.1832	455		25.1755	462
	163.176	99.3586		163.186	99.3482																25.2036	1171		25.2036	1371		25.2036	502		25.1959	458
	163.257	99.3571		163.269	99.3465																25.2241	1115		25.2241	1310		25.2241	427		25.2164	455
	163.342	99.3551		163.356	99.3452																25.2446	1059		25.2446	1285		25.2446	468		25.2368	428
	163.423	99.3546		163.44	99.343																25.265	1098		25.265	1420		25.265	418		25.2573	453
	163.51	99.3532		163.524	99.3419																25.2855	1117		25.2855	1368		25.2855	460		25.2778	480
	163.596	99.3516		163.61	99.3405																25.306	1110		25.306	1265		25.306	465		25.2982	405
	163.682	99.3505		163.69	99.3396																25.3264	1124		25.3264	1336		25.3264	491		25.3187	425
	163.767	99.3486		163.777	99.3384																25.3469	1088		25.3469	1250		25.3469	478		25.3391	412
	163.849	99.3473		163.861	99.3373																25.3673	1108		25.3673	1310		25.3673	474		25.3596	440
	163.933	99.3463		163.945	99.3363																25.3878	1067		25.3878	1344		25.3878	468		25.38	451
	164.018	99.3452		164.033	99.335																25.4083	1154		25.4083	1337		25.4083	464		25.4005	445
	164.102	99.344		164.118	99.3337																25.4287	1134		25.4287	1301		25.4287	465		25.4209	456
	164.187	99.3432		164.2	99.3321																25.4492	1080		25.4492	1301		25.4492	467		25.4414	436
	164.27	99.3414		164.283	99.3314																25.4697	1113		25.4697	1288		25.4697	448		25.4618	468
	164.354	99.339		164.366	99.3297																25.4901	1081		25.4901	1367		25.4901	470		25.4823	420
	164.438	99.3369		164.453	99.3284																25.5106	1139		25.5106	1300		25.5106	456		25.5027	437
	164.525	99.3344		164.536	99.3262																25.5311	1101		25.5311	1309		25.5311	492		25.5232	420
	164.609	99.3327		164.62	99.3245																25.5515	1079		25.5515	1297		25.5515	457		25.5436	474
	164.694	99.3305		164.708	99.3234																25.572	1115		25.572	1269		25.572	487		25.5641	420
	164.776	99.3276		164.788	99.323																25.5924	1101		25.5924	1251		25.5924	481		25.5845	438
	164.861	99.3252		164.874	99.323																25.6129	1172		25.6129	1314		25.6129	489		25.605	437
	164.944	99.3238		164.956	99.3219																25.6334	1186		25.6334	1324		25.6334	492		25.6254	435
	165.029	99.3219		165.039	99.3213																25.6538	1134		25.6538	1301		25.6538	440		25.6459	425
	165.109	99.3197		165.126	99.32																25.6743	1100		25.6743	1300		25.6743	483		25.6663	440
	165.198	99.3187		165.209	99.3193																25.6947	1143		25.6947	1291		25.6947	453		25.6868	465
	165.283	99.3173		165.29	99.3188																25.7152	1120		25.7152	1319		25.7152	455		25.7072	451
	165.367	99.3159		165.378	99.3187																25.7357	1078		25.7357	1378		25.7357	474		25.7277	431
	165.449	99.3139		165.46	99.3176																25.7561	1093		25.7561	1294		25.7561	479		25.7481	457
	165.537	99.3119		165.546	99.317																25.7766	1075		25.7766	1263		25.7766	466		25.7686	430
	165.621	99.3107		165.631	99.3151																25.7971	1093		25.7971	1245		25.7971	463		25.789	436
	165.704	99.3099		165.72	99.3138																25.8175	1075		25.8175	1244		25.8175	494		25.8095	424
	165.784	99.3077		165.802	99.3128																25.838	1106		25.838	1274		25.838	462		25.83	442
	165.871	99.3064		165.887	99.3113																25.8584	1114		25.8584	1265		25.8584	458		25.8504	471
	165.952	99.3049		165.972	99.3095																25.8789	1098		25.8789	1286		25.8789	418		25.8709	407
	166.039	99.3025		166.052	99.3084																25.8994	1081		25.8994	1265		25.8994	441		25.8913	432
	166.123	99.3012		166.14	99.3075																25.9198	1098		25.9198	1351		25.9198	444		25.9118	421
	166.211	99.3008		166.224	99.3062																25.9403	1097		25.9403	1353		25.9403	445		25.9322	469
	166.295	99.2996		166.307	99.3052																25.9608	1068		25.9608	1278		25.9608	445		25.9527	443
	166.376	99.298		166.389	99.3036																25.9812	1114		25.9812	1256		25.9812	418		25.9731	408
	166.464	99.2969		166.47	99.3027																26.0017	1040		26.0017	1231		26.0017	435		25.9936	443
	166.546	99.2954		166.555	99.3011																26.0221	1060		26.0221	1251		26.0221	442		26.014	420
	166.632	99.2942		166.643	99.3001																26.0426	1057		26.0426	1265		26.0426	434		26.0345	408
	166.715	99.2929		166.725	99.2994																26.0631	1129		26.0631	1251		26.0631	414		26.0549	399
	166.799	99.2916		166.809	99.2991																26.0835	1013		26.0835	1252		26.0835	436		26.0754	424
	166.886	99.2908		166.895	99.2981																26.104	1117		26.104	1282		26.104	411		26.0958	466
	166.967	99.2896		166.979	99.2971																26.1244	1059		26.1244	1295		26.1244	424		26.1163	442
	167.05	99.288		167.062	99.2958																26.1449	1077		26.1449	1304		26.1449	467		26.1367	453
	167.134	99.2864		167.145	99.295																26.1654	1100		26.1654	1268		26.1654	426		26.1572	430
	167.22	99.2862		167.23	99.2939																26.1858	1028		26.1858	1249		26.1858	437		26.1776	391
	167.303	99.2852		167.315	99.2923																26.2063	1040		26.2063	1254		26.2063	456		26.1981	399
	167.386	99.2831		167.402	99.2913																26.2268	1055		26.2268	1304		26.2268	470		26.2185	417
	167.469	99.281		167.487	99.2896																26.2472	1044		26.2472	1296		26.2472	468		26.239	433
	167.553	99.2789		167.569	99.2878																26.2677	1074		26.2677	1232		26.2677	470		26.2594	426
	167.639	99.2771		167.655	99.2863																26.2882	1002		26.2882	1183		26.2882	442		26.2799	415
	167.721	99.2753		167.737	99.2844																26.3086	1070		26.3086	1232		26.3086	437		26.3004	436
	167.803	99.273		167.823	99.2823																26.3291	1029		26.3291	1241		26.3291	440		26.3208	419
	167.891	99.2702		167.906	99.2809																26.3495	1064		26.3495	1184		26.3495	406		26.3412	428
	167.972	99.2688		167.988	99.2784																26.37	1078		26.37	1241		26.37	399		26.3617	410
	168.058	99.2656		168.075	99.2761																26.3905	1092		26.3905	1287		26.3905	422		26.3822	416
	168.144	99.2637		168.161	99.2748																26.4109	1015		26.4109	1199		26.4109	369		26.4026	391
	168.228	99.2626		168.246	99.2736																26.4314	1049		26.4314	1337		26.4314	434		26.4231	417
	168.316	99.2619		168.327	99.2724																26.4519	1048		26.4519	1217		26.4519	444		26.4435	423
	168.397	99.2606		168.412	99.2716																26.4723	1046		26.4723	1206		26.4723	405		26.464	399
	168.481	99.259		168.495	99.27																26.4928	1030		26.4928	1236		26.4928	471		26.4844	421
	168.568	99.2579		168.581	99.2684																26.5132	1050		26.5132	1254		26.5132	399		26.5049	386
	168.65	99.2569		168.663	99.2671																26.5337	1067		26.5337	1236		26.5337	404		26.5253	458
	168.73	99.2559		168.749	99.2653																26.5542	1044		26.5542	1307		26.5542	405		26.5458	404
	168.815	99.2538		168.833	99.2645																26.5746	1022		26.5746	1234		26.5746	413		26.5662	403
	168.903	99.2523		168.917	99.2638																26.5951	1064		26.5951	1277		26.5951	393		26.5867	375
	168.989	99.2513		169	99.262																26.6155	1068		26.6155	1267		26.6155	420		26.6071	420
	169.074	99.2498		169.085	99.261																26.636	1059		26.636	1226		26.636	427		26.6276	332
	169.154	99.2477		169.168	99.2595																26.6565	1045		26.6565	1232		26.6565	428		26.648	428
	169.239	99.2463		169.255	99.2579																26.6769	1021		26.6769	1207		26.6769	427		26.6685	403
	169.325	99.2449		169.338	99.2561																26.6974	1048		26.6974	1156		26.6974	446		26.6889	396
	169.41	99.2428		169.419	99.2549																26.7179	1023		26.7179	1181		26.7179	401		26.7094	444
	169.489	99.2405		169.505	99.2531																26.7383	1032		26.7383	1212		26.7383	442		26.7298	393
	169.581	99.2388		169.592	99.252																26.7588	1013		26.7588	1224		26.7588	398		26.7503	395
	169.661	99.2369		169.676	99.2499																26.7793	1058		26.7793	1172		26.7793	424		26.7707	408
	169.746	99.2351		169.76	99.2488																26.7997	1049		26.7997	1200		26.7997	444		26.7912	428
	169.829	99.2325		169.844	99.2481																26.8202	1043		26.8202	1179		26.8202	395		26.8117	382
	169.912	99.2309		169.925	99.2461																26.8406	973		26.8406	1234		26.8406	392		26.8321	414
	169.994	99.2288		170.011	99.2446																26.8611	1029		26.8611	1206		26.8611	432		26.8526	383
	170.079	99.2264		170.097	99.2433																26.8816	970		26.8816	1209		26.8816	449		26.873	363
	170.164	99.224		170.181	99.243																26.902	996		26.902	1165		26.902	432		26.8935	403
	170.25	99.2222		170.262	99.2426																26.9225	1071		26.9225	1152		26.9225	417		26.9139	402
	170.337	99.2201		170.346	99.2417																26.9429	987		26.9429	1138		26.9429	422		26.9344	385
	170.417	99.2184		170.433	99.24																26.9634	979		26.9634	1209		26.9634	432		26.9548	355
	170.508	99.2171		170.516	99.2396																26.9839	988		26.9839	1132		26.9839	418		26.9753	380
	170.593	99.215		170.6	99.2386																27.0043	972		27.0043	1143		27.0043	369		26.9957	388
	170.676	99.2129		170.686	99.2369																27.0248	991		27.0248	1231		27.0248	353		27.0162	391
	170.761	99.2112		170.771	99.2359																27.0453	963		27.0453	1146		27.0453	420		27.0366	358
	170.843	99.2099		170.853	99.2352																27.0657	938		27.0657	1166		27.0657	411		27.0571	381
	170.927	99.2082		170.938	99.2336																27.0862	1015		27.0862	1076		27.0862	415		27.0775	391
	171.01	99.207		171.021	99.2324																27.1066	1016		27.1066	1182		27.1066	397		27.098	372
	171.092	99.205		171.108	99.2307																27.1271	996		27.1271	1135		27.1271	394		27.1184	397
	171.18	99.2033		171.191	99.2293																27.1476	943		27.1476	1119		27.1476	404		27.1389	391
	171.264	99.201		171.274	99.2279																27.168	974		27.168	1122		27.168	373		27.1593	376
	171.351	99.1992		171.357	99.2266																27.1885	986		27.1885	1171		27.1885	410		27.1798	377
	171.433	99.1978		171.446	99.224																27.209	976		27.209	1136		27.209	409		27.2002	415
	171.52	99.1969		171.527	99.2231																27.2294	911		27.2294	1118		27.2294	424		27.2207	376
	171.601	99.1946		171.608	99.2216																27.2499	892		27.2499	1138		27.2499	376		27.2411	367
	171.686	99.1928		171.693	99.2194																27.2704	952		27.2704	1198		27.2704	391		27.2616	385
	171.773	99.1909		171.778	99.2183																27.2908	927		27.2908	1115		27.2908	372		27.282	387
	171.856	99.1886		171.864	99.2163																27.3113	992		27.3113	1118		27.3113	390		27.3025	395
	171.94	99.1875		171.95	99.2147																27.3317	1004		27.3317	1154		27.3317	401		27.3229	406
	172.027	99.1869		172.031	99.2135																27.3522	980		27.3522	1104		27.3522	384		27.3434	379
	172.104	99.1855		172.113	99.212																27.3727	952		27.3727	1089		27.3727	359		27.3638	348
	172.188	99.1843		172.197	99.2097																27.3931	956		27.3931	1126		27.3931	377		27.3843	383
	172.273	99.1824		172.282	99.2077																27.4136	944		27.4136	1067		27.4136	386		27.4048	391
	172.355	99.1802		172.37	99.2053																27.434	945		27.434	1151		27.434	395		27.4252	342
	172.442	99.1786		172.449	99.2037																27.4545	935		27.4545	1082		27.4545	372		27.4457	368
	172.522	99.1764		172.535	99.202																27.475	920		27.475	1070		27.475	409		27.4661	347
	172.607	99.1749		172.616	99.2003																27.4954	947		27.4954	1091		27.4954	423		27.4866	381
	172.693	99.1726		172.7	99.1979																27.5159	940		27.5159	1086		27.5159	379		27.507	392
	172.778	99.1701		172.785	99.1957																27.5364	952		27.5364	1210		27.5364	364		27.5275	356
	172.865	99.1668		172.87	99.1943																27.5568	935		27.5568	1098		27.5568	359		27.5479	385
	172.947	99.1643		172.954	99.1932																27.5773	931		27.5773	1132		27.5773	356		27.5684	339
	173.033	99.1614		173.042	99.1922																27.5978	993		27.5978	1039		27.5978	372		27.5888	401
	173.118	99.1591		173.124	99.1918																27.6182	938		27.6182	1082		27.6182	380		27.6093	374
	173.2	99.1565		173.205	99.1911																27.6387	921		27.6387	1072		27.6387	390		27.6297	404
	173.286	99.1542		173.291	99.1892																27.6591	891		27.6591	1068		27.6591	371		27.6502	356
	173.368	99.1519		173.375	99.1874																27.6796	914		27.6796	1045		27.6796	382		27.6706	379
	173.45	99.1494		173.456	99.1853																27.7001	915		27.7001	1097		27.7001	340		27.6911	376
	173.536	99.1481		173.543	99.1846																27.7205	885		27.7205	1080		27.7205	401		27.7115	364
	173.619	99.1458		173.624	99.1838																27.741	867		27.741	1083		27.741	391		27.732	379
	173.703	99.1432		173.709	99.1816																27.7614	918		27.7614	1045		27.7614	380		27.7524	370
	173.79	99.1408		173.792	99.1799																27.7819	902		27.7819	1063		27.7819	348		27.7729	338
	173.874	99.138		173.876	99.1788																27.8024	934		27.8024	1082		27.8024	341		27.7933	363
	173.956	99.1363		173.96	99.1767																27.8228	913		27.8228	1039		27.8228	373		27.8138	362
	174.04	99.1345		174.043	99.1745																27.8433	938		27.8433	1017		27.8433	353		27.8343	339
	174.128	99.1321		174.129	99.1733																27.8638	898		27.8638	1020		27.8638	351		27.8547	331
	174.211	99.1301		174.213	99.1723																27.8842	908		27.8842	1013		27.8842	346		27.8752	356
	174.292	99.1284		174.299	99.1713																27.9047	876		27.9047	1027		27.9047	339		27.8956	354
	174.379	99.1253		174.383	99.17																27.9251	942		27.9251	1000		27.9251	382		27.9161	310
	174.462	99.1236		174.467	99.1682																27.9456	819		27.9456	1010		27.9456	359		27.9365	347
	174.546	99.1226		174.549	99.1667																27.9661	836		27.9661	1034		27.9661	377		27.957	330
	174.633	99.1217		174.635	99.165																27.9865	890		27.9865	1029		27.9865	381		27.9774	329
	174.715	99.121		174.715	99.1632																28.007	922		28.007	1023		28.007	383		27.9979	345
	174.8	99.1192		174.801	99.1618																28.0275	838		28.0275	1020		28.0275	367		28.0183	373
	174.884	99.1164		174.886	99.1601																28.0479	860		28.0479	1011		28.0479	329		28.0388	346
	174.968	99.1153		174.97	99.1585																28.0684	892		28.0684	986		28.0684	354		28.0592	363
	175.054	99.1132		175.053	99.1561																28.0888	891		28.0888	999		28.0888	334		28.0797	360
	175.138	99.1116		175.137	99.1543																28.1093	877		28.1093	1028		28.1093	368		28.1001	359
	175.221	99.1104		175.222	99.1527																28.1298	826		28.1298	1045		28.1298	361		28.1206	346
	175.306	99.1079		175.306	99.1511																28.1502	864		28.1502	963		28.1502	346		28.141	354
	175.39	99.1053		175.39	99.1495																28.1707	878		28.1707	1063		28.1707	325		28.1615	348
	175.473	99.1036		175.472	99.1474																28.1912	904		28.1912	1022		28.1912	358		28.1819	343
	175.557	99.1011		175.559	99.1451																28.2116	868		28.2116	989		28.2116	326		28.2024	328
	175.643	99.0987		175.639	99.1436																28.2321	850		28.2321	1025		28.2321	360		28.2228	322
	175.729	99.0975		175.726	99.1423																28.2525	889		28.2525	1002		28.2525	347		28.2433	377
	175.812	99.0953		175.805	99.141																28.273	850		28.273	1035		28.273	333		28.2637	320
	175.897	99.093		175.892	99.1398																28.2935	863		28.2935	1034		28.2935	336		28.2842	305
	175.979	99.0899		175.978	99.1378																28.3139	871		28.3139	976		28.3139	385		28.3046	321
	176.063	99.0878		176.065	99.1348																28.3344	815		28.3344	1014		28.3344	336		28.3251	339
	176.149	99.0863		176.146	99.1327																28.3548	847		28.3548	973		28.3548	329		28.3455	306
	176.232	99.0842		176.232	99.1311																28.3753	808		28.3753	990		28.3753	340		28.366	341
	176.317	99.0808		176.317	99.1295																28.3958	840		28.3958	1014		28.3958	321		28.3864	294
	176.402	99.0779		176.399	99.1281																28.4162	848		28.4162	958		28.4162	354		28.4069	307
	176.484	99.0758		176.481	99.1257																28.4367	889		28.4367	1004		28.4367	330		28.4274	320
	176.567	99.0729		176.564	99.1238																28.4572	839		28.4572	999		28.4572	344		28.4478	349
	176.654	99.0697		176.649	99.1218																28.4776	827		28.4776	981		28.4776	342		28.4683	356
	176.735	99.0669		176.738	99.1202																28.4981	798		28.4981	932		28.4981	345		28.4887	296
	176.819	99.0643		176.82	99.118																28.5186	831		28.5186	932		28.5186	328		28.5092	337
	176.899	99.0608		176.904	99.1164																28.539	827		28.539	978		28.539	322		28.5296	328
	176.988	99.0573		176.988	99.115																28.5595	843		28.5595	937		28.5595	324		28.5501	305
	177.072	99.055		177.078	99.1133																28.5799	872		28.5799	979		28.5799	323		28.5705	327
	177.154	99.0527		177.157	99.1113																28.6004	875		28.6004	955		28.6004	325		28.591	293
	177.238	99.0501		177.242	99.109																28.6209	856		28.6209	927		28.6209	367		28.6114	306
	177.325	99.0476		177.325	99.1076																28.6413	860		28.6413	947		28.6413	322		28.6319	311
	177.407	99.0457		177.41	99.1051																28.6618	782		28.6618	954		28.6618	311		28.6523	326
	177.491	99.0437		177.493	99.1033																28.6822	781		28.6822	981		28.6822	305		28.6728	354
	177.578	99.0419		177.577	99.1011																28.7027	792		28.7027	897		28.7027	352		28.6932	306
	177.662	99.0403		177.658	99.1																28.7232	801		28.7232	930		28.7232	327		28.7137	338
	177.744	99.039		177.747	99.0986																28.7436	797		28.7436	942		28.7436	327		28.7341	341
	177.827	99.0379		177.826	99.0962																28.7641	823		28.7641	977		28.7641	292		28.7546	341
	177.911	99.0362		177.912	99.0941																28.7846	819		28.7846	932		28.7846	339		28.775	344
	177.994	99.0345		177.996	99.0923																28.805	818		28.805	872		28.805	336		28.7955	323
	178.075	99.0331		178.083	99.0901																28.8255	762		28.8255	941		28.8255	344		28.8159	331
	178.163	99.0306		178.164	99.0879																28.8459	781		28.8459	970		28.8459	339		28.8364	354
	178.247	99.0287		178.248	99.0868																28.8664	826		28.8664	904		28.8664	337		28.8569	312
	178.329	99.0264		178.334	99.0853																28.8869	730		28.8869	947		28.8869	326		28.8773	320
	178.416	99.0249		178.419	99.0833																28.9073	747		28.9073	858		28.9073	314		28.8977	275
	178.498	99.0224		178.501	99.0813																28.9278	812		28.9278	954		28.9278	336		28.9182	289
	178.586	99.0204		178.584	99.0794																28.9483	781		28.9483	924		28.9483	301		28.9387	288
	178.667	99.018		178.666	99.0784																28.9687	786		28.9687	941		28.9687	334		28.9591	306
	178.75	99.0153		178.754	99.0768																28.9892	749		28.9892	890		28.9892	311		28.9796	296
	178.835	99.0123		178.838	99.0759																29.0097	785		29.0097	930		29.0097	302		29	313
	178.919	99.0096		178.925	99.0745																29.0301	746		29.0301	906		29.0301	315		29.0205	280
	179.004	99.0073		179.008	99.0728																29.0506	774		29.0506	885		29.0506	313		29.0409	283
	179.089	99.0038		179.093	99.0707																29.071	773		29.071	841		29.071	297		29.0614	313
	179.171	99.002		179.175	99.0676																29.0915	789		29.0915	928		29.0915	306		29.0818	331
	179.259	98.999		179.256	99.0659																29.112	750		29.112	947		29.112	283		29.1023	309
	179.339	98.9975		179.34	99.0642																29.1324	726		29.1324	963		29.1324	290		29.1227	303
	179.422	98.9955		179.424	99.0627																29.1529	767		29.1529	907		29.1529	280		29.1432	287
	179.506	98.9935		179.51	99.0601																29.1733	727		29.1733	838		29.1733	332		29.1636	296
	179.589	98.9912		179.594	99.0581																29.1938	801		29.1938	851		29.1938	313		29.1841	308
	179.674	98.9897		179.679	99.0554																29.2143	765		29.2143	928		29.2143	311		29.2045	282
	179.76	98.9879		179.761	99.0536																29.2347	743		29.2347	849		29.2347	312		29.225	293
	179.841	98.9856		179.843	99.0513																29.2552	753		29.2552	860		29.2552	301		29.2454	273
	179.927	98.9839		179.928	99.0492																29.2757	726		29.2757	903		29.2757	337		29.2659	272
	180.011	98.9807		180.014	99.0476																29.2961	772		29.2961	881		29.2961	306		29.2863	313
	180.095	98.9785		180.098	99.0452																29.3166	729		29.3166	898		29.3166	321		29.3068	310
	180.177	98.9756		180.183	99.0437																29.3371	715		29.3371	904		29.3371	294		29.3272	316
	180.263	98.9729		180.266	99.0407																29.3575	798		29.3575	856		29.3575	289		29.3477	290
	180.348	98.9698		180.349	99.0385																29.378	800		29.378	805		29.378	333		29.3681	296
	180.432	98.9671		180.436	99.0364																29.3984	726		29.3984	920		29.3984	304		29.3886	289
	180.513	98.9642		180.521	99.0342																29.4189	746		29.4189	826		29.4189	302		29.4091	291
	180.599	98.9615		180.606	99.0316																29.4394	729		29.4394	869		29.4394	297		29.4295	280
	180.683	98.959		180.687	99.03																29.4598	724		29.4598	843		29.4598	325		29.45	290
	180.766	98.9568		180.77	99.0277																29.4803	749		29.4803	873		29.4803	287		29.4704	296
	180.852	98.9536		180.854	99.0258																29.5008	713		29.5008	819		29.5008	328		29.4909	290
	180.939	98.9495		180.936	99.024																29.5212	692		29.5212	811		29.5212	315		29.5113	305
	181.021	98.9458		181.023	99.0215																29.5417	695		29.5417	834		29.5417	291		29.5318	304
	181.102	98.9426		181.113	99.0203																29.5621	737		29.5621	833		29.5621	306		29.5522	251
	181.186	98.9398		181.194	99.0184																29.5826	646		29.5826	804		29.5826	285		29.5727	273
	181.269	98.9369		181.28	99.0157																29.6031	725		29.6031	869		29.6031	275		29.5931	259
	181.356	98.933		181.364	99.0137																29.6235	691		29.6235	860		29.6235	292		29.6136	281
	181.44	98.9302		181.448	99.0124																29.644	686		29.644	830		29.644	270		29.634	257
	181.529	98.927		181.534	99.0106																29.6644	723		29.6644	878		29.6644	292		29.6545	273
	181.609	98.9226		181.619	99.0093																29.6849	765		29.6849	882		29.6849	265		29.6749	292
	181.694	98.9201		181.701	99.0072																29.7054	720		29.7054	799		29.7054	293		29.6954	276
	181.776	98.9176		181.785	99.0053																29.7258	701		29.7258	846		29.7258	326		29.7158	300
	181.859	98.9151		181.866	99.0027																29.7463	700		29.7463	837		29.7463	300		29.7363	282
	181.944	98.9113		181.954	98.9999																29.7668	685		29.7668	857		29.7668	300		29.7567	308
	182.027	98.9076		182.037	98.9979																29.7872	713		29.7872	785		29.7872	267		29.7772	277
	182.113	98.9036		182.12	98.9964																29.8077	722		29.8077	844		29.8077	294		29.7976	294
	182.195	98.9009		182.203	98.9946																29.8282	703		29.8282	817		29.8282	289		29.8181	271
	182.276	98.8972		182.292	98.9925																29.8486	701		29.8486	817		29.8486	288		29.8385	274
	182.358	98.8946		182.377	98.9899																29.8691	694		29.8691	813		29.8691	278		29.859	259
	182.448	98.8931		182.454	98.9871																29.8895	669		29.8895	798		29.8895	273		29.8794	308
	182.531	98.8905		182.543	98.9842																29.91	681		29.91	810		29.91	261		29.8999	280
	182.616	98.8878		182.628	98.9826																29.9305	711		29.9305	850		29.9305	269		29.9203	250
	182.702	98.8849		182.706	98.9808																29.9509	715		29.9509	800		29.9509	294		29.9408	238
	182.786	98.8827		182.791	98.9796																29.9714	640		29.9714	829		29.9714	256		29.9613	295
	182.873	98.8803		182.874	98.9779																29.9918	668		29.9918	804		29.9918	278		29.9817	267
	182.953	98.8777		182.956	98.9757																30.0123	647		30.0123	821		30.0123	274		30.0022	289
	183.037	98.8748		183.04	98.9731																30.0328	684		30.0328	808		30.0328	286		30.0226	251
	183.119	98.872		183.126	98.971																30.0532	679		30.0532	771		30.0532	298		30.0431	235
	183.204	98.8691		183.213	98.9698																30.0737	679		30.0737	789		30.0737	288		30.0635	268
	183.289	98.8667		183.299	98.9681																30.0942	720		30.0942	817		30.0942	297		30.084	264
	183.37	98.8638		183.381	98.9669																30.1146	667		30.1146	813		30.1146	243		30.1044	286
	183.458	98.8619		183.464	98.9637																30.1351	740		30.1351	796		30.1351	265		30.1249	235
	183.54	98.8589		183.549	98.961																30.1555	637		30.1555	809		30.1555	292		30.1453	248
	183.624	98.8556		183.63	98.9582																30.176	676		30.176	790		30.176	251		30.1658	270
	183.706	98.8519		183.718	98.9556																30.1965	664		30.1965	790		30.1965	285		30.1862	262
	183.79	98.8501		183.801	98.9534																30.2169	648		30.2169	740		30.2169	280		30.2067	246
	183.878	98.8486		183.883	98.9514																30.2374	712		30.2374	777		30.2374	294		30.2271	283
	183.958	98.8462		183.968	98.9487																30.2579	667		30.2579	787		30.2579	276		30.2476	262
	184.042	98.8433		184.052	98.9454																30.2783	709		30.2783	786		30.2783	279		30.268	279
	184.126	98.8395		184.135	98.9431																30.2988	645		30.2988	809		30.2988	289		30.2885	243
	184.207	98.836		184.222	98.9405																30.3192	689		30.3192	738		30.3192	265		30.3089	277
	184.291	98.8322		184.305	98.9391																30.3397	673		30.3397	785		30.3397	242		30.3294	279
	184.379	98.8289		184.389	98.9376																30.3602	687		30.3602	731		30.3602	276		30.3498	260
	184.463	98.8261		184.475	98.9363																30.3806	677		30.3806	761		30.3806	268		30.3703	254
	184.548	98.8239		184.557	98.9341																30.4011	638		30.4011	783		30.4011	275		30.3908	226
	184.629	98.8206		184.639	98.9314																30.4216	651		30.4216	796		30.4216	250		30.4112	249
	184.717	98.8173		184.725	98.9294																30.442	636		30.442	760		30.442	244		30.4317	244
	184.796	98.8147		184.806	98.9273																30.4625	709		30.4625	787		30.4625	247		30.4521	249
	184.882	98.812		184.892	98.9259																30.4829	661		30.4829	760		30.4829	256		30.4726	256
	184.965	98.8092		184.974	98.9238																30.5034	655		30.5034	768		30.5034	251		30.493	245
	185.051	98.807		185.058	98.9222																30.5239	615		30.5239	763		30.5239	278		30.5135	228
	185.132	98.8041		185.143	98.9199																30.5443	656		30.5443	826		30.5443	269		30.5339	284
	185.216	98.8021		185.227	98.9169																30.5648	654		30.5648	765		30.5648	269		30.5544	255
	185.301	98.7999		185.311	98.914																30.5852	621		30.5852	763		30.5852	256		30.5748	261
	185.385	98.797		185.398	98.9112																30.6057	624		30.6057	746		30.6057	311		30.5953	237
	185.472	98.794		185.478	98.9083																30.6262	642		30.6262	731		30.6262	259		30.6157	278
	185.556	98.7901		185.564	98.9058																30.6466	593		30.6466	779		30.6466	265		30.6362	221
	185.637	98.7863		185.648	98.9035																30.6671	652		30.6671	765		30.6671	226		30.6566	262
	185.724	98.7824		185.731	98.9006																30.6876	604		30.6876	745		30.6876	259		30.6771	287
	185.805	98.7786		185.81	98.8982																30.708	618		30.708	695		30.708	246		30.6975	237
	185.886	98.7748		185.901	98.8952																30.7285	634		30.7285	713		30.7285	250		30.718	225
	185.971	98.7717		185.985	98.8921																30.749	639		30.749	726		30.749	263		30.7384	248
	186.055	98.7673		186.069	98.8896																30.7694	625		30.7694	672		30.7694	240		30.7589	266
	186.139	98.7635		186.153	98.8867																30.7899	622		30.7899	722		30.7899	235		30.7793	252
	186.226	98.7602		186.236	98.884																30.8103	630		30.8103	768		30.8103	241		30.7998	228
	186.307	98.7576		186.319	98.8817																30.8308	630		30.8308	735		30.8308	272		30.8202	241
	186.391	98.7543		186.403	98.8788																30.8513	626		30.8513	758		30.8513	254		30.8407	256
	186.475	98.751		186.487	98.8756																30.8717	608		30.8717	769		30.8717	243		30.8611	261
	186.558	98.7485		186.572	98.8726																30.8922	609		30.8922	723		30.8922	263		30.8816	265
	186.645	98.7461		186.656	98.8683																30.9126	664		30.9126	738		30.9126	235		30.902	243
	186.729	98.7435		186.742	98.8655																30.9331	606		30.9331	726		30.9331	254		30.9225	261
	186.815	98.7401		186.823	98.8632																30.9536	594		30.9536	723		30.9536	255		30.9429	250
	186.898	98.7374		186.904	98.8615																30.974	619		30.974	738		30.974	251		30.9634	286
	186.981	98.7351		186.987	98.8593																30.9945	635		30.9945	674		30.9945	257		30.9839	269
	187.068	98.7326		187.075	98.8567																31.015	618		31.015	766		31.015	242		31.0043	222
	187.148	98.7291		187.16	98.8547																31.0354	627		31.0354	657		31.0354	267		31.0248	239
	187.232	98.7259		187.239	98.8525																31.0559	632		31.0559	706		31.0559	274		31.0452	266
	187.315	98.7225		187.322	98.8495																31.0764	613		31.0764	724		31.0764	249		31.0657	222
	187.397	98.7185		187.41	98.8471																31.0968	593		31.0968	716		31.0968	241		31.0861	241
	187.485	98.715		187.496	98.8458																31.1173	594		31.1173	680		31.1173	274		31.1066	260
	187.566	98.7113		187.577	98.8435																31.1377	613		31.1377	735		31.1377	243		31.127	229
	187.651	98.7079		187.662	98.8403																31.1582	600		31.1582	686		31.1582	245		31.1475	258
	187.731	98.7046		187.745	98.8373																31.1787	613		31.1787	799		31.1787	256		31.1679	249
	187.819	98.7006		187.828	98.8339																31.1991	568		31.1991	757		31.1991	233		31.1884	259
	187.905	98.6965		187.914	98.8312																31.2196	586		31.2196	680		31.2196	232		31.2088	247
	187.987	98.6931		187.998	98.8282																31.2401	607		31.2401	699		31.2401	253		31.2293	240
	188.07	98.6902		188.08	98.8256																31.2605	582		31.2605	705		31.2605	236		31.2497	271
	188.153	98.6869		188.165	98.8238																31.281	569		31.281	685		31.281	224		31.2702	243
	188.239	98.6841		188.25	98.8221																31.3014	590		31.3014	737		31.3014	260		31.2906	238
	188.32	98.6808		188.333	98.8195																31.3219	618		31.3219	711		31.3219	247		31.3111	220
	188.408	98.6773		188.418	98.8164																31.3424	567		31.3424	731		31.3424	239		31.3315	233
	188.49	98.6742		188.503	98.8141																31.3628	602		31.3628	696		31.3628	237		31.352	256
	188.574	98.671		188.588	98.8113																31.3833	582		31.3833	740		31.3833	248		31.3725	248
	188.654	98.668		188.671	98.8084																31.4037	625		31.4037	679		31.4037	258		31.3929	228
	188.74	98.6646		188.754	98.8064																31.4242	616		31.4242	714		31.4242	190		31.4134	272
	188.826	98.6615		188.838	98.8042																31.4447	620		31.4447	699		31.4447	272		31.4338	238
	188.909	98.6577		188.919	98.8009																31.4651	579		31.4651	688		31.4651	257		31.4542	211
	188.99	98.6541		189.004	98.7982																31.4856	563		31.4856	708		31.4856	235		31.4747	226
	189.075	98.6503		189.092	98.7955																31.5061	577		31.5061	721		31.5061	239		31.4952	251
	189.159	98.6471		189.177	98.7924																31.5265	595		31.5265	725		31.5265	247		31.5156	220
	189.244	98.6439		189.257	98.7895																31.547	547		31.547	684		31.547	211		31.5361	228
	189.326	98.6404		189.343	98.7866																31.5675	566		31.5675	731		31.5675	279		31.5565	218
	189.411	98.6361		189.426	98.7835																31.5879	598		31.5879	677		31.5879	251		31.577	249
	189.498	98.6317		189.509	98.7812																31.6084	577		31.6084	696		31.6084	242		31.5974	198
	189.579	98.6283		189.592	98.7781																31.6288	640		31.6288	685		31.6288	242		31.6179	217
	189.663	98.6238		189.677	98.7754																31.6493	563		31.6493	667		31.6493	220		31.6383	232
	189.743	98.6198		189.76	98.7727																31.6698	583		31.6698	678		31.6698	241		31.6588	225
	189.829	98.6163		189.845	98.7689																31.6902	566		31.6902	685		31.6902	246		31.6792	245
	189.91	98.612		189.93	98.7654																31.7107	626		31.7107	718		31.7107	255		31.6997	233
	189.999	98.6077		190.012	98.7635																31.7311	609		31.7311	686		31.7311	237		31.7201	232
	190.082	98.6043		190.096	98.7611																31.7516	574		31.7516	698		31.7516	248		31.7406	228
	190.164	98.6012		190.182	98.7585																31.7721	605		31.7721	705		31.7721	271		31.761	210
	190.249	98.5985		190.263	98.7554																31.7925	585		31.7925	690		31.7925	208		31.7815	240
	190.329	98.5947		190.351	98.7531																31.813	579		31.813	677		31.813	238		31.8019	255
	190.415	98.5899		190.434	98.7502																31.8335	540		31.8335	688		31.8335	225		31.8224	209
	190.499	98.5858		190.518	98.7476																31.8539	541		31.8539	708		31.8539	239		31.8428	265
	190.585	98.5825		190.601	98.745																31.8744	584		31.8744	708		31.8744	248		31.8633	229
	190.669	98.5794		190.685	98.7429																31.8949	515		31.8949	658		31.8949	218		31.8837	204
	190.754	98.5764		190.768	98.7406																31.9153	542		31.9153	667		31.9153	221		31.9042	222
	190.839	98.5737		190.853	98.7375																31.9358	567		31.9358	645		31.9358	248		31.9246	232
	190.923	98.5695		190.936	98.7353																31.9562	532		31.9562	635		31.9562	235		31.9451	215
	191.006	98.5649		191.019	98.7328																31.9767	543		31.9767	683		31.9767	230		31.9656	221
	191.09	98.5613		191.103	98.7305																31.9972	585		31.9972	656		31.9972	240		31.986	214
	191.174	98.5586		191.186	98.7271																32.0176	483		32.0176	651		32.0176	251		32.0065	226
	191.255	98.5564		191.27	98.7241																32.0381	527		32.0381	696		32.0381	237		32.0269	225
	191.341	98.5536		191.357	98.7208																32.0585	540		32.0585	649		32.0585	254		32.0474	236
	191.425	98.5507		191.439	98.718																32.079	583		32.079	665		32.079	248		32.0678	226
	191.509	98.5464		191.523	98.7149																32.0995	544		32.0995	654		32.0995	225		32.0883	214
	191.592	98.5424		191.608	98.7118																32.1199	566		32.1199	660		32.1199	209		32.1087	240
	191.676	98.5383		191.686	98.7079																32.1404	579		32.1404	663		32.1404	217		32.1292	229
	191.762	98.5348		191.778	98.7046																32.1609	579		32.1609	644		32.1609	226		32.1496	234
	191.845	98.5316		191.861	98.7012																32.1813	582		32.1813	680		32.1813	242		32.1701	243
	191.931	98.5274		191.938	98.6984																32.2018	504		32.2018	606		32.2018	251		32.1905	206
	192.014	98.5229		192.024	98.6962																32.2222	563		32.2222	669		32.2222	241		32.211	205
	192.096	98.5182		192.107	98.6939																32.2427	539		32.2427	715		32.2427	229		32.2314	221
	192.181	98.5135		192.191	98.6915																32.2632	524		32.2632	648		32.2632	256		32.2519	223
	192.266	98.5089		192.276	98.6884																32.2836	552		32.2836	699		32.2836	231		32.2723	241
	192.35	98.5054		192.36	98.6856																32.3041	568		32.3041	624		32.3041	248		32.2928	211
	192.429	98.5015		192.445	98.6827																32.3246	555		32.3246	634		32.3246	196		32.3132	243
	192.516	98.4967		192.528	98.68																32.345	562		32.345	642		32.345	187		32.3337	213
	192.601	98.4919		192.614	98.6766																32.3655	569		32.3655	700		32.3655	224		32.3541	204
	192.681	98.4877		192.695	98.6734																32.3859	541		32.3859	607		32.3859	226		32.3746	229
	192.765	98.4839		192.779	98.6695																32.4064	539		32.4064	627		32.4064	214		32.395	230
	192.849	98.48		192.863	98.666																32.4269	584		32.4269	649		32.4269	206		32.4155	216
	192.936	98.4758		192.946	98.6622																32.4473	564		32.4473	643		32.4473	253		32.4359	208
	193.017	98.4715		193.028	98.6583																32.4678	525		32.4678	612		32.4678	229		32.4564	230
	193.103	98.4673		193.112	98.6555																32.4883	556		32.4883	701		32.4883	228		32.4769	245
	193.189	98.4634		193.197	98.6516																32.5087	587		32.5087	614		32.5087	211		32.4973	222
	193.274	98.4595		193.283	98.6478																32.5292	536		32.5292	641		32.5292	228		32.5178	212
	193.354	98.4558		193.367	98.6447																32.5496	536		32.5496	626		32.5496	233		32.5382	214
	193.438	98.4524		193.448	98.6415																32.5701	515		32.5701	581		32.5701	219		32.5587	228
	193.521	98.4485		193.532	98.6382																32.5906	561		32.5906	667		32.5906	217		32.5791	222
	193.603	98.4443		193.617	98.6353																32.611	509		32.611	674		32.611	199		32.5996	215
	193.691	98.4399		193.699	98.6326																32.6315	516		32.6315	611		32.6315	214		32.62	216
	193.776	98.4358		193.785	98.63																32.6519	567		32.6519	625		32.6519	230		32.6405	196
	193.855	98.4322		193.873	98.627																32.6724	569		32.6724	678		32.6724	237		32.6609	251
	193.94	98.428		193.953	98.6232																32.6929	530		32.6929	650		32.6929	228		32.6814	200
	194.024	98.4238		194.037	98.6198																32.7133	533		32.7133	615		32.7133	226		32.7018	224
	194.109	98.4197		194.121	98.6164																32.7338	549		32.7338	578		32.7338	225		32.7223	220
	194.192	98.415		194.205	98.6124																32.7543	554		32.7543	606		32.7543	214		32.7427	231
	194.275	98.4103		194.292	98.6088																32.7747	535		32.7747	621		32.7747	196		32.7632	210
	194.354	98.4056		194.373	98.606																32.7952	539		32.7952	616		32.7952	217		32.7836	237
	194.441	98.401		194.458	98.6027																32.8156	559		32.8156	613		32.8156	222		32.8041	212
	194.523	98.3972		194.545	98.5987																32.8361	541		32.8361	663		32.8361	226		32.8245	191
	194.611	98.3933		194.625	98.5944																32.8566	535		32.8566	656		32.8566	240		32.845	252
	194.692	98.3893		194.71	98.591																32.877	489		32.877	621		32.877	232		32.8654	207
	194.777	98.3852		194.794	98.5873																32.8975	577		32.8975	622		32.8975	201		32.8859	221
	194.858	98.38		194.879	98.5842																32.918	495		32.918	638		32.918	225		32.9063	223
	194.949	98.3766		194.961	98.581																32.9384	501		32.9384	621		32.9384	232		32.9268	206
	195.029	98.3738		195.048	98.579																32.9589	482		32.9589	635		32.9589	254		32.9472	205
	195.112	98.3701		195.131	98.5759																32.9793	538		32.9793	631		32.9793	223		32.9677	217
	195.196	98.3665		195.212	98.5717																32.9998	515		32.9998	604		32.9998	211		32.9881	211
	195.279	98.3618		195.295	98.5687																33.0203	552		33.0203	605		33.0203	187		33.0086	217
	195.366	98.3575		195.377	98.5653																33.0407	530		33.0407	665		33.0407	244		33.0291	218
	195.447	98.3538		195.461	98.5621																33.0612	523		33.0612	616		33.0612	233		33.0495	240
	195.534	98.3489		195.547	98.5583																33.0817	528		33.0817	650		33.0817	181		33.07	218
	195.614	98.3447		195.633	98.5552																33.1021	507		33.1021	621		33.1021	193		33.0904	205
	195.694	98.3416		195.716	98.5523																33.1226	499		33.1226	622		33.1226	218		33.1109	245
	195.785	98.3366		195.803	98.5495																33.1431	536		33.1431	594		33.1431	233		33.1313	190
	195.866	98.3317		195.882	98.5461																33.1635	510		33.1635	588		33.1635	195		33.1518	210
	195.95	98.3274		195.969	98.5436																33.184	512		33.184	600		33.184	218		33.1722	235
	196.035	98.3232		196.05	98.5411																33.2044	490		33.2044	636		33.2044	233		33.1927	206
	196.118	98.3192		196.134	98.5375																33.2249	524		33.2249	635		33.2249	206		33.2131	223
	196.201	98.3151		196.22	98.534																33.2454	534		33.2454	655		33.2454	242		33.2336	212
	196.288	98.3107		196.302	98.5308																33.2658	509		33.2658	641		33.2658	236		33.254	220
	196.37	98.3067		196.386	98.5283																33.2863	527		33.2863	622		33.2863	219		33.2745	219
	196.458	98.3021		196.467	98.5251																33.3068	523		33.3068	594		33.3068	225		33.2949	190
	196.538	98.297		196.554	98.5217																33.3272	517		33.3272	644		33.3272	207		33.3154	211
	196.623	98.2923		196.639	98.5185																33.3477	525		33.3477	598		33.3477	193		33.3358	184
	196.705	98.2873		196.723	98.5151																33.3681	504		33.3681	600		33.3681	220		33.3563	211
	196.792	98.2824		196.804	98.5114																33.3886	524		33.3886	611		33.3886	209		33.3767	233
	196.875	98.2774		196.89	98.5078																33.4091	510		33.4091	586		33.4091	222		33.3972	224
	196.957	98.2732		196.969	98.5044																33.4295	518		33.4295	597		33.4295	198		33.4177	227
	197.041	98.2685		197.057	98.5013																33.45	494		33.45	634		33.45	223		33.4381	207
	197.125	98.2636		197.14	98.4984																33.4704	501		33.4704	653		33.4704	206		33.4586	229
	197.208	98.2593		197.223	98.4949																33.4909	495		33.4909	612		33.4909	241		33.479	217
	197.297	98.2554		197.31	98.4917																33.5114	502		33.5114	645		33.5114	215		33.4995	204
	197.372	98.2524		197.392	98.4884																33.5318	559		33.5318	572		33.5318	211		33.5199	199
	197.459	98.2481		197.474	98.4845																33.5523	483		33.5523	567		33.5523	225		33.5404	212
	197.542	98.2441		197.558	98.4804																33.5728	471		33.5728	621		33.5728	234		33.5608	172
	197.632	98.2399		197.647	98.4762																33.5932	479		33.5932	611		33.5932	187		33.5813	188
	197.715	98.2363		197.728	98.4731																33.6137	458		33.6137	644		33.6137	215		33.6017	225
	197.797	98.2319		197.807	98.4703																33.6341	487		33.6341	617		33.6341	211		33.6222	217
	197.877	98.2282		197.895	98.4667																33.6546	523		33.6546	657		33.6546	226		33.6426	211
	197.964	98.2244		197.974	98.4635																33.6751	491		33.6751	603		33.6751	191		33.6631	213
	198.05	98.2197		198.062	98.4591																33.6955	485		33.6955	588		33.6955	212		33.6835	205
	198.132	98.2148		198.146	98.4551																33.716	487		33.716	631		33.716	240		33.704	197
	198.211	98.2089		198.227	98.4509																33.7365	487		33.7365	600		33.7365	201		33.7244	212
	198.298	98.2045		198.31	98.4473																33.7569	487		33.7569	633		33.7569	191		33.7449	195
	198.379	98.2003		198.396	98.4437																33.7774	496		33.7774	605		33.7774	196		33.7653	217
	198.469	98.1957		198.478	98.4407																33.7978	451		33.7978	599		33.7978	198		33.7858	210
	198.551	98.1908		198.559	98.4364																33.8183	512		33.8183	564		33.8183	206		33.8062	216
	198.636	98.1865		198.645	98.4326																33.8388	486		33.8388	613		33.8388	211		33.8267	212
	198.719	98.1806		198.728	98.4281																33.8592	484		33.8592	614		33.8592	215		33.8471	190
	198.805	98.1762		198.815	98.4232																33.8797	512		33.8797	658		33.8797	212		33.8676	229
	198.887	98.1716		198.898	98.42																33.9002	462		33.9002	660		33.9002	168		33.888	211
	198.971	98.167		198.984	98.4158																33.9206	484		33.9206	582		33.9206	225		33.9085	218
	199.053	98.1627		199.068	98.4122																33.9411	495		33.9411	569		33.9411	186		33.929	204
	199.139	98.1583		199.152	98.408																33.9616	467		33.9616	589		33.9616	222		33.9494	226
	199.221	98.153		199.236	98.4039																33.982	509		33.982	591		33.982	214		33.9699	212
	199.306	98.1479		199.32	98.3989																34.0025	485		34.0025	611		34.0025	213		33.9903	198
	199.385	98.1428		199.401	98.3944																34.0229	517		34.0229	620		34.0229	219		34.0108	210
	199.474	98.138		199.489	98.3896																34.0434	492		34.0434	603		34.0434	198		34.0312	207
	199.555	98.1332		199.571	98.3854																34.0639	470		34.0639	598		34.0639	214		34.0517	214
	199.639	98.1281		199.654	98.3808																34.0843	490		34.0843	585		34.0843	218		34.0721	182
	199.724	98.1227		199.738	98.3767																34.1048	481		34.1048	563		34.1048	197		34.0926	198
	199.811	98.1171		199.82	98.3734																34.1253	511		34.1253	613		34.1253	222		34.113	209
	199.895	98.1122		199.903	98.3704																34.1457	506		34.1457	613		34.1457	211		34.1335	208
	199.979	98.1065		199.985	98.3678																34.1662	515		34.1662	566		34.1662	210		34.1539	180
	200.062	98.1014		200.071	98.3645																34.1866	523		34.1866	610		34.1866	190		34.1744	205
	200.143	98.0973		200.155	98.3611																34.2071	455		34.2071	620		34.2071	218		34.1948	203
	200.227	98.0926		200.239	98.3578																34.2276	497		34.2276	591		34.2276	233		34.2153	198
	200.314	98.0868		200.319	98.3548																34.248	464		34.248	635		34.248	176		34.2357	223
	200.392	98.0817		200.405	98.3513																34.2685	533		34.2685	631		34.2685	205		34.2562	184
	200.48	98.0771		200.488	98.3485																34.2889	495		34.2889	578		34.2889	231		34.2766	235
	200.563	98.0727		200.574	98.3445																34.3094	517		34.3094	600		34.3094	204		34.2971	200
	200.648	98.0684		200.657	98.3413																34.3299	481		34.3299	604		34.3299	193		34.3175	218
	200.731	98.0631		200.738	98.3367																34.3503	511		34.3503	618		34.3503	192		34.338	203
	200.815	98.0585		200.818	98.3311																34.3708	498		34.3708	601		34.3708	243		34.3584	217
	200.899	98.0543		200.903	98.3269																34.3913	470		34.3913	610		34.3913	232		34.3789	217
	200.983	98.0493		200.985	98.3226																34.4117	491		34.4117	647		34.4117	209		34.3993	197
	201.066	98.0449		201.068	98.3185																34.4322	475		34.4322	616		34.4322	204		34.4198	189
	201.151	98.0406		201.155	98.3147																34.4526	516		34.4526	592		34.4526	205		34.4402	210
	201.233	98.0362		201.239	98.3111																34.4731	449		34.4731	573		34.4731	215		34.4607	191
	201.32	98.0311		201.322	98.3079																34.4936	456		34.4936	585		34.4936	219		34.4811	193
	201.401	98.0262		201.407	98.3044																34.514	446		34.514	584		34.514	210		34.5016	200
	201.484	98.0209		201.491	98.3007																34.5345	506		34.5345	613		34.5345	213		34.5221	217
	201.568	98.0167		201.577	98.2965																34.555	488		34.555	616		34.555	191		34.5425	214
	201.654	98.0124		201.661	98.293																34.5754	461		34.5754	592		34.5754	196		34.563	195
	201.735	98.0082		201.741	98.2884																34.5959	488		34.5959	627		34.5959	199		34.5834	193
	201.82	98.0026		201.827	98.2853																34.6163	506		34.6163	572		34.6163	204		34.6039	210
	201.905	97.9974		201.915	98.2809																34.6368	472		34.6368	613		34.6368	204		34.6243	211
	201.988	97.9926		201.996	98.2757																34.6573	454		34.6573	561		34.6573	211		34.6448	198
	202.072	97.9875		202.083	98.2715																34.6777	486		34.6777	599		34.6777	198		34.6652	192
	202.155	97.9816		202.163	98.2663																34.6982	492		34.6982	617		34.6982	199		34.6857	221
	202.235	97.9759		202.245	98.2613																34.7187	507		34.7187	615		34.7187	194		34.7061	163
	202.322	97.9708		202.327	98.2559																34.7391	472		34.7391	616		34.7391	223		34.7266	200
	202.407	97.9653		202.411	98.2508																34.7596	497		34.7596	636		34.7596	230		34.747	224
	202.492	97.9595		202.495	98.2461																34.78	473		34.78	583		34.78	216		34.7675	235
	202.572	97.9533		202.58	98.2418																34.8005	495		34.8005	615		34.8005	191		34.7879	195
	202.657	97.9486		202.664	98.2368																34.821	477		34.821	639		34.821	203		34.8084	206
	202.739	97.9436		202.747	98.233																34.8414	507		34.8414	628		34.8414	204		34.8288	190
	202.822	97.9379		202.832	98.2294																34.8619	518		34.8619	597		34.8619	195		34.8493	182
	202.907	97.932		202.914	98.2252																34.8824	508		34.8824	620		34.8824	203		34.8697	216
	202.988	97.9273		202.996	98.2211																34.9028	478		34.9028	622		34.9028	199		34.8902	201
	203.078	97.9225		203.078	98.2172																34.9233	485		34.9233	604		34.9233	205		34.9106	202
	203.161	97.918		203.165	98.213																34.9437	502		34.9437	612		34.9437	204		34.9311	209
	203.242	97.913		203.249	98.2088																34.9642	517		34.9642	627		34.9642	197		34.9515	222
	203.326	97.908		203.332	98.2058																34.9847	448		34.9847	614		34.9847	183		34.972	189
	203.412	97.903		203.416	98.2028																35.0051	487		35.0051	634		35.0051	198		34.9924	193
	203.494	97.8978		203.501	98.1991																35.0256	482		35.0256	628		35.0256	210		35.0129	211
	203.581	97.8917		203.583	98.1943																35.0461	516		35.0461	681		35.0461	214		35.0334	206
	203.666	97.8877		203.667	98.1899																35.0665	492		35.0665	614		35.0665	226		35.0538	211
	203.75	97.8844		203.751	98.1854																35.087	482		35.087	648		35.087	202		35.0743	197
	203.835	97.8795		203.837	98.1812																35.1074	478		35.1074	587		35.1074	216		35.0947	202
	203.916	97.8744		203.92	98.1774																35.1279	465		35.1279	578		35.1279	217		35.1152	180
	203.999	97.8688		204	98.1736																35.1484	484		35.1484	655		35.1484	222		35.1356	182
	204.083	97.8635		204.087	98.1705																35.1688	505		35.1688	587		35.1688	205		35.1561	212
	204.169	97.8583		204.169	98.1655																35.1893	504		35.1893	616		35.1893	221		35.1765	204
	204.249	97.8526		204.255	98.161																35.2097	490		35.2097	594		35.2097	223		35.197	212
	204.334	97.8472		204.337	98.1572																35.2302	479		35.2302	618		35.2302	196		35.2174	206
	204.416	97.8417		204.419	98.1536																35.2507	515		35.2507	698		35.2507	214		35.2379	216
	204.502	97.8351		204.504	98.1495																35.2711	500		35.2711	663		35.2711	222		35.2583	213
	204.585	97.8289		204.588	98.1452																35.2916	518		35.2916	562		35.2916	224		35.2788	180
	204.67	97.8241		204.67	98.1412																35.3121	494		35.3121	623		35.3121	231		35.2992	234
	204.754	97.8197		204.755	98.1369																35.3325	437		35.3325	663		35.3325	196		35.3197	197
	204.838	97.8148		204.84	98.1324																35.353	462		35.353	624		35.353	187		35.3401	194
	204.922	97.8099		204.923	98.1278																35.3734	525		35.3734	609		35.3734	179		35.3606	208
	205.004	97.8037		205.008	98.1239																35.3939	522		35.3939	611		35.3939	211		35.381	222
	205.092	97.7983		205.089	98.1187																35.4144	470		35.4144	692		35.4144	195		35.4015	210
	205.17	97.7931		205.17	98.1139																35.4348	489		35.4348	697		35.4348	204		35.4219	208
	205.251	97.7884		205.255	98.1096																35.4553	488		35.4553	658		35.4553	191		35.4424	194
	205.337	97.7836		205.341	98.1049																35.4758	546		35.4758	640		35.4758	210		35.4629	215
	205.421	97.7787		205.423	98.1008																35.4962	499		35.4962	625		35.4962	200		35.4833	220
	205.504	97.7722		205.508	98.0958																35.5167	499		35.5167	621		35.5167	235		35.5037	209
	205.59	97.7662		205.593	98.091																35.5371	485		35.5371	618		35.5371	215		35.5242	182
	205.675	97.7606		205.675	98.0864																35.5576	499		35.5576	625		35.5576	265		35.5446	184
	205.761	97.7555		205.76	98.0821																35.5781	534		35.5781	637		35.5781	191		35.5651	218
	205.844	97.7506		205.843	98.0778																35.5985	549		35.5985	670		35.5985	209		35.5856	207
	205.929	97.7452		205.924	98.0739																35.619	540		35.619	634		35.619	225		35.606	222
	206.011	97.7394		206.008	98.0695																35.6395	469		35.6395	657		35.6395	215		35.6265	196
	206.095	97.7341		206.094	98.0659																35.6599	467		35.6599	685		35.6599	215		35.6469	230
	206.18	97.7278		206.176	98.0623																35.6804	487		35.6804	673		35.6804	185		35.6674	221
	206.261	97.7214		206.263	98.0585																35.7009	498		35.7009	640		35.7009	191		35.6878	214
	206.346	97.716		206.346	98.0542																35.7213	513		35.7213	632		35.7213	238		35.7083	198
	206.428	97.7109		206.432	98.0498																35.7418	492		35.7418	673		35.7418	222		35.7287	200
	206.512	97.7066		206.515	98.0454																35.7622	506		35.7622	651		35.7622	208		35.7492	231
	206.595	97.7002		206.597	98.0409																35.7827	502		35.7827	645		35.7827	209		35.7696	244
	206.677	97.6949		206.683	98.0363																35.8032	507		35.8032	633		35.8032	211		35.7901	208
	206.762	97.6901		206.759	98.0322																35.8236	503		35.8236	672		35.8236	218		35.8105	248
	206.844	97.6852		206.843	98.0277																35.8441	480		35.8441	605		35.8441	210		35.831	207
	206.928	97.6795		206.931	98.0229																35.8646	462		35.8646	663		35.8646	204		35.8514	222
	207.013	97.6747		207.015	98.0179																35.885	527		35.885	652		35.885	223		35.8719	220
	207.093	97.6696		207.098	98.0122																35.9055	488		35.9055	670		35.9055	204		35.8923	217
	207.177	97.6651		207.183	98.008																35.9259	473		35.9259	622		35.9259	252		35.9128	209
	207.263	97.6593		207.264	98.0033																35.9464	519		35.9464	631		35.9464	207		35.9332	223
	207.347	97.6525		207.345	97.9987																35.9669	496		35.9669	651		35.9669	223		35.9537	196
	207.429	97.647		207.431	97.9939																35.9873	530		35.9873	624		35.9873	197		35.9742	189
	207.514	97.6416		207.513	97.9886																36.0078	494		36.0078	601		36.0078	200		35.9946	225
	207.602	97.6352		207.598	97.9829																36.0282	502		36.0282	673		36.0282	203		36.0151	211
	207.68	97.629		207.683	97.9776																36.0487	484		36.0487	648		36.0487	251		36.0355	205
	207.766	97.6231		207.768	97.9722																36.0692	481		36.0692	648		36.0692	191		36.056	209
	207.848	97.617		207.852	97.9674																36.0896	487		36.0896	635		36.0896	193		36.0764	244
	207.931	97.6116		207.936	97.9632																36.1101	471		36.1101	644		36.1101	201		36.0969	233
	208.013	97.6046		208.02	97.9581																36.1306	482		36.1306	674		36.1306	216		36.1173	237
	208.095	97.5987		208.101	97.9536																36.151	499		36.151	655		36.151	233		36.1378	213
	208.182	97.5938		208.183	97.9484																36.1715	480		36.1715	711		36.1715	211		36.1582	219
	208.266	97.5885		208.269	97.9438																36.1919	501		36.1919	615		36.1919	194		36.1787	198
	208.347	97.5826		208.353	97.9395																36.2124	508		36.2124	649		36.2124	202		36.1991	224
	208.433	97.5772		208.438	97.9352																36.2329	496		36.2329	619		36.2329	196		36.2196	203
	208.518	97.572		208.523	97.9304																36.2533	471		36.2533	664		36.2533	222		36.24	232
	208.599	97.5667		208.609	97.9257																36.2738	514		36.2738	660		36.2738	210		36.2605	230
	208.681	97.5614		208.688	97.9204																36.2943	471		36.2943	694		36.2943	210		36.2809	209
	208.765	97.5558		208.775	97.915																36.3147	496		36.3147	649		36.3147	211		36.3014	223
	208.853	97.5509		208.858	97.9104																36.3352	429		36.3352	664		36.3352	231		36.3218	199
	208.94	97.5461		208.94	97.9053																36.3556	516		36.3556	655		36.3556	217		36.3423	215
	209.02	97.5399		209.027	97.9013																36.3761	504		36.3761	677		36.3761	206		36.3627	212
	209.104	97.5337		209.111	97.8963																36.3966	487		36.3966	600		36.3966	202		36.3832	219
	209.189	97.5272		209.192	97.8914																36.417	532		36.417	664		36.417	208		36.4036	221
	209.269	97.5216		209.278	97.886																36.4375	497		36.4375	629		36.4375	216		36.4241	220
	209.354	97.5155		209.365	97.8813																36.458	465		36.458	704		36.458	206		36.4445	202
	209.439	97.5097		209.448	97.877																36.4784	473		36.4784	662		36.4784	218		36.465	232
	209.52	97.5037		209.53	97.8718																36.4989	469		36.4989	660		36.4989	204		36.4855	214
	209.605	97.4972		209.611	97.867																36.5194	455		36.5194	612		36.5194	195		36.5059	199
	209.691	97.4914		209.697	97.8614																36.5398	470		36.5398	683		36.5398	214		36.5264	227
	209.772	97.4844		209.781	97.8564																36.5603	510		36.5603	622		36.5603	213		36.5468	201
	209.855	97.4784		209.865	97.8512																36.5807	490		36.5807	686		36.5807	222		36.5673	225
	209.942	97.4727		209.948	97.8459																36.6012	494		36.6012	688		36.6012	201		36.5877	205
	210.025	97.4676		210.031	97.8409																36.6217	481		36.6217	660		36.6217	207		36.6082	239
	210.111	97.4618		210.12	97.8373																36.6421	473		36.6421	674		36.6421	224		36.6286	204
	210.193	97.4561		210.198	97.8324																36.6626	503		36.6626	656		36.6626	228		36.6491	217
	210.277	97.4502		210.28	97.8263																36.683	490		36.683	657		36.683	202		36.6695	220
	210.357	97.4445		210.363	97.822																36.7035	467		36.7035	632		36.7035	213		36.69	222
	210.444	97.4391		210.448	97.8167																36.724	491		36.724	708		36.724	233		36.7104	224
	210.529	97.4336		210.533	97.8124																36.7444	474		36.7444	682		36.7444	200		36.7309	210
	210.61	97.4288		210.619	97.8076																36.7649	488		36.7649	659		36.7649	188		36.7513	215
	210.695	97.4229		210.705	97.8023																36.7854	465		36.7854	641		36.7854	235		36.7718	214
	210.776	97.4164		210.787	97.7975																36.8058	473		36.8058	704		36.8058	204		36.7922	218
	210.863	97.4105		210.869	97.7928																36.8263	505		36.8263	702		36.8263	183		36.8127	190
	210.944	97.4047		210.955	97.7867																36.8467	481		36.8467	616		36.8467	224		36.8331	223
	211.03	97.3987		211.039	97.7815																36.8672	490		36.8672	627		36.8672	209		36.8536	209
	211.117	97.3928		211.123	97.7771																36.8877	464		36.8877	613		36.8877	206		36.874	224
	211.197	97.3869		211.206	97.7722																36.9081	442		36.9081	650		36.9081	185		36.8945	196
	211.28	97.3808		211.289	97.7674																36.9286	469		36.9286	599		36.9286	215		36.9149	230
	211.362	97.3741		211.375	97.7622																36.9491	462		36.9491	619		36.9491	225		36.9354	189
	211.45	97.3675		211.458	97.7571																36.9695	499		36.9695	650		36.9695	213		36.9558	242
	211.535	97.3617		211.538	97.7519																36.99	440		36.99	689		36.99	212		36.9763	218
	211.616	97.3561		211.624	97.7464																37.0104	522		37.0104	650		37.0104	207		36.9967	215
	211.7	97.3505		211.709	97.7403																37.0309	460		37.0309	587		37.0309	218		37.0172	208
	211.783	97.3442		211.79	97.7345																37.0514	459		37.0514	621		37.0514	215		37.0376	211
	211.869	97.3385		211.874	97.7296																37.0718	466		37.0718	618		37.0718	194		37.0581	189
	211.949	97.3326		211.958	97.7246																37.0923	489		37.0923	643		37.0923	231		37.0786	204
	212.035	97.3265		212.039	97.7198																37.1127	483		37.1127	589		37.1127	199		37.099	210
	212.12	97.3206		212.128	97.7147																37.1332	470		37.1332	645		37.1332	216		37.1195	186
	212.203	97.314		212.209	97.7099																37.1537	492		37.1537	612		37.1537	216		37.1399	203
	212.287	97.3079		212.295	97.7049																37.1741	468		37.1741	603		37.1741	188		37.1604	219
	212.368	97.3022		212.381	97.6999																37.1946	474		37.1946	630		37.1946	217		37.1808	197
	212.452	97.296		212.463	97.6951																37.2151	514		37.2151	672		37.2151	200		37.2013	214
	212.536	97.2899		212.55	97.6908																37.2355	454		37.2355	634		37.2355	212		37.2217	243
	212.62	97.2846		212.63	97.6868																37.256	443		37.256	629		37.256	175		37.2422	197
	212.701	97.2786		212.714	97.6817																37.2764	474		37.2764	626		37.2764	210		37.2626	181
	212.785	97.2725		212.796	97.677																37.2969	485		37.2969	622		37.2969	209		37.2831	222
	212.869	97.2664		212.879	97.672																37.3174	460		37.3174	616		37.3174	228		37.3035	180
	212.954	97.2604		212.964	97.6668																37.3378	484		37.3378	632		37.3378	207		37.324	197
	213.038	97.2554		213.046	97.6609																37.3583	453		37.3583	616		37.3583	214		37.3444	207
	213.121	97.2485		213.131	97.6557																37.3788	500		37.3788	579		37.3788	222		37.3649	203
	213.21	97.2417		213.213	97.6506																37.3992	492		37.3992	622		37.3992	214		37.3853	192
	213.289	97.2358		213.3	97.6454																37.4197	441		37.4197	596		37.4197	180		37.4058	176
	213.374	97.2296		213.384	97.6401																37.4402	460		37.4402	582		37.4402	201		37.4262	217
	213.457	97.2231		213.468	97.6352																37.4606	468		37.4606	613		37.4606	196		37.4467	221
	213.544	97.2171		213.551	97.6299																37.4811	498		37.4811	603		37.4811	237		37.4671	209
	213.624	97.2108		213.636	97.6241																37.5015	471		37.5015	587		37.5015	233		37.4876	179
	213.711	97.2049		213.719	97.6186																37.522	442		37.522	611		37.522	217		37.508	206
	213.793	97.1984		213.803	97.6132																37.5425	425		37.5425	585		37.5425	219		37.5285	177
	213.876	97.1918		213.89	97.6084																37.5629	475		37.5629	607		37.5629	218		37.5489	200
	213.959	97.1864		213.972	97.6027																37.5834	465		37.5834	632		37.5834	195		37.5694	193
	214.044	97.1802		214.054	97.5966																37.6039	437		37.6039	565		37.6039	198		37.5899	200
	214.129	97.1732		214.137	97.5914																37.6243	429		37.6243	585		37.6243	183		37.6103	205
	214.209	97.1659		214.224	97.5851																37.6448	447		37.6448	576		37.6448	200		37.6308	211
	214.296	97.1593		214.304	97.5785																37.6652	445		37.6652	616		37.6652	212		37.6512	228
	214.377	97.1526		214.391	97.5724																37.6857	489		37.6857	557		37.6857	218		37.6717	198
	214.463	97.1458		214.471	97.5663																37.7062	424		37.7062	612		37.7062	205		37.6921	210
	214.546	97.1382		214.559	97.5603																37.7266	477		37.7266	619		37.7266	192		37.7126	215
	214.627	97.1309		214.643	97.5552																37.7471	458		37.7471	578		37.7471	218		37.733	186
	214.713	97.1239		214.719	97.5491																37.7675	460		37.7675	577		37.7675	208		37.7535	198
	214.796	97.1175		214.807	97.5435																37.788	488		37.788	593		37.788	193		37.7739	203
	214.882	97.1113		214.892	97.5386																37.8085	471		37.8085	595		37.8085	203		37.7944	218
	214.965	97.1054		214.977	97.5326																37.8289	462		37.8289	560		37.8289	199		37.8148	210
	215.049	97.0994		215.055	97.5272																37.8494	452		37.8494	595		37.8494	190		37.8353	184
	215.135	97.0933		215.137	97.5224																37.8699	449		37.8699	573		37.8699	226		37.8557	204
	215.217	97.0863		215.224	97.5174																37.8903	445		37.8903	569		37.8903	191		37.8762	198
	215.302	97.0798		215.308	97.5125																37.9108	445		37.9108	554		37.9108	209		37.8966	207
	215.387	97.0744		215.391	97.5072																37.9312	415		37.9312	611		37.9312	208		37.9171	186
	215.468	97.0687		215.477	97.5012																37.9517	481		37.9517	601		37.9517	214		37.9375	194
	215.554	97.0635		215.563	97.4968																37.9722	472		37.9722	583		37.9722	213		37.958	204
	215.636	97.0573		215.646	97.492																37.9926	425		37.9926	566		37.9926	208		37.9785	189
	215.718	97.0507		215.73	97.4867																38.0131	433		38.0131	551		38.0131	209		37.9989	214
	215.8	97.045		215.812	97.4813																38.0336	438		38.0336	606		38.0336	197		38.0194	188
	215.889	97.0389		215.896	97.4762																38.054	468		38.054	546		38.054	190		38.0398	211
	215.971	97.0326		215.982	97.471																38.0745	471		38.0745	583		38.0745	194		38.0603	212
	216.053	97.0273		216.063	97.4653																38.0949	452		38.0949	607		38.0949	194		38.0807	235
	216.136	97.0222		216.149	97.4597																38.1154	425		38.1154	565		38.1154	200		38.1012	204
	216.218	97.0155		216.234	97.4539																38.1359	443		38.1359	568		38.1359	199		38.1216	188
	216.305	97.0099		216.316	97.4478																38.1563	471		38.1563	588		38.1563	206		38.1421	220
	216.389	97.0026		216.401	97.4417																38.1768	479		38.1768	586		38.1768	200		38.1625	215
	216.471	96.9955		216.482	97.4358																38.1973	425		38.1973	563		38.1973	208		38.183	177
	216.556	96.989		216.561	97.43																38.2177	430		38.2177	581		38.2177	215		38.2034	188
	216.637	96.9818		216.647	97.4251																38.2382	440		38.2382	588		38.2382	203		38.2239	183
	216.724	96.9761		216.732	97.4195																38.2587	443		38.2587	571		38.2587	212		38.2443	218
	216.806	96.9695		216.812	97.4132																38.2791	450		38.2791	558		38.2791	195		38.2648	195
	216.888	96.9629		216.896	97.4069																38.2996	441		38.2996	518		38.2996	204		38.2852	221
	216.975	96.9559		216.985	97.4007																38.32	461		38.32	571		38.32	208		38.3057	223
	217.054	96.9489		217.067	97.3946																38.3405	445		38.3405	577		38.3405	184		38.3261	214
	217.139	96.9415		217.154	97.3893																38.361	444		38.361	551		38.361	186		38.3466	246
	217.225	96.9356		217.234	97.3839																38.3814	451		38.3814	593		38.3814	191		38.367	219
	217.308	96.93		217.32	97.3785																38.4019	437		38.4019	505		38.4019	215		38.3875	200
	217.394	96.9237		217.404	97.3725																38.4224	418		38.4224	505		38.4224	206		38.4079	203
	217.476	96.9177		217.488	97.3666																38.4428	461		38.4428	535		38.4428	193		38.4284	218
	217.56	96.9104		217.566	97.3612																38.4633	445		38.4633	559		38.4633	201		38.4488	216
	217.644	96.904		217.652	97.3562																38.4837	472		38.4837	557		38.4837	197		38.4693	234
	217.727	96.8976		217.735	97.3518																38.5042	439		38.5042	524		38.5042	202		38.4898	203
	217.812	96.8918		217.819	97.3469																38.5247	468		38.5247	556		38.5247	218		38.5102	182
	217.893	96.8858		217.902	97.3421																38.5451	437		38.5451	573		38.5451	190		38.5307	204
	217.976	96.8793		217.985	97.337																38.5656	424		38.5656	527		38.5656	207		38.5511	202
	218.061	96.8719		218.068	97.3304																38.5861	449		38.5861	568		38.5861	237		38.5716	259
	218.143	96.8646		218.154	97.3249																38.6065	409		38.6065	512		38.6065	187		38.592	213
	218.228	96.858		218.234	97.3194																38.627	480		38.627	525		38.627	190		38.6125	192
	218.313	96.8506		218.317	97.3137																38.6474	449		38.6474	489		38.6474	208		38.6329	230
	218.396	96.8436		218.403	97.3079																38.6679	465		38.6679	519		38.6679	176		38.6534	200
	218.481	96.837		218.484	97.3027																38.6884	395		38.6884	555		38.6884	188		38.6738	180
	218.562	96.8296		218.568	97.2971																38.7088	452		38.7088	535		38.7088	208		38.6943	202
	218.644	96.8224		218.651	97.2917																38.7293	491		38.7293	513		38.7293	209		38.7147	206
	218.731	96.8155		218.734	97.2862																38.7497	417		38.7497	558		38.7497	223		38.7352	195
	218.815	96.8086		218.821	97.2805																38.7702	472		38.7702	551		38.7702	217		38.7556	202
	218.899	96.8026		218.902	97.2753																38.7907	444		38.7907	544		38.7907	199		38.7761	204
	218.986	96.7966		218.985	97.2691																38.8111	479		38.8111	564		38.8111	216		38.7965	169
	219.068	96.7906		219.068	97.2635																38.8316	446		38.8316	540		38.8316	199		38.817	227
	219.15	96.7845		219.15	97.2577																38.8521	436		38.8521	475		38.8521	204		38.8374	190
	219.232	96.7777		219.237	97.2518																38.8725	425		38.8725	560		38.8725	199		38.8579	188
	219.315	96.7708		219.322	97.2454																38.893	455		38.893	523		38.893	196		38.8783	198
	219.4	96.764		219.404	97.2393																38.9134	458		38.9134	570		38.9134	185		38.8988	204
	219.483	96.7572		219.491	97.2332																38.9339	441		38.9339	540		38.9339	236		38.9192	179
	219.565	96.7509		219.574	97.2267																38.9544	450		38.9544	544		38.9544	206		38.9397	202
	219.649	96.7447		219.657	97.221																38.9748	443		38.9748	517		38.9748	215		38.9601	183
	219.732	96.7374		219.741	97.2149																38.9953	425		38.9953	532		38.9953	180		38.9806	182
	219.816	96.7296		219.826	97.2086																39.0158	429		39.0158	558		39.0158	215		39.001	217
	219.902	96.7222		219.906	97.2025																39.0362	430		39.0362	553		39.0362	189		39.0215	187
	219.984	96.7164		219.988	97.1969																39.0567	449		39.0567	486		39.0567	201		39.0419	181
	220.067	96.7106		220.073	97.1915																39.0771	436		39.0771	540		39.0771	222		39.0624	199
	220.152	96.7033		220.156	97.1856																39.0976	456		39.0976	527		39.0976	207		39.0829	212
	220.236	96.696		220.24	97.1789																39.1181	438		39.1181	528		39.1181	197		39.1033	171
	220.32	96.6891		220.323	97.1727																39.1385	466		39.1385	551		39.1385	196		39.1238	209
	220.404	96.6821		220.409	97.1668																39.159	430		39.159	527		39.159	180		39.1442	181
	220.485	96.6753		220.492	97.1605																39.1795	438		39.1795	526		39.1795	206		39.1647	191
	220.571	96.6684		220.577	97.1557																39.1999	446		39.1999	556		39.1999	193		39.1851	216
	220.653	96.6616		220.66	97.1506																39.2204	405		39.2204	527		39.2204	219		39.2056	188
	220.74	96.6549		220.746	97.145																39.2408	424		39.2408	528		39.2408	214		39.226	203
	220.823	96.6466		220.829	97.1394																39.2613	422		39.2613	541		39.2613	235		39.2465	194
	220.907	96.6387		220.91	97.1327																39.2818	415		39.2818	513		39.2818	218		39.2669	196
	220.991	96.632		220.989	97.1271																39.3022	429		39.3022	529		39.3022	224		39.2874	195
	221.07	96.6258		221.078	97.122																39.3227	421		39.3227	499		39.3227	211		39.3078	187
	221.154	96.6195		221.16	97.1169																39.3432	451		39.3432	521		39.3432	198		39.3283	183
	221.24	96.6124		221.245	97.1114																39.3636	459		39.3636	477		39.3636	198		39.3487	216
	221.321	96.6058		221.325	97.1058																39.3841	430		39.3841	565		39.3841	206		39.3692	235
	221.407	96.5999		221.413	97.0996																39.4045	426		39.4045	501		39.4045	238		39.3896	193
	221.492	96.593		221.494	97.0938																39.425	391		39.425	556		39.425	209		39.4101	200
	221.575	96.5865		221.58	97.0882																39.4455	418		39.4455	508		39.4455	184		39.4305	215
	221.66	96.5805		221.664	97.082																39.4659	401		39.4659	553		39.4659	192		39.451	173
	221.74	96.574		221.748	97.0763																39.4864	402		39.4864	517		39.4864	183		39.4714	200
	221.826	96.5673		221.832	97.0704																39.5069	425		39.5069	516		39.5069	207		39.4919	165
	221.909	96.5601		221.912	97.0641																39.5273	428		39.5273	552		39.5273	199		39.5123	192
	221.993	96.5532		221.996	97.0576																39.5478	403		39.5478	519		39.5478	213		39.5328	207
	222.076	96.5469		222.079	97.0516																39.5682	421		39.5682	518		39.5682	225		39.5532	175
	222.16	96.5394		222.161	97.0453																39.5887	458		39.5887	527		39.5887	229		39.5737	188
	222.246	96.5319		222.244	97.0388																39.6092	423		39.6092	527		39.6092	169		39.5941	208
	222.332	96.5247		222.328	97.0321																39.6296	441		39.6296	539		39.6296	225		39.6146	206
	222.413	96.5169		222.41	97.0254																39.6501	456		39.6501	534		39.6501	204		39.6351	203
	222.494	96.5092		222.495	97.0193																39.6705	412		39.6705	517		39.6705	189		39.6555	191
	222.577	96.5031		222.58	97.0131																39.691	451		39.691	527		39.691	182		39.676	193
	222.659	96.4967		222.664	97.0073																39.7115	463		39.7115	541		39.7115	202		39.6964	228
	222.741	96.4902		222.748	97.0015																39.7319	459		39.7319	567		39.7319	206		39.7169	219
	222.826	96.483		222.829	96.9958																39.7524	435		39.7524	513		39.7524	179		39.7373	219
	222.912	96.476		222.914	96.9891																39.7729	440		39.7729	508		39.7729	202		39.7578	194
	222.995	96.4697		222.995	96.9827																39.7933	425		39.7933	516		39.7933	230		39.7782	226
	223.078	96.4624		223.078	96.9768																39.8138	433		39.8138	532		39.8138	198		39.7987	186
	223.16	96.4561		223.163	96.9707																39.8342	444		39.8342	502		39.8342	207		39.8191	210
	223.244	96.4496		223.245	96.9644																39.8547	398		39.8547	523		39.8547	221		39.8396	206
	223.328	96.4434		223.331	96.958																39.8752	430		39.8752	588		39.8752	211		39.86	206
	223.413	96.4354		223.413	96.9516																39.8956	435		39.8956	546		39.8956	203		39.8805	186
	223.498	96.4288		223.496	96.945																39.9161	430		39.9161	493		39.9161	199		39.9009	196
	223.579	96.4218		223.581	96.9383																39.9366	399		39.9366	528		39.9366	235		39.9214	202
	223.664	96.4154		223.668	96.9317																39.957	405		39.957	520		39.957	189		39.9418	190
	223.746	96.4083		223.75	96.9264																39.9775	408		39.9775	511		39.9775	227		39.9623	204
	223.829	96.4003		223.832	96.9204																39.998	451		39.998	517		39.998	214		39.9827	185
	223.912	96.3941		223.917	96.914																40.0184	399		40.0184	531		40.0184	194		40.0032	187
	223.994	96.387		223.998	96.908																40.0389	397		40.0389	450		40.0389	211		40.0237	197
	224.079	96.3793		224.082	96.9025																40.0593	425		40.0593	501		40.0593	199		40.0441	212
	224.161	96.3718		224.167	96.8965																40.0798	412		40.0798	540		40.0798	191		40.0645	169
	224.244	96.3652		224.252	96.8907																40.1003	444		40.1003	510		40.1003	175		40.085	217
	224.326	96.3566		224.332	96.8841																40.1207	493		40.1207	494		40.1207	201		40.1054	189
	224.408	96.3486		224.417	96.8778																40.1412	423		40.1412	483		40.1412	206		40.1259	189
	224.492	96.3402		224.501	96.8713																40.1617	435		40.1617	543		40.1617	190		40.1464	204
	224.575	96.333		224.583	96.8647																40.1821	426		40.1821	488		40.1821	210		40.1668	189
	224.659	96.3264		224.669	96.8587																40.2026	437		40.2026	470		40.2026	195		40.1873	196
	224.743	96.3183		224.751	96.8531																40.223	384		40.223	518		40.223	202		40.2077	195
	224.828	96.3109		224.835	96.8476																40.2435	438		40.2435	537		40.2435	168		40.2282	208
	224.913	96.3041		224.917	96.841																40.264	406		40.264	525		40.264	211		40.2486	203
	224.994	96.297		224.998	96.8341																40.2844	415		40.2844	523		40.2844	199		40.2691	217
	225.08	96.2897		225.084	96.8274																40.3049	416		40.3049	471		40.3049	212		40.2895	182
	225.162	96.2834		225.169	96.8211																40.3254	404		40.3254	552		40.3254	215		40.31	213
	225.25	96.2768		225.247	96.8149																40.3458	426		40.3458	515		40.3458	189		40.3304	195
	225.328	96.2703		225.331	96.8093																40.3663	440		40.3663	531		40.3663	220		40.3509	199
	225.415	96.2627		225.419	96.8029																40.3867	460		40.3867	483		40.3867	174		40.3713	188
	225.492	96.2553		225.5	96.7965																40.4072	426		40.4072	509		40.4072	183		40.3918	183
	225.577	96.2486		225.578	96.7899																40.4277	441		40.4277	521		40.4277	210		40.4122	190
	225.663	96.242		225.665	96.7827																40.4481	405		40.4481	511		40.4481	193		40.4327	247
	225.746	96.2341		225.751	96.776																40.4686	422		40.4686	497		40.4686	170		40.4531	178
	225.831	96.2263		225.832	96.7702																40.489	383		40.489	528		40.489	195		40.4736	216
	225.912	96.2189		225.92	96.7635																40.5095	396		40.5095	502		40.5095	209		40.494	233
	225.997	96.2117		226.001	96.7571																40.53	429		40.53	514		40.53	215		40.5145	199
	226.079	96.204		226.083	96.7499																40.5504	454		40.5504	532		40.5504	179		40.535	195
	226.162	96.1956		226.17	96.7427																40.5709	465		40.5709	516		40.5709	231		40.5554	229
	226.246	96.1873		226.251	96.7358																40.5914	420		40.5914	462		40.5914	204		40.5759	227
	226.331	96.179		226.335	96.729																40.6118	443		40.6118	499		40.6118	205		40.5963	209
	226.416	96.1708		226.42	96.7221																40.6323	465		40.6323	527		40.6323	180		40.6168	195
	226.501	96.1625		226.502	96.7158																40.6527	435		40.6527	529		40.6527	214		40.6372	201
	226.585	96.1562		226.589	96.7093																40.6732	460		40.6732	513		40.6732	210		40.6577	201
	226.667	96.1498		226.671	96.703																40.6937	464		40.6937	480		40.6937	169		40.6781	215
	226.752	96.1426		226.752	96.6973																40.7141	440		40.7141	494		40.7141	191		40.6986	197
	226.834	96.1342		226.84	96.6911																40.7346	417		40.7346	505		40.7346	201		40.719	196
	226.919	96.1272		226.923	96.6855																40.7551	422		40.7551	550		40.7551	205		40.7395	212
	227.003	96.1209		227.005	96.6792																40.7755	419		40.7755	512		40.7755	216		40.7599	184
	227.086	96.1148		227.093	96.6741																40.796	431		40.796	539		40.796	207		40.7804	219
	227.165	96.1085		227.173	96.668																40.8165	403		40.8165	540		40.8165	200		40.8008	162
	227.25	96.1016		227.258	96.662																40.8369	423		40.8369	586		40.8369	196		40.8213	197
	227.331	96.0948		227.341	96.6554																40.8574	483		40.8574	530		40.8574	228		40.8417	166
	227.42	96.0869		227.421	96.6491																40.8778	438		40.8778	518		40.8778	185		40.8622	223
	227.505	96.0796		227.505	96.6426																40.8983	441		40.8983	475		40.8983	225		40.8826	164
	227.588	96.0717		227.586	96.6356																40.9188	443		40.9188	499		40.9188	202		40.9031	189
	227.668	96.0658		227.669	96.6294																40.9392	434		40.9392	550		40.9392	215		40.9235	171
	227.755	96.0581		227.753	96.6234																40.9597	421		40.9597	544		40.9597	223		40.944	218
	227.837	96.0504		227.838	96.6172																40.9801	456		40.9801	522		40.9801	214		40.9644	196
	227.919	96.0424		227.922	96.6101																41.0006	394		41.0006	552		41.0006	198		40.9849	211
	228.002	96.0349		228.002	96.6039																41.0211	412		41.0211	509		41.0211	193		41.0053	187
	228.088	96.0284		228.092	96.5972																41.0415	432		41.0415	472		41.0415	202		41.0258	179
	228.169	96.0213		228.173	96.5902																41.062	441		41.062	544		41.062	213		41.0462	194
	228.255	96.0139		228.259	96.5838																41.0825	431		41.0825	544		41.0825	211		41.0667	191
	228.339	96.0056		228.343	96.5772																41.1029	377		41.1029	507		41.1029	206		41.0872	189
	228.423	95.9983		228.426	96.5716																41.1234	436		41.1234	538		41.1234	213		41.1076	193
	228.506	95.9898		228.507	96.5647																41.1438	466		41.1438	482		41.1438	207		41.1281	190
	228.589	95.9827		228.594	96.5584																41.1643	448		41.1643	499		41.1643	227		41.1485	219
	228.672	95.9753		228.675	96.552																41.1848	460		41.1848	552		41.1848	228		41.169	205
	228.757	95.9681		228.755	96.5458																41.2052	448		41.2052	471		41.2052	221		41.1894	188
	228.839	95.9605		228.835	96.5396																41.2257	415		41.2257	521		41.2257	189		41.2099	220
	228.926	95.9517		228.919	96.5334																41.2462	453		41.2462	500		41.2462	184		41.2303	221
	229.007	95.9432		229	96.5274																41.2666	449		41.2666	527		41.2666	202		41.2508	206
	229.087	95.936		229.089	96.5211																41.2871	456		41.2871	487		41.2871	225		41.2712	215
	229.173	95.9279		229.171	96.5148																41.3075	420		41.3075	515		41.3075	204		41.2917	250
	229.254	95.9201		229.255	96.5074																41.328	410		41.328	538		41.328	198		41.3121	210
	229.339	95.913		229.339	96.5014																41.3485	407		41.3485	523		41.3485	223		41.3326	181
	229.423	95.9049		229.421	96.4945																41.3689	431		41.3689	537		41.3689	176		41.353	183
	229.504	95.8973		229.506	96.4876																41.3894	430		41.3894	495		41.3894	213		41.3735	213
	229.588	95.8889		229.59	96.4804																41.4098	451		41.4098	552		41.4098	233		41.3939	195
	229.674	95.8808		229.674	96.4726																41.4303	464		41.4303	514		41.4303	205		41.4144	214
	229.759	95.8733		229.754	96.4654																41.4508	436		41.4508	533		41.4508	209		41.4348	188
	229.84	95.8657		229.834	96.4587																41.4712	419		41.4712	517		41.4712	220		41.4553	193
	229.924	95.8571		229.921	96.4515																41.4917	443		41.4917	535		41.4917	196		41.4757	186
	230.008	95.8502		230.008	96.4443																41.5122	434		41.5122	562		41.5122	227		41.4962	228
	230.093	95.8434		230.089	96.4385																41.5326	419		41.5326	545		41.5326	214		41.5166	198
	230.175	95.836		230.173	96.4313																41.5531	436		41.5531	558		41.5531	211		41.5371	194
	230.258	95.829		230.257	96.4243																41.5735	456		41.5735	541		41.5735	193		41.5575	190
	230.343	95.8212		230.339	96.4178																41.594	402		41.594	549		41.594	238		41.578	196
	230.425	95.814		230.422	96.4119																41.6145	428		41.6145	548		41.6145	222		41.5984	201
	230.507	95.8073		230.505	96.4062																41.6349	444		41.6349	492		41.6349	204		41.6189	206
	230.595	95.8011		230.587	96.3991																41.6554	453		41.6554	559		41.6554	223		41.6394	218
	230.675	95.794		230.669	96.3928																41.6759	432		41.6759	571		41.6759	215		41.6598	213
	230.758	95.7871		230.756	96.3862																41.6963	408		41.6963	529		41.6963	206		41.6803	178
	230.84	95.7787		230.84	96.3804																41.7168	471		41.7168	520		41.7168	205		41.7007	206
	230.928	95.7706		230.921	96.3732																41.7373	432		41.7373	535		41.7373	199		41.7212	225
	231.01	95.7624		231.007	96.3667																41.7577	414		41.7577	557		41.7577	188		41.7416	200
	231.09	95.7543		231.092	96.3598																41.7782	425		41.7782	527		41.7782	221		41.7621	175
	231.175	95.7467		231.172	96.3527																41.7986	436		41.7986	535		41.7986	203		41.7825	199
	231.254	95.7391		231.26	96.3466																41.8191	418		41.8191	552		41.8191	183		41.803	208
	231.34	95.7318		231.339	96.3396																41.8396	471		41.8396	518		41.8396	206		41.8234	205
	231.427	95.7227		231.425	96.3345																41.86	455		41.86	559		41.86	210		41.8439	224
	231.511	95.7143		231.506	96.3286																41.8805	441		41.8805	550		41.8805	208		41.8643	222
	231.593	95.7065		231.589	96.3221																41.901	429		41.901	547		41.901	224		41.8848	204
	231.674	95.6997		231.679	96.3153																41.9214	477		41.9214	518		41.9214	218		41.9052	211
	231.761	95.6917		231.763	96.3097																41.9419	427		41.9419	544		41.9419	204		41.9257	195
	231.84	95.6838		231.845	96.3042																41.9623	445		41.9623	551		41.9623	205		41.9461	192
	231.925	95.6763		231.929	96.2978																41.9828	421		41.9828	557		41.9828	193		41.9666	201
	232.012	95.6684		232.007	96.2926																42.0033	474		42.0033	550		42.0033	230		41.987	187
	232.093	95.6605		232.092	96.2855																42.0237	421		42.0237	543		42.0237	226		42.0075	210
	232.176	95.6518		232.175	96.2797																42.0442	450		42.0442	508		42.0442	217		42.0279	202
	232.259	95.6449		232.257	96.2733																42.0647	438		42.0647	512		42.0647	204		42.0484	216
	232.342	95.6372		232.343	96.2665																42.0851	432		42.0851	555		42.0851	214		42.0688	218
	232.427	95.6287		232.422	96.2608																42.1056	415		42.1056	517		42.1056	215		42.0893	230
	232.508	95.6204		232.508	96.2545																42.126	441		42.126	556		42.126	227		42.1097	217
	232.593	95.6126		232.594	96.2474																42.1465	466		42.1465	588		42.1465	216		42.1302	198
	232.677	95.6051		232.676	96.2404																42.167	421		42.167	563		42.167	200		42.1506	194
	232.762	95.5966		232.758	96.235																42.1874	425		42.1874	544		42.1874	220		42.1711	207
	232.847	95.5888		232.841	96.2281																42.2079	406		42.2079	564		42.2079	207		42.1916	204
	232.928	95.581		232.927	96.2218																42.2283	490		42.2283	573		42.2283	205		42.212	204
	233.012	95.5731		233.008	96.2153																42.2488	490		42.2488	539		42.2488	207		42.2325	219
	233.093	95.5641		233.094	96.2077																42.2693	438		42.2693	515		42.2693	212		42.2529	204
	233.18	95.5563		233.178	96.2004																42.2897	418		42.2897	510		42.2897	217		42.2734	192
	233.258	95.5495		233.261	96.1933																42.3102	491		42.3102	522		42.3102	185		42.2938	201
	233.341	95.5419		233.342	96.187																42.3307	460		42.3307	528		42.3307	215		42.3143	205
	233.425	95.5342		233.427	96.1806																42.3511	465		42.3511	537		42.3511	204		42.3347	201
	233.51	95.5256		233.511	96.1746																42.3716	452		42.3716	561		42.3716	199		42.3552	203
	233.594	95.5181		233.59	96.1669																42.392	431		42.392	541		42.392	217		42.3756	210
	233.678	95.5105		233.674	96.1592																42.4125	450		42.4125	491		42.4125	224		42.3961	215
	233.763	95.5028		233.757	96.1514																42.433	439		42.433	609		42.433	214		42.4165	192
	233.844	95.4947		233.841	96.1445																42.4534	464		42.4534	576		42.4534	223		42.437	234
	233.931	95.4871		233.926	96.1385																42.4739	447		42.4739	571		42.4739	224		42.4574	195
	234.011	95.4798		234.012	96.1321																42.4944	447		42.4944	573		42.4944	229		42.4779	211
	234.094	95.4711		234.093	96.125																42.5148	505		42.5148	526		42.5148	227		42.4983	219
	234.177	95.4634		234.178	96.1173																42.5353	419		42.5353	587		42.5353	222		42.5188	224
	234.26	95.4559		234.258	96.1103																42.5558	462		42.5558	566		42.5558	205		42.5392	193
	234.344	95.4484		234.344	96.1024																42.5762	473		42.5762	572		42.5762	214		42.5597	207
	234.428	95.4396		234.428	96.0955																42.5967	434		42.5967	546		42.5967	219		42.5802	201
	234.514	95.4305		234.511	96.0891																42.6171	471		42.6171	577		42.6171	237		42.6006	201
	234.598	95.4222		234.594	96.0828																42.6376	483		42.6376	560		42.6376	245		42.621	223
	234.681	95.4148		234.679	96.0757																42.6581	463		42.6581	536		42.6581	210		42.6415	199
	234.764	95.4068		234.762	96.0684																42.6785	473		42.6785	503		42.6785	237		42.662	185
	234.845	95.3992		234.844	96.0616																42.699	441		42.699	543		42.699	251		42.6824	203
	234.93	95.3915		234.928	96.055																42.7195	463		42.7195	565		42.7195	228		42.7029	245
	235.012	95.3831		235.01	96.0488																42.7399	466		42.7399	600		42.7399	205		42.7233	190
	235.096	95.3748		235.097	96.0423																42.7604	439		42.7604	580		42.7604	230		42.7438	228
	235.181	95.3669		235.179	96.036																42.7808	467		42.7808	578		42.7808	219		42.7642	236
	235.26	95.3595		235.261	96.0297																42.8013	467		42.8013	580		42.8013	239		42.7847	216
	235.343	95.3513		235.346	96.0229																42.8218	448		42.8218	527		42.8218	213		42.8051	228
	235.429	95.3432		235.434	96.0163																42.8422	482		42.8422	578		42.8422	224		42.8256	238
	235.512	95.3352		235.514	96.0098																42.8627	434		42.8627	571		42.8627	221		42.846	217
	235.596	95.3282		235.599	96.0036																42.8832	435		42.8832	560		42.8832	221		42.8665	223
	235.678	95.3203		235.679	95.9968																42.9036	440		42.9036	565		42.9036	215		42.8869	214
	235.764	95.3122		235.763	95.9903																42.9241	477		42.9241	572		42.9241	233		42.9074	218
	235.847	95.3046		235.848	95.9829																42.9445	501		42.9445	569		42.9445	202		42.9278	214
	235.932	95.2966		235.93	95.9755																42.965	445		42.965	558		42.965	218		42.9483	232
	236.01	95.2886		236.014	95.9683																42.9855	433		42.9855	542		42.9855	236		42.9687	220
	236.098	95.2815		236.094	95.9611																43.0059	448		43.0059	541		43.0059	218		42.9892	190
	236.182	95.275		236.18	95.9544																43.0264	454		43.0264	529		43.0264	206		43.0096	199
	236.264	95.268		236.266	95.9476																43.0468	448		43.0468	527		43.0468	214		43.0301	194
	236.348	95.26		236.347	95.9411																43.0673	478		43.0673	574		43.0673	216		43.0505	207
	236.429	95.2521		236.43	95.9335																43.0878	418		43.0878	543		43.0878	212		43.071	199
	236.519	95.2441		236.512	95.9265																43.1082	478		43.1082	557		43.1082	232		43.0915	236
	236.601	95.2365		236.597	95.9198																43.1287	440		43.1287	549		43.1287	209		43.1119	212
	236.685	95.2289		236.678	95.9126																43.1492	447		43.1492	523		43.1492	207		43.1324	197
	236.768	95.2203		236.763	95.9056																43.1696	454		43.1696	546		43.1696	214		43.1528	213
	236.851	95.2129		236.847	95.8982																43.1901	443		43.1901	545		43.1901	237		43.1733	218
	236.934	95.2046		236.93	95.8919																43.2105	467		43.2105	568		43.2105	224		43.1937	203
	237.017	95.1961		237.015	95.885																43.231	456		43.231	524		43.231	241		43.2142	214
	237.1	95.1874		237.095	95.8775																43.2515	473		43.2515	557		43.2515	225		43.2346	210
	237.185	95.1796		237.177	95.87																43.2719	477		43.2719	589		43.2719	220		43.2551	209
	237.267	95.1712		237.262	95.8628																43.2924	467		43.2924	581		43.2924	214		43.2755	218
	237.35	95.1627		237.345	95.8553																43.3129	399		43.3129	556		43.3129	204		43.296	202
	237.431	95.1544		237.429	95.8476																43.3333	454		43.3333	567		43.3333	209		43.3164	199
	237.517	95.1467		237.514	95.84																43.3538	466		43.3538	540		43.3538	231		43.3369	182
	237.602	95.1401		237.599	95.8328																43.3742	421		43.3742	578		43.3742	217		43.3573	210
	237.686	95.1326		237.678	95.826																43.3947	429		43.3947	556		43.3947	208		43.3778	228
	237.768	95.1255		237.76	95.8178																43.4152	464		43.4152	589		43.4152	227		43.3982	200
	237.851	95.1179		237.847	95.8104																43.4356	418		43.4356	486		43.4356	196		43.4187	212
	237.929	95.1101		237.933	95.803																43.4561	464		43.4561	536		43.4561	210		43.4391	191
	238.012	95.1012		238.012	95.7957																43.4766	465		43.4766	537		43.4766	234		43.4596	220
	238.096	95.0927		238.1	95.7883																43.497	440		43.497	595		43.497	236		43.48	210
	238.186	95.0847		238.183	95.7822																43.5175	431		43.5175	553		43.5175	226		43.5005	241
	238.266	95.0772		238.266	95.7756																43.5379	485		43.5379	565		43.5379	222		43.5209	216
	238.35	95.0691		238.344	95.7696																43.5584	461		43.5584	559		43.5584	211		43.5414	187
	238.434	95.0606		238.429	95.7626																43.5789	449		43.5789	512		43.5789	209		43.5618	233
	238.518	95.0518		238.512	95.7554																43.5993	475		43.5993	540		43.5993	248		43.5823	211
	238.602	95.0428		238.598	95.7493																43.6198	436		43.6198	533		43.6198	218		43.6028	242
	238.686	95.0349		238.683	95.7424																43.6403	456		43.6403	604		43.6403	272		43.6232	217
	238.77	95.0276		238.765	95.7362																43.6607	503		43.6607	605		43.6607	212		43.6437	223
	238.853	95.0205		238.846	95.7289																43.6812	481		43.6812	549		43.6812	234		43.6641	222
	238.934	95.0133		238.929	95.7221																43.7016	428		43.7016	571		43.7016	253		43.6846	222
	239.021	95.0058		239.006	95.7145																43.7221	460		43.7221	540		43.7221	226		43.705	201
	239.104	94.9971		239.092	95.7075																43.7426	518		43.7426	567		43.7426	249		43.7255	214
	239.188	94.9893		239.179	95.7009																43.763	450		43.763	565		43.763	243		43.7459	218
	239.271	94.9813		239.264	95.6941																43.7835	480		43.7835	547		43.7835	271		43.7664	240
	239.351	94.9733		239.348	95.6872																43.804	507		43.804	584		43.804	246		43.7868	239
	239.439	94.9654		239.432	95.6793																43.8244	474		43.8244	581		43.8244	270		43.8073	220
	239.524	94.9567		239.514	95.6713																43.8449	458		43.8449	507		43.8449	249		43.8277	224
	239.604	94.9481		239.597	95.6642																43.8653	500		43.8653	527		43.8653	253		43.8482	228
	239.688	94.9402		239.678	95.6577																43.8858	438		43.8858	559		43.8858	263		43.8686	181
	239.771	94.9327		239.761	95.6509																43.9063	413		43.9063	575		43.9063	242		43.8891	194
	239.856	94.9249		239.847	95.6436																43.9267	487		43.9267	538		43.9267	232		43.9095	223
	239.937	94.9178		239.929	95.6357																43.9472	466		43.9472	588		43.9472	221		43.93	231
	240.018	94.9101		240.013	95.6275																43.9676	448		43.9676	537		43.9676	211		43.9504	216
	240.103	94.9024		240.094	95.6205																43.9881	479		43.9881	492		43.9881	217		43.9709	202
	240.188	94.8947		240.178	95.614																44.0086	443		44.0086	516		44.0086	232		43.9913	251
	240.272	94.8867		240.263	95.6073																44.029	484		44.029	538		44.029	242		44.0118	184
	240.352	94.8787		240.345	95.6004																44.0495	452		44.0495	520		44.0495	204		44.0322	231
	240.436	94.8708		240.427	95.5926																44.07	438		44.07	552		44.07	220		44.0527	204
	240.52	94.8624		240.509	95.5852																44.0904	459		44.0904	550		44.0904	227		44.0731	233
	240.604	94.8541		240.597	95.5773																44.1109	422		44.1109	515		44.1109	214		44.0936	185
	240.685	94.8454		240.678	95.5707																44.1313	436		44.1313	529		44.1313	202		44.114	195
	240.767	94.8365		240.762	95.564																44.1518	446		44.1518	567		44.1518	210		44.1345	219
	240.852	94.8279		240.847	95.5563																44.1723	435		44.1723	520		44.1723	214		44.1549	203
	240.935	94.8198		240.928	95.5487																44.1927	459		44.1927	499		44.1927	226		44.1754	248
	241.019	94.8118		241.013	95.5407																44.2132	456		44.2132	495		44.2132	250		44.1959	243
	241.102	94.8042		241.096	95.5333																44.2337	466		44.2337	485		44.2337	204		44.2163	236
	241.186	94.7963		241.179	95.5266																44.2541	424		44.2541	505		44.2541	223		44.2368	219
	241.27	94.789		241.261	95.5201																44.2746	479		44.2746	502		44.2746	203		44.2572	207
	241.353	94.7815		241.346	95.5125																44.2951	402		44.2951	520		44.2951	206		44.2777	196
	241.435	94.7733		241.431	95.5058																44.3155	437		44.3155	547		44.3155	219		44.2981	242
	241.519	94.7662		241.514	95.4981																44.336	450		44.336	501		44.336	212		44.3186	214
	241.604	94.7588		241.596	95.492																44.3564	486		44.3564	499		44.3564	208		44.339	217
	241.685	94.7512		241.68	95.486																44.3769	448		44.3769	524		44.3769	208		44.3595	219
	241.766	94.7434		241.761	95.4793																44.3974	465		44.3974	507		44.3974	213		44.3799	209
	241.849	94.7357		241.846	95.4723																44.4178	460		44.4178	511		44.4178	213		44.4004	218
	241.935	94.7279		241.929	95.4655																44.4383	420		44.4383	480		44.4383	224		44.4208	204
	242.017	94.7202		242.015	95.4579																44.4588	449		44.4588	523		44.4588	241		44.4413	229
	242.103	94.7118		242.098	95.4503																44.4792	424		44.4792	522		44.4792	235		44.4617	263
	242.185	94.703		242.183	95.4433																44.4997	439		44.4997	499		44.4997	211		44.4822	224
	242.269	94.695		242.268	95.4358																44.5201	462		44.5201	527		44.5201	207		44.5026	224
	242.352	94.6867		242.35	95.4282																44.5406	424		44.5406	476		44.5406	201		44.5231	213
	242.433	94.678		242.43	95.4205																44.5611	396		44.5611	530		44.5611	241		44.5435	230
	242.517	94.6689		242.518	95.413																44.5815	436		44.5815	514		44.5815	212		44.564	224
	242.599	94.6602		242.603	95.4052																44.602	399		44.602	500		44.602	201		44.5844	232
	242.683	94.6512		242.682	95.3976																44.6225	450		44.6225	488		44.6225	230		44.6049	219
	242.767	94.6424		242.767	95.3902																44.6429	430		44.6429	530		44.6429	209		44.6253	202
	242.853	94.6338		242.849	95.383																44.6634	425		44.6634	531		44.6634	220		44.6458	199
	242.938	94.6244		242.93	95.3756																44.6838	445		44.6838	524		44.6838	227		44.6662	207
	243.02	94.6157		243.008	95.3681																44.7043	439		44.7043	499		44.7043	203		44.6867	209
	243.103	94.6067		243.094	95.3611																44.7248	432		44.7248	475		44.7248	219		44.7072	232
	243.185	94.5985		243.181	95.3545																44.7452	472		44.7452	498		44.7452	226		44.7276	214
	243.266	94.5909		243.26	95.3469																44.7657	410		44.7657	508		44.7657	225		44.7481	225
	243.349	94.5829		243.346	95.3394																44.7861	465		44.7861	528		44.7861	223		44.7685	207
	243.433	94.5738		243.43	95.3325																44.8066	444		44.8066	537		44.8066	223		44.789	214
	243.516	94.5661		243.511	95.3252																44.8271	433		44.8271	451		44.8271	206		44.8094	198
	243.6	94.5585		243.596	95.3176																44.8475	424		44.8475	481		44.8475	210		44.8299	191
	243.683	94.5499		243.679	95.3109																44.868	435		44.868	457		44.868	207		44.8503	200
	243.769	94.5426		243.764	95.3038																44.8885	434		44.8885	516		44.8885	218		44.8708	205
	243.853	94.5352		243.847	95.2966																44.9089	414		44.9089	494		44.9089	198		44.8912	207
	243.935	94.5272		243.928	95.2889																44.9294	453		44.9294	535		44.9294	213		44.9117	201
	244.015	94.5183		244.014	95.2806																44.9498	437		44.9498	535		44.9498	203		44.9321	216
	244.102	94.5099		244.096	95.2731																44.9703	426		44.9703	536		44.9703	217		44.9526	251
	244.183	94.5024		244.179	95.2658																44.9908	439		44.9908	517		44.9908	217		44.973	193
	244.268	94.4958		244.266	95.2583																45.0112	442		45.0112	479		45.0112	200		44.9935	205
	244.352	94.4871		244.347	95.2518																45.0317	417		45.0317	491		45.0317	209		45.0139	206
	244.432	94.479		244.432	95.2442																45.0522	440		45.0522	539		45.0522	219		45.0344	178
	244.515	94.4712		244.512	95.2354																45.0726	439		45.0726	558		45.0726	195		45.0548	206
	244.601	94.4632		244.597	95.2276																45.0931	413		45.0931	488		45.0931	219		45.0753	208
	244.683	94.4548		244.678	95.2194																45.1135	427		45.1135	500		45.1135	220		45.0957	227
	244.766	94.4466		244.763	95.2116																45.134	430		45.134	476		45.134	210		45.1162	216
	244.849	94.4384		244.849	95.2052																45.1545	407		45.1545	474		45.1545	232		45.1367	225
	244.937	94.4303		244.931	95.1983																45.1749	420		45.1749	510		45.1749	223		45.1571	194
	245.017	94.4215		245.015	95.1907																45.1954	446		45.1954	535		45.1954	216		45.1775	206
	245.099	94.4124		245.095	95.183																45.2159	423		45.2159	469		45.2159	209		45.198	215
	245.186	94.4047		245.182	95.1755																45.2363	426		45.2363	492		45.2363	220		45.2185	227
	245.268	94.3959		245.263	95.1681																45.2568	440		45.2568	490		45.2568	223		45.2389	241
	245.349	94.387		245.346	95.1612																45.2773	467		45.2773	487		45.2773	202		45.2594	216
	245.435	94.3783		245.43	95.1529																45.2977	426		45.2977	500		45.2977	218		45.2798	225
	245.519	94.3699		245.515	95.1463																45.3182	437		45.3182	441		45.3182	237		45.3003	238
	245.599	94.3624		245.598	95.1394																45.3386	420		45.3386	503		45.3386	201		45.3207	194
	245.683	94.3543		245.683	95.1316																45.3591	432		45.3591	466		45.3591	228		45.3412	205
	245.764	94.3458		245.766	95.1235																45.3796	416		45.3796	498		45.3796	237		45.3616	205
	245.85	94.3373		245.851	95.1153																45.4	455		45.4	534		45.4	206		45.3821	222
	245.934	94.3292		245.934	95.1078																45.4205	419		45.4205	472		45.4205	213		45.4025	209
	246.015	94.3207		246.016	95.0993																45.4409	406		45.4409	475		45.4409	232		45.423	229
	246.102	94.3126		246.098	95.0916																45.4614	447		45.4614	509		45.4614	204		45.4434	190
	246.183	94.3046		246.185	95.0836																45.4819	435		45.4819	512		45.4819	200		45.4639	196
	246.267	94.2966		246.266	95.0762																45.5023	407		45.5023	538		45.5023	223		45.4843	194
	246.349	94.2886		246.348	95.0684																45.5228	403		45.5228	474		45.5228	229		45.5048	202
	246.431	94.2798		246.431	95.0606																45.5433	461		45.5433	435		45.5433	236		45.5252	219
	246.515	94.2719		246.518	95.0531																45.5637	400		45.5637	474		45.5637	198		45.5457	183
	246.601	94.2642		246.601	95.0451																45.5842	404		45.5842	482		45.5842	220		45.5661	200
	246.679	94.2556		246.68	95.0378																45.6046	392		45.6046	485		45.6046	231		45.5866	190
	246.76	94.2463		246.767	95.0307																45.6251	423		45.6251	463		45.6251	191		45.607	224
	246.847	94.238		246.849	95.0234																45.6456	438		45.6456	522		45.6456	194		45.6275	216
	246.93	94.2299		246.931	95.0155																45.666	407		45.666	475		45.666	208		45.648	185
	247.014	94.2221		247.014	95.008																45.6865	390		45.6865	515		45.6865	235		45.6684	236
	247.101	94.2143		247.097	95.0006																45.707	423		45.707	457		45.707	237		45.6889	199
	247.177	94.2058		247.182	94.9928																45.7274	408		45.7274	496		45.7274	227		45.7093	214
	247.262	94.1973		247.266	94.9846																45.7479	407		45.7479	497		45.7479	226		45.7298	228
	247.345	94.1878		247.347	94.9765																45.7683	420		45.7683	487		45.7683	222		45.7502	228
	247.427	94.1789		247.431	94.968																45.7888	422		45.7888	433		45.7888	210		45.7707	206
	247.514	94.1699		247.517	94.9605																45.8093	430		45.8093	458		45.8093	205		45.7911	214
	247.594	94.1616		247.602	94.9523																45.8297	401		45.8297	459		45.8297	214		45.8116	227
	247.679	94.1532		247.68	94.944																45.8502	422		45.8502	500		45.8502	219		45.832	229
	247.762	94.1444		247.768	94.9363																45.8706	421		45.8706	473		45.8706	217		45.8525	245
	247.845	94.1351		247.85	94.9284																45.8911	419		45.8911	487		45.8911	200		45.8729	217
	247.931	94.1266		247.932	94.9203																45.9116	410		45.9116	487		45.9116	210		45.8934	201
	248.016	94.1187		248.016	94.9128																45.932	395		45.932	471		45.932	238		45.9138	207
	248.1	94.1107		248.097	94.9046																45.9525	400		45.9525	477		45.9525	207		45.9343	197
	248.182	94.1031		248.186	94.8967																45.973	397		45.973	458		45.973	215		45.9547	216
	248.264	94.0949		248.268	94.8893																45.9934	420		45.9934	507		45.9934	215		45.9752	218
	248.348	94.0877		248.354	94.8814																46.0139	408		46.0139	486		46.0139	208		45.9956	225
	248.429	94.0803		248.437	94.8732																46.0344	403		46.0344	477		46.0344	216		46.0161	209
	248.515	94.0719		248.52	94.8654																46.0548	410		46.0548	492		46.0548	201		46.0365	205
	248.597	94.0636		248.604	94.8575																46.0753	418		46.0753	474		46.0753	217		46.057	191
	248.68	94.0555		248.687	94.8501																46.0957	421		46.0957	493		46.0957	183		46.0774	219
	248.762	94.0468		248.766	94.8422																46.1162	439		46.1162	464		46.1162	226		46.0979	193
	248.845	94.0375		248.85	94.8337																46.1367	392		46.1367	461		46.1367	214		46.1183	209
	248.931	94.0285		248.933	94.8258																46.1571	414		46.1571	483		46.1571	212		46.1388	210
	249.015	94.0191		249.015	94.8183																46.1776	395		46.1776	496		46.1776	222		46.1593	200
	249.095	94.0106		249.102	94.8108																46.1981	349		46.1981	452		46.1981	226		46.1797	214
	249.181	94.0016		249.183	94.8024																46.2185	413		46.2185	461		46.2185	203		46.2002	195
	249.267	93.9934		249.267	94.7946																46.239	396		46.239	442		46.239	194		46.2206	191
	249.35	93.9842		249.349	94.7869																46.2594	412		46.2594	438		46.2594	239		46.2411	214
	249.432	93.9755		249.433	94.779																46.2799	396		46.2799	481		46.2799	233		46.2615	218
	249.514	93.9667		249.517	94.771																46.3004	415		46.3004	470		46.3004	213		46.282	204
	249.6	93.9585		249.6	94.7635																46.3208	387		46.3208	486		46.3208	223		46.3024	207
	249.681	93.95		249.681	94.7559																46.3413	419		46.3413	454		46.3413	185		46.3229	191
	249.764	93.9414		249.768	94.7486																46.3618	389		46.3618	486		46.3618	234		46.3433	209
	249.848	93.9334		249.849	94.7401																46.3822	434		46.3822	446		46.3822	214		46.3638	207
	249.931	93.9243		249.931	94.7315																46.4027	437		46.4027	431		46.4027	209		46.3842	215
	250.012	93.9162		250.019	94.7229																46.4231	432		46.4231	496		46.4231	208		46.4047	210
	250.095	93.9069		250.101	94.7147																46.4436	414		46.4436	433		46.4436	235		46.4251	218
	250.178	93.8991		250.185	94.7066																46.4641	400		46.4641	447		46.4641	209		46.4456	168
	250.263	93.8908		250.27	94.6986																46.4845	406		46.4845	446		46.4845	206		46.466	190
	250.347	93.8827		250.353	94.6905																46.505	357		46.505	442		46.505	192		46.4865	207
	250.431	93.8736		250.432	94.6822																46.5254	423		46.5254	440		46.5254	232		46.5069	219
	250.516	93.8651		250.517	94.6743																46.5459	395		46.5459	458		46.5459	221		46.5274	226
	250.596	93.8564		250.6	94.6665																46.5664	389		46.5664	433		46.5664	206		46.5478	194
	250.677	93.848		250.683	94.6583																46.5868	397		46.5868	477		46.5868	229		46.5683	216
	250.759	93.8398		250.769	94.6504																46.6073	385		46.6073	448		46.6073	217		46.5887	189
	250.844	93.8304		250.851	94.6436																46.6278	385		46.6278	449		46.6278	213		46.6092	230
	250.93	93.8214		250.934	94.6358																46.6482	415		46.6482	423		46.6482	199		46.6296	213
	251.011	93.8122		251.017	94.6281																46.6687	427		46.6687	457		46.6687	227		46.6501	178
	251.093	93.8023		251.103	94.6201																46.6891	393		46.6891	416		46.6891	214		46.6705	227
	251.177	93.7927		251.189	94.6118																46.7096	380		46.7096	423		46.7096	217		46.691	214
	251.261	93.7841		251.269	94.6034																46.7301	392		46.7301	469		46.7301	212		46.7114	210
	251.345	93.7748		251.354	94.5953																46.7505	392		46.7505	475		46.7505	195		46.7319	218
	251.429	93.766		251.433	94.5872																46.771	368		46.771	437		46.771	210		46.7524	208
	251.514	93.7567		251.514	94.5795																46.7915	378		46.7915	427		46.7915	200		46.7728	220
	251.592	93.7472		251.6	94.5717																46.8119	357		46.8119	439		46.8119	228		46.7933	203
	251.677	93.7385		251.682	94.5634																46.8324	361		46.8324	426		46.8324	199		46.8137	217
	251.759	93.7301		251.768	94.5555																46.8528	336		46.8528	475		46.8528	212		46.8342	252
	251.846	93.7218		251.848	94.5472																46.8733	348		46.8733	418		46.8733	194		46.8546	200
	251.925	93.713		251.931	94.539																46.8938	356		46.8938	455		46.8938	214		46.8751	213
	252.01	93.7041		252.016	94.532																46.9142	391		46.9142	424		46.9142	226		46.8955	202
	252.095	93.6951		252.097	94.5242																46.9347	398		46.9347	452		46.9347	219		46.916	219
	252.176	93.6867		252.182	94.5165																46.9552	371		46.9552	446		46.9552	200		46.9364	227
	252.26	93.6784		252.265	94.5085																46.9756	351		46.9756	455		46.9756	184		46.9569	235
	252.341	93.6702		252.348	94.5007																46.9961	352		46.9961	456		46.9961	210		46.9773	227
	252.427	93.6617		252.439	94.4927																47.0166	391		47.0166	495		47.0166	218		46.9978	194
	252.506	93.6518		252.52	94.4848																47.037	402		47.037	427		47.037	229		47.0182	189
	252.59	93.6421		252.603	94.4763																47.0575	365		47.0575	429		47.0575	197		47.0387	221
	252.675	93.6328		252.683	94.4685																47.0779	401		47.0779	417		47.0779	196		47.0591	205
	252.758	93.6245		252.765	94.4615																47.0984	366		47.0984	440		47.0984	202		47.0796	206
	252.839	93.6159		252.849	94.4533																47.1189	360		47.1189	431		47.1189	192		47.1	184
	252.924	93.6076		252.932	94.4458																47.1393	380		47.1393	436		47.1393	219		47.1205	187
	253.009	93.5991		253.014	94.4377																47.1598	384		47.1598	427		47.1598	200		47.1409	198
	253.091	93.5899		253.1	94.4294																47.1803	391		47.1803	439		47.1803	218		47.1614	215
	253.171	93.581		253.184	94.4221																47.2007	408		47.2007	420		47.2007	212		47.1818	204
	253.255	93.5728		253.263	94.4136																47.2212	394		47.2212	458		47.2212	201		47.2023	193
	253.341	93.5658		253.349	94.4049																47.2416	368		47.2416	433		47.2416	218		47.2227	201
	253.426	93.5581		253.433	94.3971																47.2621	390		47.2621	486		47.2621	180		47.2432	192
	253.511	93.5498		253.518	94.389																47.2826	339		47.2826	405		47.2826	227		47.2637	207
	253.592	93.5405		253.601	94.3805																47.303	383		47.303	435		47.303	207		47.2841	193
	253.675	93.5322		253.685	94.372																47.3235	377		47.3235	421		47.3235	196		47.3046	205
	253.757	93.5233		253.766	94.3639																47.3439	383		47.3439	425		47.3439	186		47.325	203
	253.842	93.5139		253.852	94.3562																47.3644	387		47.3644	444		47.3644	213		47.3455	203
	253.926	93.5051		253.934	94.3485																47.3849	358		47.3849	419		47.3849	185		47.3659	200
	254.007	93.4955		254.016	94.3394																47.4053	345		47.4053	421		47.4053	219		47.3864	197
	254.093	93.4865		254.098	94.3317																47.4258	379		47.4258	435		47.4258	216		47.4068	199
	254.178	93.4768		254.182	94.3242																47.4463	352		47.4463	392		47.4463	235		47.4273	220
	254.261	93.4673		254.264	94.3161																47.4667	362		47.4667	432		47.4667	211		47.4477	216
	254.342	93.4579		254.348	94.3082																47.4872	392		47.4872	460		47.4872	225		47.4682	197
	254.424	93.4493		254.431	94.2995																47.5076	357		47.5076	408		47.5076	215		47.4886	219
	254.506	93.44		254.517	94.2907																47.5281	390		47.5281	404		47.5281	195		47.5091	187
	254.591	93.4301		254.599	94.2812																47.5486	420		47.5486	458		47.5486	202		47.5295	212
	254.67	93.4214		254.681	94.2721																47.569	396		47.569	457		47.569	221		47.55	190
	254.756	93.4117		254.764	94.2639																47.5895	345		47.5895	435		47.5895	176		47.5704	222
	254.842	93.403		254.847	94.2556																47.61	384		47.61	409		47.61	201		47.5909	221
	254.921	93.393		254.931	94.2467																47.6304	361		47.6304	420		47.6304	197		47.6113	215
	255.005	93.3841		255.015	94.2381																47.6509	374		47.6509	410		47.6509	200		47.6318	203
	255.089	93.3749		255.098	94.2305																47.6713	378		47.6713	444		47.6713	200		47.6522	219
	255.173	93.3651		255.183	94.2227																47.6918	384		47.6918	435		47.6918	204		47.6727	203
	255.258	93.3552		255.267	94.2143																47.7123	384		47.7123	432		47.7123	211		47.6932	213
	255.34	93.345		255.348	94.2063																47.7327	354		47.7327	452		47.7327	202		47.7136	212
	255.424	93.3358		255.433	94.1988																47.7532	385		47.7532	463		47.7532	209		47.7341	196
	255.51	93.3267		255.517	94.1912																47.7737	387		47.7737	396		47.7737	179		47.7545	188
	255.591	93.3176		255.596	94.1826																47.7941	377		47.7941	445		47.7941	212		47.775	216
	255.671	93.308		255.683	94.1743																47.8146	362		47.8146	422		47.8146	233		47.7954	209
	255.757	93.2991		255.766	94.1661																47.835	350		47.835	383		47.835	197		47.8159	198
	255.837	93.2887		255.849	94.1583																47.8555	384		47.8555	411		47.8555	204		47.8363	210
	255.92	93.2789		255.934	94.1489																47.876	384		47.876	411		47.876	207		47.8568	220
	256.005	93.2689		256.014	94.1397																47.8964	362		47.8964	377		47.8964	231		47.8772	204
	256.085	93.2593		256.097	94.1313																47.9169	364		47.9169	406		47.9169	222		47.8977	222
	256.169	93.2506		256.184	94.1229																47.9374	363		47.9374	451		47.9374	199		47.9181	220
	256.253	93.2411		256.266	94.1133																47.9578	333		47.9578	400		47.9578	216		47.9386	222
	256.337	93.2305		256.352	94.1038																47.9783	335		47.9783	477		47.9783	227		47.959	234
	256.42	93.2208		256.435	94.0957																47.9987	344		47.9987	435		47.9987	220		47.9795	225
	256.505	93.2114		256.517	94.0871																48.0192	357		48.0192	414		48.0192	224		47.9999	194
	256.591	93.2023		256.601	94.0787																48.0397	373		48.0397	445		48.0397	219		48.0204	224
	256.672	93.1932		256.68	94.0696																48.0601	347		48.0601	399		48.0601	192		48.0408	212
	256.753	93.1835		256.765	94.0619																48.0806	345		48.0806	432		48.0806	239		48.0613	200
	256.839	93.1749		256.85	94.0539																48.1011	369		48.1011	444		48.1011	209		48.0817	226
	256.921	93.1664		256.934	94.046																48.1215	354		48.1215	445		48.1215	186		48.1022	217
	257.005	93.1567		257.015	94.0374																48.142	351		48.142	402		48.142	231		48.1226	178
	257.089	93.1472		257.099	94.03																48.1624	386		48.1624	424		48.1624	218		48.1431	213
	257.171	93.1389		257.186	94.0221																48.1829	363		48.1829	430		48.1829	203		48.1636	202
	257.257	93.1291		257.265	94.013																48.2034	374		48.2034	440		48.2034	188		48.184	209
	257.335	93.1192		257.348	94.0049																48.2238	367		48.2238	407		48.2238	194		48.2045	225
	257.421	93.1094		257.432	93.9966																48.2443	315		48.2443	367		48.2443	214		48.2249	217
	257.504	93.1		257.516	93.9888																48.2647	367		48.2647	429		48.2647	219		48.2454	232
	257.591	93.0906		257.601	93.9801																48.2852	326		48.2852	403		48.2852	211		48.2658	178
	257.673	93.0821		257.683	93.9711																48.3057	379		48.3057	422		48.3057	221		48.2863	200
	257.756	93.0723		257.768	93.9626																48.3261	361		48.3261	402		48.3261	189		48.3067	212
	257.84	93.0629		257.847	93.9544																48.3466	362		48.3466	401		48.3466	206		48.3272	180
	257.923	93.0536		257.93	93.946																48.3671	329		48.3671	422		48.3671	190		48.3476	212
	258.005	93.0445		258.016	93.938																48.3875	366		48.3875	405		48.3875	218		48.3681	149
	258.087	93.036		258.098	93.9294																48.408	365		48.408	425		48.408	229		48.3885	183
	258.174	93.0259		258.182	93.9206																48.4284	378		48.4284	437		48.4284	232		48.409	199
	258.254	93.0159		258.264	93.912																48.4489	345		48.4489	394		48.4489	202		48.4294	201
	258.338	93.0063		258.348	93.9034																48.4694	390		48.4694	437		48.4694	202		48.4499	192
	258.423	92.9972		258.433	93.8954																48.4898	339		48.4898	394		48.4898	211		48.4703	221
	258.505	92.9875		258.513	93.8877																48.5103	338		48.5103	404		48.5103	212		48.4908	209
	258.588	92.9784		258.592	93.8799																48.5308	348		48.5308	411		48.5308	223		48.5112	220
	258.67	92.9692		258.68	93.8727																48.5512	363		48.5512	377		48.5512	199		48.5317	188
	258.753	92.9595		258.762	93.864																48.5717	334		48.5717	443		48.5717	228		48.5521	227
	258.836	92.9494		258.849	93.8555																48.5921	369		48.5921	349		48.5921	205		48.5726	212
	258.922	92.9395		258.933	93.8478																48.6126	337		48.6126	377		48.6126	193		48.593	230
	259.004	92.9313		259.01	93.8394																48.6331	335		48.6331	410		48.6331	222		48.6135	197
	259.084	92.9227		259.095	93.8317																48.6535	372		48.6535	383		48.6535	197		48.6339	208
	259.167	92.9131		259.179	93.8227																48.674	378		48.674	412		48.674	211		48.6544	205
	259.252	92.9034		259.263	93.8137																48.6945	353		48.6945	410		48.6945	211		48.6748	216
	259.338	92.893		259.347	93.8045																48.7149	347		48.7149	422		48.7149	196		48.6953	209
	259.42	92.8825		259.428	93.7949																48.7354	377		48.7354	404		48.7354	201		48.7157	205
	259.506	92.8726		259.511	93.7857																48.7559	342		48.7559	401		48.7559	221		48.7362	236
	259.591	92.8628		259.592	93.7772																48.7763	361		48.7763	408		48.7763	201		48.7567	237
	259.673	92.8537		259.673	93.7687																48.7968	360		48.7968	363		48.7968	201		48.7771	193
	259.751	92.8442		259.759	93.7605																48.8172	361		48.8172	409		48.8172	216		48.7976	186
	259.833	92.834		259.838	93.7523																48.8377	349		48.8377	411		48.8377	235		48.818	196
	259.919	92.8237		259.924	93.7432																48.8582	346		48.8582	374		48.8582	221		48.8385	206
	260.001	92.8142		260.011	93.7351																48.8786	326		48.8786	387		48.8786	193		48.8589	204
	260.085	92.8049		260.095	93.7271																48.8991	351		48.8991	363		48.8991	243		48.8794	200
	260.17	92.796		260.176	93.719																48.9196	347		48.9196	370		48.9196	227		48.8998	219
	260.253	92.787		260.26	93.7112																48.94	335		48.94	379		48.94	194		48.9203	211
	260.332	92.7771		260.344	93.7027																48.9605	347		48.9605	391		48.9605	202		48.9407	245
	260.414	92.7672		260.427	93.6951																48.9809	348		48.9809	391		48.9809	207		48.9612	192
	260.5	92.757		260.51	93.6869																49.0014	331		49.0014	370		49.0014	210		48.9816	207
	260.583	92.7474		260.588	93.6788																49.0219	349		49.0219	353		49.0219	223		49.0021	212
	260.669	92.7382		260.676	93.6705																49.0423	323		49.0423	364		49.0423	185		49.0225	177
	260.751	92.7282		260.758	93.6621																49.0628	341		49.0628	428		49.0628	213		49.043	204
	260.838	92.7177		260.841	93.654																49.0832	331		49.0832	416		49.0832	216		49.0634	234
	260.92	92.707		260.924	93.6454																49.1037	318		49.1037	361		49.1037	213		49.0839	208
	261.001	92.6962		261.01	93.6365																49.1242	336		49.1242	381		49.1242	204		49.1043	199
	261.083	92.6857		261.091	93.628																49.1446	339		49.1446	412		49.1446	197		49.1248	189
	261.166	92.6757		261.174	93.6191																49.1651	332		49.1651	412		49.1651	218		49.1452	211
	261.247	92.6658		261.258	93.6096																49.1856	334		49.1856	417		49.1856	205		49.1657	203
	261.333	92.6551		261.341	93.6007																49.206	342		49.206	390		49.206	201		49.1861	187
	261.413	92.6447		261.423	93.5902																49.2265	343		49.2265	368		49.2265	191		49.2066	200
	261.499	92.6346		261.505	93.5808																49.2469	332		49.2469	375		49.2469	199		49.227	209
	261.58	92.6249		261.589	93.5713																49.2674	358		49.2674	372		49.2674	210		49.2475	204
	261.663	92.6154		261.674	93.5618																49.2879	349		49.2879	405		49.2879	196		49.268	196
	261.746	92.6059		261.758	93.5512																49.3083	304		49.3083	379		49.3083	180		49.2884	198
	261.829	92.5964		261.84	93.5416																49.3288	367		49.3288	376		49.3288	209		49.3089	215
	261.911	92.5863		261.924	93.532																49.3493	329		49.3493	394		49.3493	203		49.3293	178
	261.996	92.5766		262.006	93.5226																49.3697	330		49.3697	401		49.3697	193		49.3498	199
	262.079	92.5672		262.091	93.5136																49.3902	330		49.3902	397		49.3902	203		49.3702	211
	262.164	92.5588		262.175	93.5042																49.4106	339		49.4106	444		49.4106	198		49.3907	220
	262.247	92.5495		262.26	93.4959																49.4311	348		49.4311	383		49.4311	203		49.4111	177
	262.33	92.5399		262.342	93.487																49.4516	346		49.4516	395		49.4516	186		49.4316	210
	262.41	92.5306		262.423	93.4779																49.472	366		49.472	392		49.472	236		49.452	224
	262.494	92.521		262.504	93.4688																49.4925	318		49.4925	386		49.4925	188		49.4725	214
	262.579	92.5111		262.589	93.4609																49.513	328		49.513	375		49.513	222		49.4929	212
	262.66	92.5017		262.676	93.452																49.5334	340		49.5334	417		49.5334	208		49.5134	213
	262.743	92.4928		262.755	93.4429																49.5539	343		49.5539	360		49.5539	207		49.5338	195
	262.826	92.484		262.838	93.4335																49.5744	303		49.5744	400		49.5744	224		49.5543	206
	262.908	92.4748		262.921	93.4244																49.5948	341		49.5948	385		49.5948	206		49.5747	218
	262.993	92.4643		263.007	93.4157																49.6153	323		49.6153	394		49.6153	201		49.5952	198
	263.076	92.4549		263.089	93.4063																49.6357	362		49.6357	393		49.6357	211		49.6156	203
	263.161	92.445		263.171	93.3974																49.6562	333		49.6562	388		49.6562	214		49.6361	215
	263.245	92.4351		263.255	93.3898																49.6767	313		49.6767	370		49.6767	199		49.6565	195
	263.33	92.4258		263.337	93.382																49.6971	375		49.6971	404		49.6971	190		49.677	199
	263.411	92.4162		263.42	93.3733																49.7176	324		49.7176	344		49.7176	228		49.6974	227
	263.493	92.4065		263.501	93.3645																49.7381	334		49.7381	404		49.7381	196		49.7179	203
	263.575	92.3972		263.59	93.3558																49.7585	326		49.7585	397		49.7585	210		49.7383	203
	263.663	92.3869		263.67	93.3477																49.779	348		49.779	393		49.779	198		49.7588	198
	263.743	92.3774		263.752	93.3387																49.7994	325		49.7994	341		49.7994	191		49.7792	213
	263.827	92.368		263.838	93.3287																49.8199	354		49.8199	356		49.8199	198		49.7997	201
	263.911	92.3577		263.921	93.32																49.8404	355		49.8404	380		49.8404	189		49.8202	204
	263.996	92.3471		264.005	93.3117																49.8608	327		49.8608	366		49.8608	187		49.8406	188
	264.078	92.3367		264.087	93.3024																49.8813	367		49.8813	381		49.8813	197		49.8611	229
	264.159	92.3263		264.173	93.2929																49.9017	286		49.9017	389		49.9017	217		49.8815	205
	264.244	92.3159		264.252	93.2846																49.9222	347		49.9222	371		49.9222	187		49.902	197
	264.326	92.3052		264.335	93.2766																49.9427	307		49.9427	378		49.9427	214		49.9224	209
	264.408	92.2943		264.42	93.2684																49.9631	297		49.9631	374		49.9631	220		49.9429	211
	264.492	92.2835		264.503	93.2591																49.9836	314		49.9836	363		49.9836	191		49.9633	228
	264.576	92.2717		264.584	93.2507																50.0041	326		50.0041	329		50.0041	208		49.9838	201
	264.659	92.2613		264.671	93.2427																50.0245	322		50.0245	387		50.0245	201		50.0042	194
	264.741	92.2517		264.75	93.2342																50.045	299		50.045	372		50.045	195		50.0247	217
	264.823	92.2424		264.834	93.2248																50.0654	321		50.0654	340		50.0654	171		50.0451	177
	264.905	92.233		264.918	93.2159																50.0859	352		50.0859	375		50.0859	222		50.0656	205
	264.992	92.2235		265.005	93.2072																50.1064	313		50.1064	376		50.1064	207		50.086	209
	265.073	92.2138		265.086	93.1982																50.1268	306		50.1268	377		50.1268	189		50.1065	190
	265.158	92.2047		265.171	93.1887																50.1473	303		50.1473	357		50.1473	198		50.1269	182
	265.238	92.1952		265.25	93.1791																50.1677	304		50.1677	363		50.1677	218		50.1474	214
	265.32	92.1868		265.336	93.1706																50.1882	348		50.1882	335		50.1882	204		50.1678	197
	265.406	92.1778		265.419	93.161																50.2087	322		50.2087	353		50.2087	191		50.1883	190
	265.489	92.168		265.498	93.1517																50.2291	304		50.2291	397		50.2291	224		50.2088	205
	265.575	92.1576		265.582	93.1422																50.2496	313		50.2496	365		50.2496	180		50.2292	239
	265.658	92.1474		265.669	93.1335																50.2701	312		50.2701	372		50.2701	179		50.2497	209
	265.736	92.1373		265.75	93.1246																50.2905	323		50.2905	332		50.2905	201		50.2701	208
	265.821	92.1264		265.837	93.1152																50.311	340		50.311	375		50.311	185		50.2906	190
	265.904	92.1159		265.92	93.1057																50.3314	298		50.3314	336		50.3314	191		50.311	212
	265.986	92.1048		266.001	93.0976																50.3519	295		50.3519	378		50.3519	183		50.3315	190
	266.073	92.0941		266.086	93.0891																50.3724	346		50.3724	353		50.3724	195		50.3519	187
	266.158	92.0827		266.17	93.0806																50.3928	304		50.3928	350		50.3928	189		50.3724	213
	266.239	92.0722		266.254	93.0731																50.4133	336		50.4133	347		50.4133	191		50.3928	197
	266.321	92.061		266.339	93.0653																50.4338	322		50.4338	364		50.4338	150		50.4133	174
	266.408	92.0505		266.421	93.0564																50.4542	313		50.4542	349		50.4542	200		50.4337	216
	266.487	92.0404		266.502	93.047																50.4747	311		50.4747	381		50.4747	228		50.4542	202
	266.572	92.0304		266.586	93.038																50.4952	295		50.4952	365		50.4952	206		50.4746	215
	266.654	92.02		266.671	93.0294																50.5156	322		50.5156	407		50.5156	203		50.4951	202
	266.738	92.0099		266.751	93.0207																50.5361	301		50.5361	375		50.5361	193		50.5155	193
	266.82	91.9999		266.836	93.0117																50.5565	301		50.5565	339		50.5565	198		50.536	216
	266.906	91.9901		266.919	93.003																50.577	306		50.577	357		50.577	204		50.5564	200
	266.989	91.9805		267.002	92.9938																50.5975	280		50.5975	349		50.5975	183		50.5769	220
	267.067	91.9703		267.084	92.9844																50.6179	288		50.6179	368		50.6179	177		50.5973	199
	267.153	91.9602		267.167	92.9751																50.6384	306		50.6384	339		50.6384	220		50.6178	182
	267.235	91.9496		267.253	92.9667																50.6589	329		50.6589	348		50.6589	219		50.6382	189
	267.319	91.9389		267.334	92.9583																50.6793	283		50.6793	358		50.6793	174		50.6587	194
	267.4	91.9277		267.416	92.9499																50.6998	303		50.6998	344		50.6998	217		50.6791	200
	267.485	91.9172		267.502	92.9418																50.7202	297		50.7202	319		50.7202	195		50.6996	175
	267.57	91.9066		267.58	92.933																50.7407	290		50.7407	333		50.7407	192		50.7201	185
	267.652	91.8958		267.668	92.9236																50.7612	327		50.7612	379		50.7612	192		50.7405	206
	267.736	91.885		267.748	92.9145																50.7816	317		50.7816	363		50.7816	182		50.761	181
	267.818	91.8737		267.832	92.9052																50.8021	283		50.8021	360		50.8021	188		50.7814	182
	267.902	91.8628		267.917	92.8966																50.8225	279		50.8225	372		50.8225	198		50.8019	205
	267.985	91.852		268	92.8875																50.843	312		50.843	333		50.843	182		50.8223	202
[truncated: 4,022 more rows]

## Sheet: Supplementary Figure 12
	W2C@NC			W2C@NC/S
	Binding energy (eV)	Intensity (CPS)		Binding energy (eV)	Intensity (CPS)
	45.9111	622.667		46.2828	869.333
	45.8111	646.667		46.1828	924
	45.7111	681.333		46.0828	800
	45.6111	661.333		45.9828	792
	45.5111	650.667		45.8828	837.333
	45.4111	664		45.7828	788
	45.3111	661.333		45.6828	785.333
	45.2111	614.667		45.5828	856
	45.1111	608		45.4828	796
	45.0111	662.667		45.3828	793.333
	44.9111	614.667		45.2828	780
	44.8111	642.667		45.1828	749.333
	44.7111	592		45.0828	774.667
	44.6111	640		44.9828	734.667
	44.5111	622.667		44.8828	776
	44.4111	558.667		44.7828	801.333
	44.3111	613.333		44.6828	741.333
	44.2111	589.333		44.5828	760
	44.1111	572		44.4828	777.333
	44.0111	546.667		44.3828	680
	43.9111	581.333		44.2828	716
	43.8111	561.333		44.1828	773.333
	43.7111	592		44.0828	740
	43.6111	552		43.9828	737.333
	43.5111	561.333		43.8828	690.667
	43.4111	622.667		43.7828	677.333
	43.3111	596		43.6828	705.333
	43.2111	546.667		43.5828	725.333
	43.1111	546.667		43.4828	724
	43.0111	546.667		43.3828	730.667
	42.9111	553.333		43.2828	724
	42.8111	556		43.1828	656
	42.7111	578.667		43.0828	684
	42.6111	561.333		42.9828	684
	42.5111	514.667		42.8828	706.667
	42.4111	596		42.7828	708
	42.3111	572		42.6828	682.667
	42.2111	601.333		42.5828	733.333
	42.1111	621.333		42.4828	688
	42.0111	549.333		42.3828	722.667
	41.9111	573.333		42.2828	708
	41.8111	570.667		42.1828	690.667
	41.7111	545.333		42.0828	696
	41.6111	560		41.9828	681.333
	41.5111	540		41.8828	697.333
	41.4111	582.667		41.7828	701.333
	41.3111	596		41.6828	696
	41.2111	614.667		41.5828	740
	41.1111	601.333		41.4828	744
	41.0111	580		41.3828	746.667
	40.9111	629.333		41.2828	730.667
	40.8111	642.667		41.1828	726.667
	40.7111	573.333		41.0828	670.667
	40.6111	600		40.9828	740
	40.5111	604		40.8828	773.333
	40.4111	577.333		40.7828	773.333
	40.3111	597.333		40.6828	734.667
	40.2111	614.667		40.5828	742.667
	40.1111	617.333		40.4828	754.667
	40.0111	604		40.3828	772
	39.9111	641.333		40.2828	681.333
	39.8111	602.667		40.1828	685.333
	39.7111	661.333		40.0828	756
	39.6111	630.667		39.9828	729.333
	39.5111	620		39.8828	801.333
	39.4111	634.667		39.7828	853.333
	39.3111	665.333		39.6828	806.667
	39.2111	713.333		39.5828	782.667
	39.1111	697.333		39.4828	817.333
	39.0111	677.333		39.3828	865.333
	38.9111	704		39.2828	850.667
	38.8111	742.667		39.1828	874.667
	38.7111	774.667		39.0828	885.333
	38.6111	792		38.9828	885.333
	38.5111	766.667		38.8828	941.333
	38.4111	868		38.7828	1029.33
	38.3111	856		38.6828	1060
	38.2111	969.333		38.5828	1058.67
	38.1111	976		38.4828	1089.33
	38.0111	1029.33		38.3828	1112
	37.9111	1044		38.2828	1250.67
	37.8111	1120		38.1828	1296
	37.7111	1142.67		38.0828	1282.67
	37.6111	1132		37.9828	1320
	37.5111	1228		37.8828	1381.33
	37.4111	1186.67		37.7828	1408
	37.3111	1110.67		37.6828	1402.67
	37.2111	1105.33		37.5828	1401.33
	37.1111	1072		37.4828	1234.67
	37.0111	1026.67		37.3828	1248
	36.9111	901.333		37.2828	1228
	36.8111	924		37.1828	1130.67
	36.7111	898.667		37.0828	1154.67
	36.6111	912		36.9828	1076
	36.5111	901.333		36.8828	1040
	36.4111	849.333		36.7828	1064
	36.3111	865.333		36.6828	1016
	36.2111	961.333		36.5828	1038.67
	36.1111	996		36.4828	1073.33
	36.0111	1049.33		36.3828	1108
	35.9111	1134.67		36.2828	1121.33
	35.8111	1208		36.1828	1238.67
	35.7111	1261.33		36.0828	1390.67
	35.6111	1436		35.9828	1422.67
	35.5111	1582.67		35.8828	1560
	35.4111	1730.67		35.7828	1656
	35.3111	1713.33		35.6828	1812
	35.2111	1878.67		35.5828	1952
	35.1111	2096		35.4828	2034.67
	35.0111	2252		35.3828	2105.33
	34.9111	2310.67		35.2828	2293.33
	34.8111	2462.67		35.1828	2365.33
	34.7111	2516		35.0828	2592
	34.6111	2590.67		34.9828	2745.33
	34.5111	2712		34.8828	2937.33
	34.4111	2673.33		34.7828	3300
	34.3111	2628		34.6828	3450.67
	34.2111	2621.33		34.5828	3686.67
	34.1111	2574.67		34.4828	3676
	34.0111	2408		34.3828	3777.33
	33.9111	2197.33		34.2828	3686.67
	33.8111	2013.33		34.1828	3550.67
	33.7111	1810.67		34.0828	3320
	33.6111	1622.67		33.9828	3005.33
	33.5111	1393.33		33.8828	2724
	33.4111	1356		33.7828	2384
	33.3111	1234.67		33.6828	2094.67
	33.2111	1333.33		33.5828	1836
	33.1111	1406.67		33.4828	1705.33
	33.0111	1596		33.3828	1633.33
	32.9111	1792		33.2828	1728
	32.8111	2016		33.1828	1730.67
	32.7111	2268		33.0828	2125.33
	32.6111	2482.67		32.9828	2312
	32.5111	2716		32.8828	2630.67
	32.4111	2916		32.7828	3000
	32.3111	2873.33		32.6828	3345.33
	32.2111	2921.33		32.5828	3640
	32.1111	2934.67		32.4828	4040
	32.0111	2932		32.3828	4208
	31.9111	2761.33		32.2828	4304
	31.8111	2388		32.1828	4120
	31.7111	2088		32.0828	3985.33
	31.6111	1748		31.9828	3816
	31.5111	1466.67		31.8828	3442.67
	31.4111	1176		31.7828	2948
	31.3111	858.667		31.6828	2461.33
	31.2111	669.333		31.5828	1973.33
	31.1111	509.333		31.4828	1553.33
	31.0111	460		31.3828	1118.67
	30.9111	338.667		31.2828	817.333
	30.8111	273.333		31.1828	657.333
	30.7111	288		31.0828	484
	30.6111	241.333		30.9828	428
	30.5111	242.667		30.8828	349.333
	30.4111	214.667		30.7828	269.333
	30.3111	220		30.6828	296
	30.2111	248		30.5828	277.333
	30.1111	190.667		30.4828	282.667
	30.0111	214.667		30.3828	258.667
	29.9111	210.667		30.2828	268
	29.8111	221.333		30.1828	269.333
	29.7111	226.667		30.0828	257.333
	29.6111	228		29.9828	250.667
	29.5111	209.333		29.8828	265.333
	29.4111	242.667		29.7828	237.333
	29.3111	220		29.6828	244
	29.2111	225.333		29.5828	229.333
	29.1111	244		29.4828	269.333
	29.0111	229.333		29.3828	268
	28.9111	233.333		29.2828	254.667
	28.8111	258.667		29.1828	276
	28.7111	236		29.0828	274.667
	28.6111	256		28.9828	240
	28.5111	260		28.8828	273.333
	28.4111	249.333		28.7828	296
	28.3111	240		28.6828	260
	28.2111	252		28.5828	268
	28.1111	269.333		28.4828	301.333
	28.0111	286.667		28.3828	254.667
	27.9111	270.667		28.2828	286.667
	27.8111	249.333		28.1828	294.667
	27.7111	258.667		28.0828	252
	27.6111	277.333		27.9828	281.333
	27.5111	249.333		27.8828	269.333
	27.4111	277.333		27.7828	262.667
	27.3111	266.667		27.6828	238.667
	27.2111	268		27.5828	270.667
	27.1111	250.667		27.4828	322.667
	27.0111	257.333		27.3828	318.667
	26.9111	270.667		27.2828	272
	26.8111	285.333		27.1828	284
	26.7111	294.667		27.0828	269.333
	26.6111	304		26.9828	261.333
	26.5111	281.333		26.8828	269.333
	26.4111	284		26.7828	273.333
	26.3111	322.667		26.6828	277.333
	26.2111	257.333		26.5828	258.667
	26.1111	270.667		26.4828	288
	26.0111	320		26.3828	260
	25.9111	284		26.2828	290.667

## Sheet: Supplementary Figure 15
	WSA-W2C@NC/S			W2C@NC/S			NC/S			Sulfur Powder
	Raman shift (cm-1)	Intensity (CPS)		Raman shift (cm-1)	Intensity (CPS)		Raman shift (cm-1)	Intensity (CPS)		Raman shift (cm-1)	Intensity (CPS)
	50.1941	95.0507		50.697	859.414		50.1941	51.5143		65.08	6537.72
	52.0399	69.9064		52.598	862.679		52.0399	52.1129		66.439	6319.93
	53.8832	59.1864		54.499	865.943		53.8832	52.563		67.797	5956.7
	55.7282	56.7476		56.398	830.232		55.7282	54.2451		69.156	5819.71
	57.5729	58.5539		58.298	800.337		57.5729	56.836		70.514	6141.05
	59.4151	62.696		60.197	769.929		59.4151	60.4108		71.873	6679.76
	61.2591	66.2984		62.095	765.233		61.2591	64.3612		73.23	7430.44
	63.1027	68.5219		63.994	771.554		63.1027	68.0989		74.588	8605
	64.9438	70.048		65.89	777.866		64.9438	70.806		75.945	9254.96
	66.7867	70.9004		67.788	784.184		66.7867	72.0117		77.303	9835.14
	68.6292	70.9195		69.684	777.158		68.6292	72.4921		78.658	11016.3
	70.4693	70.6666		71.579	768.808		70.4693	72.533		80.016	12361.9
	72.3111	70.0014		73.474	760.46		72.3111	73.0523		81.373	14653.6
	74.1525	69.5528		75.371	752.104		74.1525	73.9562		82.729	16811.6
	75.9914	68.1817		77.265	736.11		75.9914	77.3767		84.084	17755.1
	77.8321	66.3949		79.159	717.03		77.8321	82.8353		85.439	16671.9
	79.6725	64.6961		81.052	696.203		79.6725	89.9201		86.795	15328.1
	81.5103	63.5105		82.945	690.989		81.5103	98.1629		88.15	14089.1
	83.35	63.2472		84.838	677.594		83.35	105.632		89.506	12384.6
	85.1892	63.9049		86.73	661.892		85.1892	112.527		90.859	9891.35
	87.026	64.8372		88.619	653.562		87.026	118.33		92.215	7790.42
	88.8645	65.9723		90.511	636.6		88.8645	121.845		93.568	5943.56
	90.7006	66.5326		92.402	617.634		90.7006	124.401		94.922	4805.18
	92.5384	66.0985		94.293	603.104		92.5384	125.616		96.277	3993.33
	94.3758	63.9855		96.181	597.442		94.3758	126.379		97.631	3550.67
	96.2108	59.9697		98.071	591.413		96.2108	127.632		98.982	3126.32
	98.0475	55.3827		99.958	595.395		98.0475	129.585		100.336	3027.08
	99.8818	49.938		101.847	595.349		99.8818	132.204		101.689	2964.77
	101.718	46.057		103.734	592.582		101.718	135.323		103.041	2780.43
	103.551	43.389		105.622	581.595		103.551	138.331		104.395	2684.77
	105.387	43.3834		107.508	576.721		105.387	141.922		105.746	2725.94
	107.219	44.408		109.394	567.958		107.219	145.501		107.098	2676.48
	109.054	45.7393		111.279	561.268		109.054	149.655		108.449	2669.55
	110.886	47.5797		113.166	561.166		110.886	153.42		109.801	2621.92
	112.72	48.5812		115.05	557.199		112.72	157.997		111.152	2700.11
	114.553	50.0058		116.934	556.753		114.553	161.07		112.502	2613.59
	116.384	51.3296		118.818	554.536		116.384	163.21		113.854	2532.59
	118.217	52.888		120.701	562.887		118.217	163.085		115.203	2490.46
	120.047	54.1305		122.584	571.906		120.047	161.016		116.555	2403.85
	121.88	55.4387		124.464	575.419		121.88	158.139		117.904	2511.71
	123.709	57.3449		126.346	574.542		123.709	153.557		119.254	2478.81
	125.538	60.0878		128.228	586.924		125.538	149.708		120.604	2336.57
	127.369	63.4971		130.109	582.695		127.369	146		121.953	2324.01
	129.198	67.2357		131.988	589.526		129.198	142.771		123.301	2252.13
	131.028	70.5598		133.869	597.774		131.028	141.485		124.65	2421.24
	132.856	73.884		135.749	598.952		132.856	139.556		125.998	2256.64
	134.685	76.2814		137.626	594.986		134.685	136.673		127.346	2251.47
	136.512	78.3861		139.506	599.014		136.512	132.573		128.695	2305.67
	138.341	80.9694		141.383	597.044		138.341	126.61		130.043	2252.27
	140.168	82.678		143.259	600.443		140.168	119.298		131.391	2338.03
	141.994	84.4074		145.138	598.247		141.994	111.037		132.736	2364.42
	143.821	85.785		147.014	596.723		143.821	103.286		134.084	2476.22
	145.647	88.2774		148.889	596.902		145.647	98.2215		135.432	2482.22
	147.474	89.7565		150.764	601.033		147.474	94.5619		136.777	2562.51
	149.298	90.403		152.639	601.597		149.298	92.2859		138.123	2705.97
	151.122	90.2122		154.513	602.452		151.122	90.0602		139.471	2795.61
	152.948	88.487		156.387	601.125		152.948	87.8251		140.816	3004.19
	154.772	85.6978		158.26	601.255		154.772	83.3238		142.162	3348.49
	156.597	82.3307		160.134	592.631		156.597	78.1975		143.508	4020.01
	158.42	79.3437		162.006	597.546		158.42	71.8441		144.852	5281.03
	160.242	76.7372		163.879	605.369		160.242	66.3975		146.197	7838.35
	162.066	75.9026		165.749	612.254		162.066	60.8964		147.541	11995.8
	163.888	76.3445		167.62	612.414		163.888	56.5302		148.887	17175.7
	165.71	77.2769		169.492	616.975		165.71	54.2845		150.23	23890.3
	167.533	77.5267		171.36	628.775		167.533	51.4461		151.574	30934.6
	169.353	76.5852		173.231	650.108		169.353	49.1482		152.918	36723.6
	171.174	74.2934		175.099	648.666		171.174	47.1594		154.262	39326.4
	172.996	72.1947		176.969	661.701		172.996	44.5015		155.605	37412.3
	174.815	69.8997		178.836	670.227		174.815	42.2918		156.947	31472.3
	176.634	68.807		180.703	668.981		176.634	41.5025		158.291	23176.3
	178.453	69.7906		182.569	660.439		178.453	42.7463		159.633	15441.8
	180.274	72.2967		184.438	655.889		180.274	46.5973		160.975	10288.3
	182.092	75.1205		186.303	646.171		182.092	52.2167		162.318	7255.07
	183.91	78.4765		188.169	647.91		183.91	59.2569		163.66	5206.53
	185.729	81.6892		190.034	634.378		185.729	66.5449		165	4184.23
	187.546	83.3824		191.899	635.193		187.546	71.8217		166.342	3677.92
	189.363	84.8978		193.763	633.178		189.363	74.5966		167.684	3214.32
	191.179	86.3637		195.627	628.445		191.179	76.14		169.023	2931.44
	192.998	89.0883		197.488	613.727		192.998	77.6442		170.365	2700.69
	194.813	92.2373		199.351	604.918		194.813	78.6908		171.705	2533.28
	196.629	97.5796		201.214	596.081		196.629	80.9174		173.045	2418.04
	198.443	103.521		203.077	589.721		198.443	83.1839		174.385	2257.99
	200.258	108.674		204.937	584.754		200.258	86.738		175.725	2181.86
	202.074	112.189		206.798	585.428		202.074	88.1025		177.064	2176.65
	203.888	113.159		208.657	579.645		203.888	91.1401		178.404	2188.23
	205.702	111.628		210.518	576.947		205.702	93.5902		179.742	2373.5
	207.515	107.712		212.377	568.77		207.515	95.0646		181.082	2463.57
	209.328	102.893		214.235	580.447		209.328	95.3668		182.42	2611.58
	211.142	97.5997		216.095	586.202		211.142	94.6611		183.758	2957.7
	212.955	93.1928		217.952	586.079		212.955	93.3318		185.096	3391.77
	214.766	88.5365		219.809	572.51		214.766	91.7794		186.434	3754.97
	216.578	83.9052		221.666	584.252		216.578	90.7136		187.771	3839.76
	218.389	79.4939		223.522	582.716		218.389	91.3004		189.109	3365.52
	220.2	74.9276		225.378	576.272		220.2	90.3936		190.445	2937.87
	222.01	69.1629		227.233	567.63		222.01	88.8265		191.783	2768.18
	223.822	64.3783		229.088	555.976		223.822	86.7249		193.119	2648.95
	225.632	59.7967		230.943	543.452		225.632	83.5493		194.455	2716.77
	227.441	55.4606		232.797	533.443		227.441	79.6606		195.791	2563.8
	229.25	52.4171		234.649	521.48		229.25	74.7666		197.127	2569.87
	231.058	50.4362		236.503	517.547		231.058	70.3674		198.463	2366.27
	232.867	50.3415		238.356	508.203		232.867	66.6568		199.799	2374.17
	234.675	49.9668		240.207	499.175		234.675	62.7602		201.135	2267.85
	236.482	50.2899		242.059	488.159		236.482	60.4049		202.469	2365.65
	238.289	49.4849		243.91	487.679		238.289	60.9707		203.805	2246.17
	240.096	48.0555		245.761	480.093		240.096	63.3902		205.139	2336.5
	241.903	47.069		247.611	473.857		241.903	65.3212		206.473	2529.94
	243.709	46.0788		249.46	474.269		243.709	68.9496		207.807	2648.47
	245.517	45.9183		251.31	458.668		245.517	70.1289		209.141	2965.76
	247.322	46.2169		253.158	446.773		247.322	70.562		210.475	3502.54
	249.127	47.7576		255.006	438.372		249.127	69.2739		211.807	5061.57
	250.932	50.5352		256.854	429.099		250.932	69.4079		213.141	9432.81
	252.736	55.4404		258.701	437.215		252.736	71.742		214.473	15734.1
	254.54	60.9063		260.548	426.483		254.54	75.1129		215.807	19866.7
	256.344	66.9019		262.394	419.36		256.344	79.2251		217.139	28885.8
	258.147	73.3863		264.24	423.59		258.147	85.2992		218.471	49667.5
	259.95	80.3461		266.086	425.588		259.95	89.6981		219.803	60059.8
	261.753	86.5012		267.929	412.231		261.753	93.5688		221.135	45343.8
	263.555	92.9278		269.774	405.394		263.555	96.9451		222.465	25366.1
	265.357	98.9156		271.618	398.592		265.357	100.557		223.797	14140.1
	267.158	103.564		273.46	389.091		267.158	105.382		225.127	8641.85
	268.96	107.506		275.304	382.031		268.96	109.376		226.459	5700.87
	270.758	109.872		277.145	381.445		270.758	113.784		227.789	4151.43
	272.559	110.724		278.988	377.59		272.559	119.523		229.119	3415.34
	274.359	109.779		280.829	379.297		274.359	124.169		230.449	3179.06
	276.159	108.033		282.669	384.853		276.159	127.437		231.779	3087.48
	277.958	105.132		284.511	388.071		277.958	129.74		233.109	3080.51
	279.757	102.099		286.351	379.972		279.757	128.001		234.438	3099.86
	281.556	101.124		288.19	394.229		281.556	124.321		235.768	3164.37
	283.355	100.882		290.029	393.079		283.355	119.944		237.096	3136.7
	285.153	101.521		291.867	394.85		285.153	116.158		238.424	3009.28
	286.95	102.67		293.705	405.384		286.95	113.622		239.752	3054.99
	288.748	104.325		295.543	394.553		288.748	111.804		241.08	3034.82
	290.545	105.812		297.38	400.48		290.545	111.171		242.408	3182.22
	292.339	107.216		299.217	403.85		292.339	111.105		243.736	3809.92
	294.136	107.339		301.051	410.027		294.136	110.124		245.064	4692.14
	295.932	105.981		302.888	420.302		295.932	107.7		246.391	5148.88
	297.727	102.653		304.724	417.159		297.727	106.036		247.719	5424.9
	299.522	97.5306		306.557	421.256		299.522	104.88		249.045	5175.2
	301.317	90.0049		308.392	415.6		301.317	103.665		250.371	4702.98
	303.112	81.0075		310.225	401.652		303.112	103.045		251.697	3695.18
	304.904	72.1189		312.057	395.138		304.904	101.796		253.023	2979.29
	306.698	62.6593		313.891	382.871		306.698	99.6908		254.35	2530.96
	308.492	55.2678		315.723	375.465		308.492	95.7539		255.676	2274.87
	310.285	49.8575		317.554	371.698		310.285	92.013		257	2156.41
	312.078	46.9239		319.387	355.971		312.078	87.7847		258.326	2049.23
	313.868	47.2075		321.217	344.403		313.868	82.7199		259.65	2042.05
	315.66	50.0054		323.047	333.751		315.66	78.083		260.975	1919.71
	317.452	53.5589		324.877	336.481		317.452	75.3884		262.299	2014.45
	319.243	57.591		326.707	343.991		319.243	75.2343		263.623	1952.49
	321.034	61.1794		328.536	335.252		321.034	78.5151		264.947	1916.95
	322.823	63.0924		330.362	331.071		322.823	83.7491		266.271	1873.84
	324.613	64.1111		332.191	350.748		324.613	90.7576		267.596	1883.62
	326.404	65.7214		334.019	345.755		326.404	96.8904		268.918	1950.08
	328.193	67.4681		335.844	352.391		328.193	103.314		270.24	1908.85
	329.981	68.7324		337.671	354.302		329.981	108.085		271.564	1935.65
	331.77	69.9984		339.498	354.774		331.77	112.828		272.887	1909.52
	333.558	71.161		341.323	365.22		333.558	116.489		274.209	1993.06
	335.344	72.162		343.149	374.674		335.344	118.396		275.531	1940.45
	337.132	73.7231		344.972	382.256		337.132	120.422		276.854	1914.31
	338.92	76.6921		346.796	383.537		338.92	121.209		278.174	1982.76
	340.707	80.7623		348.619	381.738		340.707	119.16		279.496	1871.46
	342.492	85.0426		350.443	391.773		342.492	118.207		280.816	1862.33
	344.279	91.2107		352.266	389.068		344.279	118.856		282.139	1909.98
	346.065	96.776		354.088	397.763		346.065	119.105		283.459	1889.49
	347.849	102.937		355.909	401.191		347.849	118.948		284.779	1988.29
	349.634	109.003		357.73	400.094		349.634	118.941		286.1	1928.03
	351.42	113.8		359.551	413.202		351.42	118.882		287.42	1901.85
	353.202	117.086		361.372	417.229		353.202	120.517		288.738	1904.08
	354.987	118.534		363.19	412.71		354.987	122.414		290.059	1900.63
	356.769	116.8		365.009	421.928		356.769	123.706		291.377	1967.3
	358.553	115.67		366.829	434.732		358.553	125.59		292.697	1891.82
	360.336	114.736		368.646	452.465		360.336	125.279		294.016	1947.13
	362.117	112.822		370.465	457.291		362.117	124.761		295.334	1996.78
	363.9	110.222		372.281	455.994		363.9	124.55		296.652	1962.99
	365.683	107.424		374.099	462.481		365.683	123.579		297.971	2012.66
	367.463	104.251		375.914	470.602		367.463	122.948		299.289	2014.91
	369.244	101.206		377.731	464.647		369.244	119.61		300.607	1988.7
	371.024	98.8372		379.546	464.837		371.024	117.547		301.924	2009.92
	372.805	96.9514		381.361	461.739		372.805	114.961		303.24	1974.21
	374.583	95.5441		383.175	466.697		374.583	112.822		304.559	2012.53
	376.364	95.2385		384.989	472.164		376.364	113.045		305.875	1990.1
	378.144	95.8666		386.802	472.743		378.144	116.167		307.191	1956.26
	379.922	98.3198		388.615	468.263		379.922	119.919		308.508	1971.8
	381.701	100.067		390.428	472.685		381.701	125.515		309.824	1972.15
	383.478	103.842		392.24	472.609		383.478	130.26		311.139	2042.8
	385.256	107.275		394.052	471.851		385.256	134.17		312.455	1993.75
	387.033	110.769		395.861	471.612		387.033	137.667		313.771	1975.09
	388.811	113.941		397.673	478.727		388.811	140.242		315.086	1920.3
	390.586	115.74		399.484	477.387		390.586	142.151		316.4	1962.47
	392.364	116.11		401.292	482.989		392.364	144.151		317.715	1987.54
	394.138	116.577		403.102	486.71		394.138	146.2		319.029	1976.47
	395.915	115.095		404.91	489.112		395.915	147.715		320.344	1965.41
	397.689	114.166		406.719	498.005		397.689	151.524		321.658	1954.33
	399.465	112.583		408.526	507.942		399.465	154.107		322.971	1998.45
	401.239	110.804		410.333	508.814		401.239	156.673		324.285	1947.41
	403.014	110.75		412.139	509.102		403.014	157.241		325.598	1968.69
	404.787	111.649		413.945	506.211		404.787	156.071		326.912	1881.44
	406.559	112.917		415.753	503.342		406.559	155.288		328.225	1973.19
	408.333	114.587		417.558	497.975		408.333	152.482		329.537	1969.73
	410.105	116.436		419.363	494.22		410.105	150.098		330.85	1909.11
	411.879	117.765		421.166	490.286		411.879	147.403		332.162	1907.54
	413.65	117.749		422.97	488.468		413.65	145.078		333.473	1955.52
	415.423	117.483		424.774	487.272		415.423	142.9		334.785	1936.8
	417.193	116.294		426.577	495.532		417.193	140.739		336.096	1860.88
	418.963	116.089		428.378	489.304		418.963	137.815		337.408	1920.32
	420.735	115.215		430.181	476.913		420.735	136.66		338.719	1911.12
	422.504	115.916		431.982	472.739		422.504	135.326		340.029	1953.42
	424.276	115.932		433.784	467.082		424.276	134.986		341.34	1890.8
	426.044	115.239		435.583	450.716		426.044	132.285		342.65	1914.03
	427.813	113.447		437.385	442.248		427.813	129.897		343.961	1943
	429.583	110.724		439.184	443.694		429.583	127.54		345.27	2008.25
	431.35	105.925		440.982	436.038		431.35	125.088		346.58	1939.86
	433.118	101.358		442.78	426.444		433.118	122.994		347.889	1911.56
	434.887	96.9482		444.58	418.482		434.887	118.434		349.197	1929.08
	436.654	94.0537		446.378	407.776		436.654	115.005		350.508	1942.79
	438.42	91.8197		448.175	406.427		438.42	111.677		351.816	1874.35
	440.188	90.3585		449.97	402.618		440.188	110.377		353.125	1910.99
	441.954	90.0937		451.766	395.209		441.954	109.739		354.432	1834.87
	443.719	89.8328		453.563	386.936		443.719	108.775		355.74	1967.1
	445.484	88.6075		455.358	380.331		445.484	108.089		357.049	1977
	447.251	86.7468		457.154	382.75		447.251	106.694		358.355	1960.14
	449.015	84.0869		458.947	379.964		449.015	105.571		359.662	1887.8
	450.779	80.5879		460.742	377.818		450.779	106.727		360.971	1928.31
	452.545	76.5881		462.534	371.306		452.545	109.103		362.277	1984.13
	454.308	74.1516		464.328	371.101		454.308	112.938		363.584	1942.38
	456.071	71.8306		466.12	373.039		456.071	116.973		364.891	2051.82
	457.833	70.4266		467.911	382.75		457.833	119.653		366.195	1987.09
	459.598	69.7018		469.704	394.259		459.598	119.824		367.502	2021.9
	461.36	70.3214		471.494	391.087		461.36	117.631		368.809	2012.68
	463.121	72.3334		473.285	398.121		463.121	114.488		370.113	2120.29
	464.883	74.1378		475.075	404.396		464.883	109.296		371.418	2076.61
	466.643	75.7492		476.864	418.279		466.643	105.17		372.723	2130.62
	468.406	77.6588		478.653	426.789		468.406	101.204		374.027	2067.75
	470.166	78.3088		480.442	434.205		470.166	99.0889		375.332	2123.7
	471.926	79.3932		482.231	444.378		471.926	99.6606		376.637	2139.41
	473.686	80.0011		484.017	446.72		473.686	100.682		377.941	2065.01
	475.445	80.0049		485.804	454.222		475.445	103.355		379.244	2055.78
	477.206	79.8868		487.592	455.619		477.206	104.831		380.549	2123.27
	478.965	80.6647		489.377	462.99		478.965	106.441		381.852	2165.85
	480.723	82.2796		491.164	464.912		480.723	107.504		383.156	2143.2
	482.481	84.5481		492.948	466.805		482.481	109.717		384.459	2174.28
	484.238	86.7639		494.734	465.956		484.238	114.145		385.762	2163.15
	485.995	89.5504		496.518	472.933		485.995	119.453		387.064	2127.05
	487.752	92.7873		498.301	470.397		487.752	124.994		388.365	2198.47
	489.511	95.3999		500.084	476.613		489.511	131.258		389.668	2196.93
	491.267	98.9838		501.869	478.219		491.267	135.821		390.969	2178.11
	493.023	104.964		503.651	475.167		493.023	139.496		392.271	2159.28
	494.778	111.766		505.433	470.291		494.778	142.502		393.572	2176.95
	496.534	118.925		507.214	471.803		496.534	145.047		394.873	2256.12
	498.288	124.325		508.994	476.286		498.288	147.534		396.174	2173.87
	500.043	126.569		510.774	486.2		500.043	150.9		397.475	2237.69
	501.797	126.573		512.555	487.577		501.797	153.843		398.775	2151.56
	503.551	123.207		514.335	480.333		503.551	155.929		400.076	2151.94
	505.304	118.936		516.113	475.368		505.304	157.46		401.377	2183.09
	507.057	113.845		517.892	480.73		507.057	159.336		402.676	2181.55
	508.81	110.04		519.67	491.436		508.81	160.453		403.975	2268.51
	510.563	110.308		521.448	481.008		510.563	161.716		405.275	2276.61
	512.315	113.817		523.225	487.256		512.315	163.335		406.574	2336.67
	514.067	119.249		525.003	487.099		514.067	167.954		407.873	2383.29
	515.82	124.627		526.779	480.667		515.82	173.848		409.172	2347.12
	517.571	129.048		528.554	482.755		517.571	180.916		410.469	2542.04
	519.322	131.216		530.329	477.925		519.322	185.666		411.768	2517.44
	521.073	130.887		532.104	480.348		521.073	188.396		413.066	2508.25
	522.821	127.692		533.878	469.494		522.821	188.363		414.363	2527.96
	524.571	124.221		535.652	466.84		524.571	185.187		415.66	2661.37
	526.32	122.887		537.426	459.731		526.32	180.525		416.959	2683.04
	528.069	122.32		539.199	464.497		528.069	174.774		418.256	2723.99
	529.818	122.825		540.972	452.435		529.818	168.264		419.553	2871.01
	531.566	123.521		542.742	450.166		531.566	161.673		420.848	2935.15
	533.315	122.429		544.515	444.559		533.315	155.164		422.145	3089.97
	535.062	119.97		546.285	431.72		535.062	149.623		423.441	3281.5
	536.81	114.078		548.056	424.621		536.81	147.089		424.736	3446.08
	538.557	107.756		549.825	421.274		538.557	147.438		426.033	3570.19
	540.304	101.366		551.596	424.411		540.304	150.182		427.328	3806.3
	542.05	95.8502		553.365	423.145		542.05	154.282		428.623	4139.01
	543.796	93.4118		555.133	427.06		543.796	158.502		429.918	4377.23
	545.542	93.2163		556.901	415.37		545.542	165.237		431.213	4490
	547.288	95.755		558.67	420.507		547.288	171.605		432.508	4689.74
	549.031	97.3757		560.438	432.278		549.031	179.049		433.803	4993.86
	550.775	97.2649		562.204	432.262		550.775	183.14		435.096	5263.31
	552.52	95.0733		563.971	427.804		552.52	185.184		436.391	5683.59
	554.264	91.6827		565.735	432.394		554.264	183.115		437.684	6100.15
	556.008	87.5932		567.501	418.282		556.008	178.475		438.977	6224.94
	557.751	84.3205		569.266	417.152		557.751	172.005		440.27	6040.41
	559.494	83.6061		571.031	423.36		559.494	165.92		441.563	5418.76
	561.235	84.5016		572.794	424.874		561.235	159.276		442.855	4508.68
	562.978	87.1613		574.558	420.72		562.978	154.017		444.148	3588.62
	564.72	91.6001		576.32	420.228		564.72	150.708		445.441	3180.98
	566.461	95.6079		578.084	414.672		566.461	149.393		446.732	2883.51
	568.203	98.9348		579.846	412.121		568.203	151.912		448.025	2645.94
	569.942	102.812		581.607	422.152		569.942	157.328		449.316	2543.8
	571.683	104.302		583.367	413.98		571.683	164.247		450.607	2474.54
	573.423	106.334		585.128	414.449		573.423	170.583		451.898	2546.62
	575.163	107.834		586.89	418.036		575.163	175.77		453.189	2605.18
	576.903	112.745		588.649	425.72		576.903	177.617		454.48	2642.44
	578.641	119.313		590.407	437.307		578.641	177.734		455.771	2737.85
	580.38	125.878		592.166	445.564		580.38	176.559		457.061	2972.82
	582.119	129.973		593.924	455.71		582.119	174.946		458.352	3151.66
	583.857	129.758		595.682	461.072		583.857	174.437		459.641	3607.79
	585.593	126.887		597.44	466.986		585.593	172.96		460.93	4310.32
	587.331	120.58		599.196	463.333		587.331	171.365		462.219	4923.9
	589.068	113.97		600.953	471.806		589.068	167.548		463.51	5954.71
	590.803	107.744		602.708	478.496		590.803	165.431		464.797	7428.2
	592.54	103.768		604.465	471.812		592.54	162.109		466.086	9362.06
	594.277	101.572		606.219	464.783		594.277	158.382		467.375	11909.8
	596.013	102.073		607.973	449.087		596.013	154.923		468.662	14893.3
	597.747	103.159		609.729	442.214		597.747	153.519		469.951	19223.1
	599.482	104.175		611.482	441.758		599.482	153.002		471.238	26907.8
	601.217	105.379		613.235	433.324		601.217	155.302		472.525	34816.5
	602.95	106.434		614.987	423.713		602.95	158.666		473.814	37355.4
	604.685	105.363		616.74	409.524		604.685	163.218		475.102	32079.7
	606.419	101.693		618.491	396.909		606.419	167.594		476.387	23639
	608.151	99.7416		620.241	396.292		608.151	169.518		477.674	16565.3
	609.884	97.0174		621.992	396.689		609.884	170.754		478.961	11913
	611.615	98.2698		623.743	401.09		611.615	171.997		480.246	8662.71
	613.348	100.62		625.494	392.788		613.348	173.219		481.533	6669.27
	615.081	103.091		627.242	399.46		615.081	174.51		482.818	5488.04
	616.811	104.17		628.992	399.866		616.811	177.422		484.104	4572.87
	618.543	103.415		630.739	406.323		618.543	179.876		485.389	3914.17
	620.274	101.226		632.486	407.913		620.274	179.768		486.674	3648.29
	622.003	99.4328		634.235	418.866		622.003	178.696		487.959	3423.18
	623.734	99.9195		635.982	428.493		623.734	177.352		489.244	3320.61
	625.463	101.58		637.728	434.348		625.463	176.345		490.529	3108.99
	627.193	104.336		639.474	446.113		627.193	175.82		491.813	2912.88
	628.921	107.986		641.219	459.457		628.921	177.141		493.096	2802.38
	630.65	111.037		642.964	471.097		630.65	178.867		494.381	2721.06
	632.377	113.445		644.709	485.037		632.377	181.366		495.664	2608.55
	634.106	116.87		646.453	481.179		634.106	183.419		496.947	2723.96
	635.833	118.651		648.198	491.081		635.833	185.533		498.23	2562.69
	637.561	118.777		649.939	496.777		637.561	186.807		499.514	2557.29
	639.289	116.982		651.683	509.861		639.289	187.023		500.795	2507.05
	641.014	113.515		653.426	511.8		641.014	186.196		502.078	2511.38
	642.742	108.276		655.167	500.22		642.742	185.806		503.359	2443.57
	644.467	103.464		656.909	497.925		644.467	184.054		504.643	2442.04
	646.191	101.36		658.649	495.373		646.191	182.103		505.924	2448.32
	647.917	96.9015		660.389	485.777		647.917	181.398		507.205	2280.94
	649.641	93.2287		662.129	494.958		649.641	181.516		508.486	2380.87
	651.367	87.03		663.87	486.782		651.367	180.393		509.768	2312.97
	653.09	79.8924		665.609	489.878		653.09	178.105		511.049	2356.32
	654.815	73.8874		667.347	486.777		654.815	175.074		512.328	2327.45
	656.538	69.8546		669.085	487.36		656.538	171.53		513.609	2394.25
	658.262	66.7229		670.823	481.696		658.262	167.032		514.889	2379.04
	659.984	65.8054		672.559	478.022		659.984	165.056		516.17	2438.06
	661.708	66.4982		674.296	484.919		661.708	164.578		517.449	2342.75
	663.429	67.7695		676.032	489.182		663.429	164.46		518.729	2349.02
	665.15	70.461		677.767	485.336		665.15	163.783		520.008	2271.24
	666.872	75.8172		679.503	485.634		666.872	162.787		521.287	2328.33
	668.593	82.2407		681.237	490.067		668.593	163.326		522.566	2330.69
	670.313	89.3327		682.972	496.058		670.313	164.832		523.844	2338.92
	672.034	95.9806		684.705	504.282		672.034	166.313		525.123	2339.33
	673.754	99.7476		686.438	508.428		673.754	167.676		526.4	2324.09
	675.475	101.476		688.173	509.015		675.475	169.045		527.68	2304.93
	677.193	103.686		689.905	526.753		677.193	169.414		528.957	2358.17
	678.912	106.963		691.637	531.003		678.912	171.02		530.234	2288.11
	680.632	110.097		693.368	534.488		680.632	173.202		531.512	2339.41
	682.35	114.087		695.099	535.097		682.35	173.522		532.789	2263.46
	684.067	118.556		696.83	538.391		684.067	174.613		534.064	2324.56
	685.786	121.534		698.561	555.215		685.786	174.335		535.342	2283.83
	687.503	125.927		700.289	560.026		687.503	172.299		536.617	2295.99
	689.219	130.071		702.019	568.753		689.219	168.601		537.895	2257.2
	690.937	133.604		703.748	590.552		690.937	165.286		539.17	2236.04
	692.653	136.387		705.475	605.665		692.653	164.06		540.445	2297.19
	694.368	138.158		707.204	622.204		694.368	164.688		541.721	2283.86
	696.083	138.135		708.931	624.004		696.083	165.431		542.996	2272.5
	697.8	138.647		710.657	638.123		697.8	166.081		544.271	2343.49
	699.515	139.933		712.383	646.38		699.515	166.314		545.547	2330.17
	701.229	140.712		714.11	647.431		701.229	166.302		546.82	2361.97
	702.943	141.718		715.835	656.582		702.943	165.198		548.096	2309.4
	704.658	141.477		717.56	651.941		704.658	164.256		549.369	2360.83
	706.371	139.426		719.285	652.995		706.371	164.239		550.643	2345.54
	708.084	135.771		721.009	650.298		708.084	163.783		551.916	2369.5
	709.797	131.586		722.733	647.415		709.797	163.022		553.189	2364.02
	711.509	126.865		724.454	647.285		711.509	162.918		554.463	2397.82
	713.223	122.635		726.177	645.715		713.223	164.799		555.736	2298.07
	714.934	119.248		727.9	641.854		714.934	166.574		557.01	2324
	716.645	116.507		729.621	637.654		716.645	168.632		558.281	2232.06
	718.356	112.977		731.343	637.354		718.356	169.747		559.555	2381.8
	720.067	110.332		733.063	631.689		720.067	168.376		560.826	2309.49
	721.779	109.781		734.783	629.191		721.779	166.94		562.098	2304
	723.489	109.86		736.504	623.839		723.489	164.796		563.371	2231.65
	725.198	110.652		738.223	625.431		725.198	164.315		564.643	2265.47
	726.908	111.912		739.941	632.422		726.908	164.853		565.912	2265.86
	728.617	112.824		741.66	627.579		728.617	165.038		567.184	2270.19
	730.325	113.793		743.378	633.556		730.325	164.06		568.455	2256.82
	732.034	113.626		745.095	640.514		732.034	160.66		569.725	2296.57
	733.741	111.97		746.813	645.766		733.741	156.899		570.996	2255.63
	735.451	109.346		748.529	652.558		735.451	153.71		572.266	2173.34
	737.158	106.057		750.244	657.737		737.158	153.6		573.535	2285.95
	738.865	101.575		751.96	672.042		738.865	155.133		574.805	2235.15
	740.572	97.5786		753.676	672.734		740.572	156.015		576.074	2227.66
	742.278	94.2045		755.39	667.915		742.278	157.146		577.344	2259.57
	743.984	91.7222		757.105	672.467		743.984	157.083		578.613	2238.29
	745.69	89.9828		758.818	676.125		745.69	157.626		579.883	2258.38
	747.396	89.2095		760.531	678.446		747.396	156.529		581.15	2260.75
	749.101	88.5987		762.245	682.966		749.101	154.254		582.42	2251.28
	750.805	87.099		763.958	690.858		750.805	151.309		583.688	2273.36
	752.51	85.0068		765.669	702.599		752.51	147.87		584.955	2220.51
	754.214	85.34		767.381	705.528		754.214	143.853		586.223	2236.68
	755.918	86.4706		769.092	714.559		755.918	141.378		587.49	2304.14
	757.621	88.77		770.802	720.405		757.621	139.866		588.758	2322.3
	759.324	92.2402		772.511	713.411		759.324	139.835		590.025	2281.26
	761.027	94.998		774.221	711.048		761.027	139.882		591.291	2224.42
	762.73	97.1877		775.931	706.239		762.73	139.167		592.559	2240.6
	764.432	97.6096		777.638	699.355		764.432	137.351		593.824	2258.76
	766.134	97.0111		779.347	707.765		766.134	135.68		595.092	2278.9
	767.835	96.2941		781.054	708.199		767.835	135.986		596.357	2301.02
	769.536	95.7501		782.763	704.407		769.536	137.918		597.623	2275.74
	771.237	96.2566		784.469	705.216		771.237	142.273		598.889	2254.4
	772.938	98.6421		786.175	702.228		772.938	145.135		600.154	2298.27
	774.638	102.334		787.88	703.57		774.638	147.978		601.418	2187.99
	776.338	106.576		789.587	695.077		776.338	149.092		602.684	2281.28
	778.037	111.491		791.292	684.558		778.037	149.924		603.947	2287.61
	779.737	116.432		792.997	678.997		779.737	151.871		605.213	2339.42
	781.436	118.92		794.699	660.703		781.436	153.189		606.477	2270.6
	783.134	120.209		796.403	652.463		783.134	155.772		607.74	2276.93
	784.831	121.34		798.107	639.778		784.831	156.204		609.004	2303.05
	786.529	123.711		799.81	637.655		786.529	155.957		610.268	2362.81
	788.226	126.381		801.511	626.535		788.226	155.316		611.531	2270.2
	789.924	130.889		803.213	618.771		789.924	155.479		612.795	2373.53
	791.621	136.752		804.914	619.734		791.621	154.925		614.057	2346.23
	793.317	141.289		806.616	625.792		793.317	156.414		615.32	2421.88
	795.014	143.742		808.315	623.519		795.014	158.584		616.582	2384.67
	796.708	144.665		810.015	623.137		796.708	161.031		617.844	2377.16
	798.404	143.413		811.714	622.984		798.404	164.875		619.107	2298.32
	800.099	140.752		813.412	615.043		800.099	168.245		620.369	2334.39
	801.794	136.528		815.111	625.311		801.794	172.336		621.631	2360.57
	803.489	132.08		816.809	641.724		803.489	174.864		622.891	2343.13
	805.184	127.469		818.507	644.73		805.184	176.358		624.152	2365.35
	806.876	123.36		820.204	655.208		806.876	174.821		625.414	2328.08
	808.57	120.642		821.901	657.06		808.57	173.398		626.674	2300.72
	810.263	119.275		823.596	670.295		810.263	170.714		627.936	2320.96
	811.956	118.38		825.292	680.043		811.956	169.739		629.195	2372.95
	813.647	118.135		826.989	691.392		813.647	166.831		630.455	2341.61
	815.34	118.343		828.682	706.106		815.34	164.446		631.715	2393.62
	817.032	119.257		830.376	708.042		817.032	160.763		632.975	2368.23
	818.724	119.208		832.071	717.989		818.724	156.187		634.234	2301.13
	820.414	119.939		833.764	728.901		820.414	152.577		635.492	2343.24
	822.105	121.07		835.457	745.174		822.105	149.362		636.752	2371.45
	823.796	121.101		837.149	756.497		823.796	146.932		638.01	2330.14
	825.487	120.192		838.841	758.61		825.487	146.846		639.27	2356.38
	827.175	118.988		840.533	773.842		827.175	148.629		640.527	2324.99
	828.865	117.808		842.224	775.376		828.865	150.702		641.785	2237.94
	830.555	117.861		843.915	790.051		830.555	153.401		643.043	2303.93
	832.242	118.165		845.604	811.895		832.242	155.931		644.301	2346.08
	833.931	119.73		847.294	830.913		833.931	156.571		645.559	2314.67
	835.62	120.341		848.984	844.486		835.62	156.478		646.816	2332.98
	837.306	121.18		850.672	857.25		837.306	154.587		648.072	2277.68
	838.994	122.339		852.361	872.347		838.994	153.309		649.33	2333.79
	840.682	123.912		854.048	874.545		840.682	150.618		650.586	2401.85
	842.368	126.287		855.735	890.525		842.368	149.633		651.842	2362.46
	844.055	129.008		857.421	902.229		844.055	148.138		653.098	2368.84
	845.742	131.209		859.108	908.747		845.742	148.302		654.354	2423.01
	847.426	133.548		860.795	917.871		847.426	148.072		655.609	2381.61
	849.112	136.743		862.479	915.866		849.112	148.974		656.865	2421.86
	850.796	140.664		864.164	929.683		850.796	149.138		658.121	2330.65
	852.482	144.121		865.849	937.281		852.482	151.419		659.375	2364.92
	854.167	146.894		867.534	932.916		854.167	153.823		660.631	2367.32
	855.85	148.469		869.218	941.145		855.85	156.254		661.885	2435.5
	857.535	149.36		870.9	936.549		857.535	157.692		663.139	2423.96
	859.217	150.111		872.584	943.317		859.217	158.289		664.393	2346.62
	860.901	149.206		874.265	950.154		860.901	156.999		665.646	2386.91
	862.583	147.524		875.948	954.987		862.583	155.621		666.9	2387.33
	864.266	144.898		877.629	941.875		864.266	154.057		668.154	2393.73
	865.947	142.876		879.309	944.351		865.947	152.601		669.408	2398.13
	867.63	140.967		880.989	948.246		867.63	151.092		670.66	2368.62
	869.311	138.664		882.669	950.904		869.311	151.533		671.914	2426.9
	870.993	138.087		884.35	963.412		870.993	153.246		673.166	2383.41
	872.672	138.127		886.028	969.571		872.672	155.737		674.418	2429.74
	874.354	140.286		887.706	971.063		874.354	158.416		675.67	2426.17
	876.033	142.824		889.385	970.637		876.033	160.881		676.922	2390.64
	877.714	144.108		891.063	974.449		877.714	161.217		678.174	2435
	879.393	145.773		892.739	967.349		879.393	160.267		679.426	2441.42
	881.073	148.464		894.417	964.862		881.073	157.853		680.678	2369.9
	882.751	149.889		896.094	969.34		882.751	155.783		681.928	2386.3
	884.43	151.151		897.769	969.142		884.43	154.515		683.18	2386.72
	886.108	151.472		899.444	980.814		886.108	154.528		684.43	2387.13
	887.787	150.096		901.12	967.92		887.787	155.064		685.68	2339.55
	889.463	147.738		902.794	961.179		889.463	156.476		686.932	2461.96
	891.14	145.401		904.468	969.516		891.14	157.734		688.182	2352.37
	892.818	143.498		906.141	970.009		892.818	159.122		689.43	2430.8
	894.493	141.818		907.814	966.378		894.493	160.882		690.68	2445.23
	896.171	141.272		909.487	983.272		896.171	163.038		691.93	2337.58
	897.846	143.342		911.159	982.856		897.846	165.332		693.18	2432.06
	899.521	148.094		912.83	997.175		899.521	167.005		694.428	2478.53
	901.197	155.05		914.502	990.984		901.197	169.163		695.676	2456.94
	902.871	162.351		916.173	991.092		902.871	171.507		696.926	2483.4
	904.547	168.253		917.842	1000.21		904.547	173.608		698.174	2449.77
	906.221	171.258		919.513	1010.25		906.221	174.868		699.422	2506.29
	907.894	170.44		921.182	1021.51		907.894	174.378		700.67	2448.62
	909.569	166.823		922.85	1030.64		909.569	170.819		701.916	2328.8
	911.241	162.678		924.52	1031.09		911.241	166.677		703.164	2489.56
	912.914	157.797		926.188	1036.6		912.914	162.587		704.412	2445.88
	914.586	154.176		927.855	1028.56		914.586	158.444		705.658	2462.35
	916.259	152.67		929.523	1037.53		916.259	157.034		706.904	2372.53
	917.931	152.959		931.189	1035.27		917.931	158.128		708.152	2473.23
	919.602	153.827		932.854	1029.77		919.602	160.839		709.398	2421.5
	921.274	156.609		934.52	1029.28		921.274	163.799		710.645	2419.91
	922.945	158.624		936.186	1022.23		922.945	165.335		711.891	2402.27
	924.615	159.369		937.852	1024.95		924.615	165.425		713.137	2474.94
	926.285	158.559		939.515	1026.94		926.285	163.904		714.381	2479.39
	927.956	158.117		941.18	1017.14		927.956	160.987		715.627	2445.68
	929.625	159.503		942.842	1019.98		929.625	157.752		716.871	2450.12
	931.294	162.658		944.505	1036.04		931.294	152.547		718.117	2442.51
	932.963	166.768		946.167	1043.8		932.963	146.072		719.361	2511.24
	934.633	172.286		947.831	1056.5		934.633	142.037		720.605	2469.48
	936.301	177.711		949.492	1062.18		936.301	138.776		721.85	2469.9
	937.968	182.261		951.153	1069.05		937.968	137.599		723.094	2498.47
	939.636	184.404		952.814	1073.86		939.636	135.867		724.338	2500.92
	941.303	186.186		954.474	1068.22		941.303	133.107		725.58	2420.92
	942.971	187.692		956.133	1085.94		942.971	130.253		726.824	2527.93
	944.638	189.055		957.793	1094.32		944.638	128.651		728.068	2419.75
	946.304	193.013		959.452	1101.73		946.304	127.649		729.311	2428.21
	947.969	200.027		961.109	1105.77		947.969	130.244		730.553	2424.61
	949.635	205.549		962.768	1102.87		949.635	133.646		731.795	2431.06
	951.3	212.766		964.425	1100.05		951.3	136.385		733.037	2503.95
	952.967	218.544		966.082	1107.49		952.967	139.801		734.279	2502.37
	954.631	223.963		967.74	1090.27		954.631	141.07		735.521	2541.06
	956.295	227.369		969.395	1096.07		956.295	142.963		736.764	2446.84
	957.959	232.734		971.051	1094.84		957.959	145.234		738.004	2406.98
	959.623	238.396		972.706	1100.85		959.623	147.829		739.246	2500.07
	961.286	246.83		974.361	1096		961.286	151.774		740.486	2522.67
	962.949	256.365		976.015	1093.36		962.949	154.505		741.727	2432.42
	964.612	266.502		977.668	1100.74		964.612	157.345		742.969	2448.96
	966.274	276.684		979.322	1105.96		966.274	161.02		744.209	2455.43
	967.936	283.596		980.975	1116.59		967.936	162.505		745.449	2433.68
	969.598	286.138		982.627	1130.57		969.598	164.194		746.688	2500.65
	971.259	286.608		984.28	1150.74		971.259	166.421		747.928	2480.91
	972.922	286.68		985.931	1158.78		972.922	167.673		749.168	2485.37
	974.583	287.785		987.581	1181.17		974.583	169.974		750.406	2374.83
	976.243	290.385		989.233	1192.04		976.243	174.963		751.646	2439.82
	977.903	296.944		990.883	1223.4		977.903	181.353		752.885	2496.76
	979.563	305.654		992.533	1233.87		979.563	190.062		754.123	2503.24
	981.223	314.706		994.182	1252.03		981.223	197.517		755.361	2525.89
	982.882	324.04		995.831	1269.73		982.882	202.721		756.6	2498.05
	984.541	334.215		997.479	1275.24		984.541	207.035		757.838	2456.07
	986.2	340.103		999.126	1286.73		986.2	206.848		759.076	2432.25
	987.858	346.088		1000.77	1303.01		987.858	205.995		760.313	2529.65
	989.516	350.208		1002.42	1320.95		989.516	206.237		761.551	2491.69
	991.172	357.617		1004.07	1333.32		991.172	207.123		762.787	2524.46
	992.829	363.585		1005.71	1347.62		992.829	209.264		764.023	2532.99
	994.486	371.479		1007.36	1363.39		994.486	210.138		765.262	2557.69
	996.143	376.745		1009	1388.11		996.143	209.845		766.498	2523.75
	997.799	382.475		1010.65	1408.81		997.799	209.092		767.734	2590.93
	999.455	386.333		1012.29	1419.33		999.455	205.916		768.971	2459.89
	1001.11	389.401		1013.94	1438.85		1001.11	202.861		770.205	2434.01
	1002.77	396.06		1015.58	1450.82		1002.77	199.368		771.441	2525.5
	1004.42	404.018		1017.22	1470.46		1004.42	193.942		772.676	2505.69
	1006.08	415.207		1018.87	1491.72		1006.08	189.997		773.912	2548.64
	1007.73	429.355		1020.51	1509.8		1007.73	187.331		775.146	2504.53
	1009.38	446.098		1022.15	1529.14		1009.38	186.635		776.381	2430.04
	1011.04	464.299		1023.79	1555.59		1011.04	185.844		777.615	2562.11
	1012.69	481.162		1025.43	1591.6		1012.69	185.796		778.85	2513.93
	1014.34	496.056		1027.07	1617.48		1014.34	183.442		780.084	2536.66
	1016	509.666		1028.71	1640.6		1016	183.192		781.318	2541.15
	1017.65	520.451		1030.35	1663.32		1017.65	181.896		782.553	2503.08
	1019.3	529.704		1031.99	1667.93		1019.3	183.27		783.785	2513.64
	1020.95	541.43		1033.63	1686.32		1020.95	186.628		785.02	2574.9
	1022.61	550.938		1035.26	1698.92		1022.61	190.443		786.252	2498.29
	1024.26	563.315		1036.9	1704.44		1024.26	194.796		787.484	2592.02
	1025.91	575.589		1038.54	1717.35		1025.91	197.723		788.717	2539.72
	1027.56	590.356		1040.18	1739.01		1027.56	199.95		789.949	2509.73
	1029.21	603.836		1041.81	1742.08		1029.21	201.787		791.182	2648.15
	1030.86	619.835		1043.45	1750.36		1030.86	203.698		792.414	2524.8
	1032.51	636.674		1045.08	1760.66		1032.51	205.732		793.646	2602.38
	1034.16	657.333		1046.72	1760.39		1034.16	208.087		794.877	2537.86
	1035.8	677.101		1048.35	1767.23		1035.8	209.344		796.109	2615.46
	1037.45	696.845		1049.98	1777.05		1037.45	212.014		797.34	2589.51
	1039.1	715.815		1051.62	1785.74		1039.1	217.283		798.57	2656.99
	1040.75	730.107		1053.25	1793.8		1040.75	223.992		799.801	2608.69
	1042.4	740.406		1054.88	1790.63		1042.4	232.413		801.031	2558.33
	1044.05	747.307		1056.52	1814.18		1044.05	242.462		802.262	2583.17
	1045.69	754.32		1058.15	1832.28		1045.69	253.862		803.492	2652.72
	1047.34	761.334		1059.78	1844.67		1047.34	264.915		804.723	2645.05
	1048.98	767.64		1061.41	1857.75		1048.98	276.409		805.951	2631.27
	1050.63	774.245		1063.04	1884.04		1050.63	286.313		807.182	2680.54
	1052.28	782.931		1064.67	1895.63		1052.28	296.41		808.41	2762.36
	1053.92	790.807		1066.3	1903.72		1053.92	302.853		809.641	2677.39
	1055.57	799.192		1067.93	1921.84		1055.57	308.422		810.869	2645.3
	1057.21	810.431		1069.56	1939.56		1057.21	311.39		812.098	2749.55
	1058.86	819.525		1071.18	1955.43		1058.86	314.849		813.326	2690.99
	1060.5	830.837		1072.81	1979.51		1060.5	318.668		814.553	2671.1
	1062.14	842.261		1074.44	2003.05		1062.14	324.407		815.781	2689.88
	1063.79	855.717		1076.07	2020.41		1063.79	331.423		817.01	2822.73
	1065.43	870.094		1077.69	2042.43		1065.43	337.166		818.236	2780.44
	1067.07	884.028		1079.32	2069.06		1067.07	343.013		819.465	2842.04
	1068.72	898.085		1080.94	2088.83		1068.72	348.33		820.691	2807.89
	1070.36	909.994		1082.57	2105.81		1070.36	355.237		821.918	2790.03
	1072	916.089		1084.19	2123.35		1072	363.535		823.145	2867.97
	1073.64	921.089		1085.81	2140.37		1073.64	373.575		824.371	2715.56
	1075.28	926.557		1087.44	2167.25		1075.28	384.082		825.598	2760.89
	1076.92	935.589		1089.06	2194.96		1076.92	392.388		826.824	2861.29
	1078.56	948.881		1090.68	2203.92		1078.56	400.79		828.049	2816.91
	1080.21	965.535		1092.31	2225.51		1080.21	409.361		829.275	2680.71
	1081.84	984.476		1093.93	2234.08		1081.84	417.579		830.5	2805.64
	1083.48	1000.93		1095.55	2260.38		1083.48	424.149		831.727	2704.08
	1085.12	1014.89		1097.17	2277.79		1085.12	429.622		832.951	2741.29
	1086.76	1027.26		1098.79	2285.95		1086.76	434.37		834.176	2719.31
	1088.4	1038.68		1100.41	2289.26		1088.4	441.01		835.4	2752.45
	1090.04	1049.44		1102.03	2302.83		1090.04	449.462		836.625	2714.12
	1091.68	1059.02		1103.65	2302.49		1091.68	460.946		837.85	2841.22
	1093.32	1071.36		1105.27	2322.05		1093.32	473.105		839.072	2776.34
	1094.95	1083.77		1106.88	2350.62		1094.95	487.544		840.297	2797.25
	1096.59	1099.15		1108.5	2385.61		1096.59	501.923		841.52	2814.08
	1098.23	1116.53		1110.12	2420.59		1098.23	516.845		842.744	2849.32
	1099.86	1132.86		1111.73	2455.08		1099.86	533.33		843.967	2827.32
	1101.5	1150.94		1113.35	2490.27		1101.5	551.725		845.189	2731.71
	1103.13	1164.92		1114.96	2515.58		1103.13	575.21		846.412	2813.98
	1104.77	1180.69		1116.58	2546.73		1104.77	597.888		847.635	2888.1
	1106.41	1197.03		1118.19	2583.88		1106.41	620.114		848.857	2796.54
	1108.04	1213.58		1119.81	2617.3		1108.04	641.569		850.078	2733.59
	1109.67	1231.96		1121.42	2644.54		1109.67	663.357		851.301	2830.24
	1111.31	1250.52		1123.04	2688.18		1111.31	685.611		852.521	2881.9
	1112.94	1269.32		1124.65	2720.89		1112.94	706.468		853.744	2847.6
	1114.58	1285.28		1126.26	2753.67		1114.58	728.507		854.965	2831.71
	1116.21	1297.74		1127.87	2791.24		1116.21	750.758		856.186	2875.2
	1117.84	1309.11		1129.49	2821.26		1117.84	773.252		857.406	2931
	1119.47	1319.86		1131.1	2860.89		1119.47	795.322		858.627	2976.57
	1121.11	1334.41		1132.71	2878.09		1121.11	820.443		859.848	2899.22
	1122.74	1350.7		1134.32	2923.98		1122.74	848.865		861.068	2879.23
	1124.37	1368.78		1135.93	2958.17		1124.37	880.584		862.287	2976.06
	1126	1387.87		1137.54	2991.32		1126	912.936		863.508	2945.82
	1127.63	1405.35		1139.15	3018.63		1127.63	945.96		864.727	2981.18
	1129.26	1425.92		1140.76	3053.08		1129.26	977.347		865.945	3051.42
	1130.89	1444.65		1142.36	3089.21		1130.89	1010.71		867.166	3033.49
	1132.52	1464.51		1143.97	3144.72		1132.52	1044.61		868.385	3021.7
	1134.15	1487.92		1145.58	3195.16		1134.15	1080.41		869.604	3087.88
	1135.78	1511.6		1147.18	3248.21		1135.78	1114.84		870.822	3121.24
	1137.41	1536.34		1148.79	3290.98		1137.41	1148.19		872.039	3021.21
	1139.04	1556.73		1150.4	3342.64		1139.04	1182.55		873.258	3046.36
	1140.67	1578.52		1152	3391.01		1140.67	1214.68		874.475	3011.98
	1142.3	1599.7		1153.61	3437.85		1142.3	1249.09		875.693	3098.75
	1143.93	1620.33		1155.21	3493.77		1143.93	1286.6		876.91	3082.85
	1145.55	1641.74		1156.82	3554.85		1145.55	1325.96		878.127	2964.24
	1147.18	1661.83		1158.42	3610.02		1147.18	1366.35		879.346	2997.62
	1148.81	1684.66		1160.02	3667.65		1148.81	1405.42		880.563	3072.11
	1150.43	1707.9		1161.63	3721.4		1150.43	1444.19		881.777	3068.53
	1152.06	1735.76		1163.23	3769.36		1152.06	1484.13		882.994	2888.16
	1153.69	1765.19		1164.83	3818.07		1153.69	1525.84		884.211	2942.12
	1155.31	1794.46		1166.43	3877.45		1155.31	1566.86		885.426	2808.96
	1156.94	1824.23		1168.03	3932.34		1156.94	1608.35		886.643	2848.52
	1158.56	1852.81		1169.63	3987		1158.56	1648.16		887.857	2844.9
	1160.19	1881.86		1171.23	4042.91		1160.19	1687.1		889.074	2886.53
	1161.81	1912.27		1172.83	4104.17		1161.81	1724.25		890.289	2843.82
	1163.44	1947.85		1174.43	4156.81		1163.44	1761.82		891.504	2864.89
	1165.06	1991.14		1176.03	4207.06		1165.06	1797.56		892.719	2824.21
	1166.68	2034.85		1177.63	4249.38		1166.68	1833.95		893.932	2775.29
	1168.31	2079.37		1179.22	4292.07		1168.31	1868.16		895.146	2823.12
	1169.93	2121.64		1180.82	4341.34		1169.93	1901.25		896.361	2887.45
	1171.55	2158.51		1182.42	4394.27		1171.55	1930.73		897.574	2729.34
	1173.17	2192.36		1184.02	4448.97		1173.17	1961.75		898.789	2869.91
	1174.8	2225.11		1185.61	4497.88		1174.8	1995.95		900.002	2872.46
	1176.42	2261.22		1187.21	4552.13		1176.42	2032.06		901.215	2846.16
	1178.04	2298.59		1188.8	4616.33		1178.04	2070.14		902.428	2805.42
	1179.66	2336.84		1190.4	4664.42		1179.66	2108.31		903.641	2892.5
	1181.28	2375.69		1191.99	4706.3		1181.28	2146.95		904.854	2802.27
	1182.9	2415.01		1193.58	4760.55		1182.9	2184.8		906.066	2716.13
	1184.52	2458.44		1195.18	4829.26		1184.52	2220.63		907.277	2770.23
	1186.14	2497.26		1196.77	4873.19		1186.14	2257.98		908.49	2748.01
	1187.76	2534.21		1198.36	4914.85		1187.76	2297.39		909.701	2864.03
	1189.38	2566.35		1199.95	4954.73		1189.38	2337.3		910.914	2831.5
	1191	2597.97		1201.54	5021.68		1191	2376.44		912.125	2784.52
	1192.62	2631.98		1203.14	5076.03		1192.62	2417.47		913.336	2803.57
	1194.23	2671.6		1204.73	5139.45		1194.23	2459.65		914.547	2795.8
	1195.85	2714.77		1206.32	5200.66		1195.85	2503.17		915.758	2804.54
	1197.47	2760.98		1207.91	5272.17		1197.47	2545.63		916.969	2738.92
	1199.09	2809.7		1209.5	5334.31		1199.09	2586.68		918.178	2757.99
	1200.7	2855.29		1211.08	5401.73		1200.7	2625.58		919.389	2733.67
	1202.32	2896.85		1212.67	5468.07		1202.32	2664.01		920.6	2829.2
	1203.94	2939.64		1214.26	5517.85		1203.94	2704.16		921.809	2691.2
	1205.55	2982.92		1215.85	5582.84		1205.55	2749.38		923.018	2817.77
	1207.17	3027.54		1217.44	5647.78		1207.17	2797.59		924.227	2762.42
	1208.78	3075.61		1219.02	5719.94		1208.78	2848.21		925.436	2738.08
	1210.4	3123.42		1220.61	5803.09		1210.4	2902.3		926.645	2711.66
	1212.01	3171.97		1222.19	5871.18		1212.01	2958.48		927.854	2784.54
	1213.63	3218.82		1223.78	5927.28		1213.63	3013.71		929.063	2855.36
	1215.24	3265.75		1225.36	6012.28		1215.24	3066.72		930.271	2886.9
	1216.86	3308.16		1226.95	6103.9		1216.86	3122.51		931.479	2889.46
	1218.47	3347.22		1228.53	6177.97		1218.47	3176.7		932.686	2811.29
	1220.08	3386.8		1230.11	6245.8		1220.08	3229.12		933.895	2865.61
	1221.69	3423.47		1231.7	6355.52		1221.69	3281.99		935.102	2801.9
	1223.31	3467.07		1233.28	6437.97		1223.31	3335.43		936.309	2823.1
	1224.92	3515.08		1234.86	6498.15		1224.92	3389.01		937.516	2825.65
	1226.53	3567.57		1236.44	6567.6		1226.53	3445.56		938.723	2894.51
	1228.14	3624.83		1238.02	6641.17		1228.14	3503.17		939.93	2919.88
	1229.75	3684.44		1239.61	6734.54		1229.75	3560.17		941.135	2827.11
	1231.36	3740.24		1241.19	6804.26		1231.36	3619.64		942.342	2877.35
	1232.98	3794.27		1242.76	6874.93		1232.98	3681.68		943.547	2813.57
	1234.59	3848.33		1244.35	6946.09		1234.59	3744.59		944.754	2886.63
	1236.2	3894.68		1245.92	7017.6		1236.2	3809.53		945.959	2841.5
	1237.81	3940.53		1247.5	7078.56		1237.81	3872.32		947.164	2827.46
	1239.42	3986.93		1249.08	7159.52		1239.42	3936.61		948.369	2852.84
	1241.03	4033		1250.66	7217.46		1241.03	4004.05		949.574	2847.11
	1242.63	4081.04		1252.23	7274.74		1242.63	4072.11		950.779	2818.54
	1244.24	4135.59		1253.81	7335.84		1244.24	4140.8		951.984	2877.15
	1245.85	4189.01		1255.39	7404.39		1245.85	4210.69		953.188	2763.45
	1247.46	4245.75		1256.96	7471.77		1247.46	4280.82		954.393	2747.31
	1249.06	4302.65		1258.54	7546.26		1249.06	4345.7		955.596	2797.63
	1250.67	4362.13		1260.11	7609.01		1250.67	4406.36		956.799	2816.81
	1252.28	4418.53		1261.69	7683.21		1252.28	4466.32		958.004	2779.89
	1253.89	4478.16		1263.26	7781.78		1253.89	4523.09		959.207	2732.57
	1255.49	4542.27		1264.84	7884.17		1255.49	4579.07		960.41	2851.51
	1257.1	4605.91		1266.41	7952.94		1257.1	4638.44		961.613	2789.64
	1258.7	4673.96		1267.98	8036.61		1258.7	4700.45		962.814	2860.8
	1260.31	4741.8		1269.55	8151.06		1260.31	4766.83		964.018	2776.04
	1261.92	4808.79		1271.13	8226.68		1261.92	4840.42		965.221	2876.34
	1263.52	4876.4		1272.7	8314.79		1263.52	4917.27		966.422	2828.99
	1265.12	4942.05		1274.27	8404.99		1265.12	4994.48		967.623	2862.77
	1266.73	5005.36		1275.84	8501.46		1266.73	5074.26		968.826	2763.38
	1268.33	5067.33		1277.41	8600.08		1268.33	5154.11		970.027	2855.43
	1269.94	5135.48		1278.98	8685.09		1269.94	5234.3		971.229	2843.43
	1271.54	5203.84		1280.55	8776.84		1271.54	5316.84		972.43	2841.83
	1273.14	5278.81		1282.12	8871.22		1273.14	5399.68		973.629	2767.36
	1274.74	5352.4		1283.69	8985.4		1274.74	5487.96		974.83	2807.4
	1276.35	5426.33		1285.25	9068.23		1276.35	5575.15		976.031	2897.45
	1277.95	5498.12		1286.82	9172.81		1277.95	5658.42		977.23	2891.7
	1279.55	5570.69		1288.39	9247.89		1279.55	5737.5		978.432	2975.54
	1281.15	5638.63		1289.95	9324.29		1281.15	5814.43		979.631	2909.36
	1282.75	5708.42		1291.52	9408.31		1282.75	5890.71		980.83	2849.41
	1284.35	5777		1293.09	9503.13		1284.35	5966.03		982.029	2870.75
	1285.95	5848.27		1294.65	9585.5		1285.95	6042.62		983.229	2802.43
	1287.55	5918.33		1296.22	9681.81		1287.55	6122.87		984.428	2880.08
	1289.15	5992.82		1297.78	9769.91		1289.15	6208.22		985.627	2813.82
	1290.75	6067.74		1299.34	9847.67		1290.75	6295.37		986.824	2895.67
	1292.35	6142.06		1300.91	9938.33		1292.35	6384.45		988.023	2889.9
	1293.95	6217.1		1302.47	10008		1293.95	6472.1		989.221	2953.01
	1295.55	6290.25		1304.03	10086.6		1295.55	6555.72		990.42	2767.74
	1297.15	6364.6		1305.59	10168.3		1297.15	6633.44		991.617	2860.08
	1298.75	6441.27		1307.16	10271.3		1298.75	6705.48		992.814	2939.91
	1300.34	6516.67		1308.72	10347.6		1300.34	6769.84		994.012	2856.88
	1301.94	6592.07		1310.28	10426.7		1301.94	6831.81		995.209	2917.94
	1303.54	6661.21		1311.84	10499.6		1303.54	6895.38		996.406	2908
	1305.14	6725.99		1313.4	10571.5		1305.14	6956.96		997.604	2833.27
	1306.73	6783.75		1314.96	10626.5		1306.73	7013.92		998.799	2850.48
	1308.33	6835.89		1316.52	10695.1		1308.33	7064.64		999.996	2823.8
	1309.92	6882.78		1318.07	10752.6		1309.92	7112.19		1001.19	2958.07
	1311.52	6930.11		1319.63	10803.1		1311.52	7152.99		1002.39	2927.22
	1313.12	6973.82		1321.19	10843.4		1313.12	7192.83		1003.58	2856.62
	1314.71	7017.03		1322.75	10854.1		1314.71	7227.82		1004.78	2867.56
	1316.3	7056.52		1324.3	10869.8		1316.3	7258.49		1005.98	2930.81
	1317.9	7093.53		1325.86	10867.4		1317.9	7286.18		1007.17	2824.61
	1319.49	7125.26		1327.42	10874.6		1319.49	7311.31		1008.36	2866.94
	1321.09	7152.9		1328.97	10892		1321.09	7335.33		1009.56	2917.67
	1322.68	7174.18		1330.53	10891.2		1322.68	7355.48		1010.75	2870.02
	1324.27	7194.22		1332.08	10888		1324.27	7374.32		1011.95	3075.7
	1325.86	7209.17		1333.63	10884.9		1325.86	7388.05		1013.14	2845.87
	1327.46	7222.04		1335.19	10864.7		1327.46	7399.14		1014.34	2890.34
	1329.05	7228.34		1336.74	10841		1329.05	7407.81		1015.53	2915.98
	1330.64	7230.83		1338.29	10825.7		1330.64	7411.97		1016.72	2828.48
	1332.23	7227.19		1339.85	10814.5		1332.23	7412.76		1017.92	2956.79
	1333.83	7218.56		1341.4	10821.7		1333.83	7412.67		1019.11	2795.91
	1335.42	7203.28		1342.95	10799.8		1335.42	7407.64		1020.3	2867.66
	1337.01	7185.29		1344.5	10785		1337.01	7397.5		1021.49	2838.8
	1338.6	7162.87		1346.05	10754.5		1338.6	7385.11		1022.69	2822.51
	1340.19	7142.39		1347.6	10733.4		1340.19	7366.53		1023.88	2929.96
	1341.78	7125.69		1349.15	10705.5		1341.78	7345.82		1025.07	2863.34
	1343.37	7105.8		1350.7	10678.2		1343.37	7326.99		1026.26	2895.3
	1344.95	7087.92		1352.25	10639.5		1344.95	7310.71		1027.45	2881.1
	1346.54	7070.23		1353.8	10613.9		1346.54	7293.96		1028.64	2841.72
	1348.13	7048.44		1355.35	10569.8		1348.13	7280.14		1029.84	2903.08
	1349.72	7025.67		1356.89	10550.9		1349.72	7264.78		1031.03	2945.57
	1351.31	7000.12		1358.44	10500.1		1351.31	7246.11		1032.22	2866.28
	1352.9	6972.06		1359.99	10465.7		1352.9	7223.17		1033.41	2912.97
	1354.48	6945.63		1361.53	10413.9		1354.48	7197.49		1034.6	2858.86
	1356.07	6917.29		1363.08	10407.6		1356.07	7170.23		1035.79	2806.82
	1357.66	6889.61		1364.62	10387.9		1357.66	7138.44		1036.98	2870.34
	1359.24	6861.48		1366.17	10361.7		1359.24	7105.6		1038.17	2963.3
	1360.83	6831.09		1367.71	10327.5		1360.83	7070.55		1039.36	2860.81
	1362.41	6802.71		1369.26	10290.4		1362.41	7034.1		1040.55	2915.96
	1364	6774.15		1370.8	10269.1		1364	6999.61		1041.74	2910.16
	1365.58	6750.89		1372.34	10248.1		1365.58	6965.14		1042.93	2879.11
	1367.17	6725.23		1373.89	10224.8		1367.17	6933.8		1044.12	2902.74
	1368.75	6702.72		1375.43	10213.7		1368.75	6904.45		1045.3	2920.06
	1370.34	6679.56		1376.97	10204.1		1370.34	6875.74		1046.49	2916.36
	1371.92	6657.9		1378.51	10178.8		1371.92	6848.43		1047.68	2904.23
	1373.51	6635.65		1380.05	10129.1		1373.51	6826.26		1048.87	2974.18
	1375.09	6615.35		1381.59	10090.6		1375.09	6804.63		1050.06	2905.22
	1376.67	6595.58		1383.13	10073.2		1376.67	6784.59		1051.24	2992.05
	1378.25	6573.74		1384.67	10049.4		1378.25	6762.55		1052.43	2878.84
	1379.84	6554.65		1386.21	10014.7		1379.84	6738.4		1053.62	2936.2
	1381.42	6533.52		1387.75	9990.25		1381.42	6711.29		1054.81	2869.29
	1383	6510.29		1389.29	9956.26		1383	6680.73		1055.99	2916.13
	1384.58	6487.74		1390.83	9945.9		1384.58	6648.05		1057.18	2939.81
	1386.16	6463.21		1392.36	9911.08		1386.16	6614.38		1058.36	3003.55
	1387.74	6436.41		1393.9	9879.1		1387.74	6583.06		1059.55	2982.98
	1389.32	6408.54		1395.44	9837.92		1389.32	6557.08		1060.74	2886.5
	1390.91	6376.94		1396.97	9804.03		1390.91	6533.94		1061.92	2988.22
	1392.49	6347.19		1398.51	9758.92		1392.49	6511.37		1063.11	2961.31
	1394.07	6318.19		1400.04	9737.84		1394.07	6489.19		1064.29	2987.13
	1395.64	6288.36		1401.58	9667.67		1395.64	6470.21		1065.48	2953.88
	1397.22	6261.87		1403.11	9622.21		1397.22	6452.58		1066.66	2916.4
	1398.8	6233.63		1404.65	9555.41		1398.8	6434.38		1067.85	2925.34
	1400.38	6207.16		1406.18	9492.07		1400.38	6413.24		1069.03	2961.73
	1401.96	6177.38		1407.71	9436.81		1401.96	6392.03		1070.21	2981.24
	1403.54	6147.64		1409.24	9362.48		1403.54	6369.27		1071.4	2985.97
	1405.12	6115.13		1410.78	9296.93		1405.12	6347.9		1072.58	2988.6
	1406.69	6080.42		1412.31	9249.87		1406.69	6327.66		1073.77	3003.89
	1408.27	6047.32		1413.84	9179.5		1408.27	6308.36		1074.95	3086.81
	1409.85	6020.1		1415.37	9111.52		1409.85	6287.25		1076.13	2977.45
	1411.42	5996.13		1416.9	9056.26		1411.42	6267.75		1077.32	3026.57
	1413	5972.29		1418.43	8997.22		1413	6244.99		1078.5	3027.09
	1414.57	5948.22		1419.96	8960.12		1414.57	6220.55		1079.68	2985.32
	1416.15	5923.26		1421.49	8905.08		1416.15	6195.09		1080.87	3015.43
	1417.72	5898.21		1423.02	8852.37		1417.72	6170.9		1082.05	2977.88
	1419.3	5873.14		1424.55	8833.62		1419.3	6149.05		1083.23	2974.16
	1420.87	5845.6		1426.07	8796.98		1420.87	6129.09		1084.41	3074.1
	1422.45	5818.96		1427.6	8767.79		1422.45	6110.66		1085.59	3017.49
	1424.02	5793.74		1429.13	8712.8		1424.02	6095.44		1086.77	3026.47
	1425.6	5771.37		1430.65	8682.46		1425.6	6079.37		1087.95	3075.68
	1427.17	5752.6		1432.18	8668.66		1427.17	6061.13		1089.14	2963.99
	1428.74	5735.06		1433.71	8637.4		1428.74	6037.52		1090.32	3011.09
	1430.31	5715.58		1435.23	8609.51		1430.31	6012.33		1091.5	3092.08
	1431.89	5700.64		1436.76	8594.38		1431.89	5983.04		1092.68	3010
	1433.46	5683.19		1438.28	8568.76		1433.46	5952.25		1093.86	3163.05
	1435.03	5669.24		1439.8	8550.02		1435.03	5925.82		1095.04	2994.07
	1436.6	5655.29		1441.33	8509.51		1436.6	5902.72		1096.22	3056.04
	1438.17	5645.16		1442.85	8480.69		1438.17	5880.19		1097.4	3012.05
	1439.75	5641.35		1444.37	8463.07		1439.75	5861.05		1098.58	2957.45
	1441.32	5638.1		1445.89	8426.73		1441.32	5846.82		1099.76	3142.43
	1442.89	5635.26		1447.42	8416.98		1442.89	5832.1		1100.94	3089.94
	1444.46	5629.29		1448.94	8411.52		1444.46	5815.45		1102.12	3124.41
	1446.03	5618.44		1450.46	8404.12		1446.03	5796.8		1103.29	3052.81
	1447.6	5605.25		1451.98	8401.07		1447.6	5774.59		1104.47	3019.38
	1449.17	5592.64		1453.5	8392.04		1449.17	5753.92		1105.65	3022.02
	1450.73	5582.23		1455.02	8369.66		1450.73	5735.37		1106.83	3039.52
	1452.3	5573.25		1456.54	8373.41		1452.3	5719.44		1108.01	2997.58
	1453.87	5569.42		1458.06	8376.48		1453.87	5707.47		1109.18	3017.2
	1455.44	5568.48		1459.57	8372.44		1455.44	5699.68		1110.36	3034.7
	1457.01	5571.05		1461.09	8394.09		1457.01	5692.61		1111.54	3050.09
	1458.57	5574.33		1462.61	8404.73		1458.57	5691.06		1112.71	3035.74
	1460.14	5577.72		1464.12	8415.27		1460.14	5690.96		1113.89	3070.25
	1461.71	5580.75		1465.64	8423.3		1461.71	5691.81		1115.07	2998.52
	1463.27	5582.05		1467.16	8461.82		1463.27	5695.96		1116.24	2977.78
	1464.84	5580.54		1468.67	8506.37		1464.84	5704.84		1117.42	3046.31
	1466.41	5579.08		1470.19	8533.65		1466.41	5714.14		1118.6	3034.08
	1467.97	5572.94		1471.7	8555.24		1467.97	5722.91		1119.77	3075
	1469.54	5569.85		1473.22	8577.04		1469.54	5732.68		1120.95	2969.18
	1471.1	5564.49		1474.73	8592.48		1471.1	5741.54		1122.12	2978.19
	1472.67	5560.44		1476.24	8608.46		1472.67	5749.4		1123.3	3070.19
	1474.23	5556.7		1477.76	8618.48		1474.23	5758.01		1124.47	3074.97
	1475.79	5549.77		1479.27	8622.38		1475.79	5767.3		1125.65	3120.19
	1477.36	5547.13		1480.78	8626.61		1477.36	5772.91		1126.82	3101.56
	1478.92	5545.91		1482.29	8624.64		1478.92	5779.71		1128	3082.93
	1480.49	5542.53		1483.8	8657.17		1480.49	5787.43		1129.17	3045.13
	1482.05	5537.46		1485.31	8672.56		1482.05	5795.14		1130.35	3005.18
	1483.61	5531.06		1486.82	8670.03		1483.61	5809.73		1131.52	3048.3
	1485.17	5525.63		1488.33	8679.16		1485.17	5827.66		1132.69	2991.29
	1486.74	5519		1489.84	8681.11		1486.74	5846.84		1133.87	3013.11
	1488.3	5512.17		1491.35	8686.08		1488.3	5868.09		1135.04	2998.7
	1489.86	5505.78		1492.86	8701.94		1489.86	5888.36		1136.21	3061.03
	1491.42	5500.84		1494.37	8709.96		1491.42	5904.8		1137.39	3040.24
	1492.98	5499.29		1495.88	8698.6		1492.98	5921.63		1138.56	3079.14
	1494.54	5497.05		1497.38	8715.75		1494.54	5931.06		1139.73	2985.82
	1496.1	5496.08		1498.89	8722.79		1496.1	5937.6		1140.9	3052.46
	1497.66	5497.37		1500.4	8734.01		1497.66	5945.65		1142.07	3116.98
	1499.22	5499.67		1501.9	8758.47		1499.22	5952.56		1143.25	3021.49
	1500.78	5506.24		1503.41	8787.12		1500.78	5962.64		1144.42	3111.64
	1502.34	5516.3		1504.91	8796.46		1502.34	5979.91		1145.59	3071.61
	1503.9	5531.84		1506.42	8795.15		1503.9	6004.86		1146.76	3027.3
	1505.45	5547.79		1507.92	8794.48		1505.45	6033.08		1147.93	3094.01
	1507.01	5567.2		1509.43	8802.9		1507.01	6060.88		1149.1	3030.47
	1508.57	5586.18		1510.93	8814.94		1508.57	6086		1150.27	3077.98
	1510.13	5602.73		1512.43	8827.02		1510.13	6109.61		1151.44	3106.28
	1511.69	5623.06		1513.93	8818.07		1511.69	6128.67		1152.61	3145.27
	1513.24	5640		1515.44	8832.15		1513.24	6145.84		1153.79	3167.18
	1514.8	5655.75		1516.94	8846.89		1514.8	6161.97		1154.95	3024.51
	1516.36	5677.13		1518.44	8855.14		1516.36	6177.79		1156.12	3052.81
	1517.91	5700.12		1519.94	8869.77		1517.91	6195.69		1157.29	3040.5
	1519.47	5726.99		1521.44	8891.46		1519.47	6212.49		1158.46	3034.61
	1521.02	5755.79		1522.94	8912.66		1521.02	6227.22		1159.63	3099.29
	1522.58	5788.21		1524.44	8956.15		1522.58	6243.91		1160.8	3024.94
	1524.13	5821.83		1525.94	8978.33		1524.13	6257.36		1161.97	3183.79
	1525.69	5853.29		1527.44	9010.01		1525.69	6271.44		1163.14	3062.35
	1527.24	5883.6		1528.94	9034.1		1527.24	6289.72		1164.31	3120.67
	1528.8	5911.07		1530.43	9049.28		1528.8	6307.9		1165.47	3099.79
	1530.35	5938.9		1531.93	9064.83		1530.35	6335.33		1166.64	3136.72
	1531.9	5967.27		1533.43	9115.66		1531.9	6370.46		1167.81	3156.53
	1533.46	5992.09		1534.92	9154.82		1533.46	6406.32		1168.98	3109.94
	1535.01	6020.06		1536.42	9191.67		1535.01	6444.48		1170.14	3106.19
	1536.56	6051.79		1537.91	9218.86		1536.56	6482.08		1171.31	3076.72
	1538.11	6088.12		1539.41	9240.54		1538.11	6518.08		1172.48	3070.82
	1539.66	6128.26		1540.9	9278.99		1539.66	6549.55		1173.64	3062.77
	1541.22	6168.11		1542.4	9321.4		1541.22	6576.96		1174.81	3114.73
	1542.77	6204.13		1543.89	9359.81		1542.77	6602.55		1175.98	3110.98
	1544.32	6236.69		1545.39	9395.81		1544.32	6632.74		1177.14	3227.3
	1545.87	6269.92		1546.88	9436.02		1545.87	6665.12		1178.31	3219.27
	1547.42	6298.85		1548.37	9481.2		1547.42	6702.31		1179.47	3153.32
	1548.97	6327.11		1549.86	9512.67		1548.97	6745.58		1180.64	3115.24
	1550.52	6358.98		1551.35	9562.98		1550.52	6793.57		1181.81	3152.25
	1552.07	6391.77		1552.85	9589.52		1552.07	6842.8		1182.97	3148.5
	1553.62	6427.3		1554.34	9624.53		1553.62	6892.49		1184.13	3194.11
	1555.17	6461.97		1555.83	9677.96		1555.17	6937.83		1185.3	3186.07
	1556.72	6496.98		1557.32	9735.32		1556.72	6980.53		1186.46	3139.37
	1558.26	6529.75		1558.81	9782.7		1558.26	7019.12		1187.63	3041.11
	1559.81	6561.01		1560.3	9816.01		1559.81	7059.4		1188.79	3118.96
	1561.36	6587.18		1561.78	9844.42		1561.36	7097.74		1189.95	3113.04
	1562.91	6610.07		1563.27	9882.23		1562.91	7130.06		1191.12	3270.43
	1564.46	6630.94		1564.76	9904.88		1564.46	7162.64		1192.28	3133.44
	1566	6652.45		1566.25	9924.11		1566	7192.81		1193.44	3075.94
	1567.55	6670.61		1567.73	9960.08		1567.55	7217.6		1194.61	3257.05
	1569.1	6689.31		1569.22	9997.9		1569.1	7240.99		1195.77	3081.29
	1570.64	6701.17		1570.71	9999.08		1570.64	7261.21		1196.94	3206.55
	1572.19	6704.78		1572.19	9998.38		1572.19	7280.06		1198.1	3189.88
	1573.73	6700.65		1573.68	10015.6		1573.73	7293.78		1199.26	3220.55
	1575.28	6688.33		1575.16	10026.8		1575.28	7303.18		1200.42	3180.21
	1576.82	6672.62		1576.64	10032.4		1576.82	7308.86		1201.58	3152.78
	1578.37	6656.29		1578.13	10031.1		1578.37	7310.9		1202.75	3204.97
	1579.91	6639.45		1579.61	10000.8		1579.91	7302.75		1203.91	3222.74
	1581.46	6620.38		1581.09	9981.38		1581.46	7285.36		1205.07	3113.47
	1583	6599.57		1582.58	9962.94		1583	7259.5		1206.23	3213.07
	1584.54	6577.47		1584.06	9929.88		1584.54	7225.79		1207.39	3237.31
	1586.09	6552.23		1585.54	9883.06		1586.09	7182.64		1208.55	3106.45
	1587.63	6523.58		1587.02	9830.99		1587.63	7138.47		1209.71	3201.78
	1589.17	6486.22		1588.5	9771.3		1589.17	7093.12		1210.87	3275.59
	1590.71	6442.59		1589.98	9715.62		1590.71	7046.16		1212.03	3291.24
	1592.26	6388.32		1591.46	9633.47		1592.26	6995.74		1213.19	3248.68
	1593.8	6327.35		1592.94	9555.06		1593.8	6942.16		1214.35	3152.21
	1595.34	6258.35		1594.42	9459.78		1595.34	6879.8		1215.51	3254.1
	1596.88	6187.37		1595.9	9348.5		1596.88	6808.81		1216.67	3239.56
	1598.42	6110.66		1597.38	9248.48		1598.42	6732.03		1217.83	3201.28
	1599.96	6028.62		1598.86	9146.18		1599.96	6647.48		1218.99	3238.5
	1601.5	5938.44		1600.33	9028.08		1601.5	6554.02		1220.15	3182.94
	1603.04	5846.47		1601.81	8906.79		1603.04	6452.6		1221.31	3254.71
	1604.58	5750.22		1603.29	8780.5		1604.58	6345.19		1222.46	3214.25
	1606.12	5652.39		1604.76	8641.21		1606.12	6233.44		1223.62	3195.36
	1607.66	5552.89		1606.24	8495.27		1607.66	6116.16		1224.78	3172.15
	1609.2	5452.16		1607.71	8352.71		1609.2	5994.83		1225.94	3261.24
	1610.74	5348.74		1609.19	8210.72		1610.74	5870.84		1227.1	3132.19
	1612.27	5243.29		1610.66	8057.67		1612.27	5745.5		1228.25	3197.54
	1613.81	5132.42		1612.14	7901.38		1613.81	5614.9		1229.41	3193.76
	1615.35	5019.36		1613.61	7735.89		1615.35	5483.28		1230.57	3164.04
	1616.89	4902.96		1615.08	7554.76		1616.89	5351.15		1231.72	3205.65
	1618.42	4783.52		1616.56	7398.32		1618.42	5218.89		1232.88	3242.95
	1619.96	4659.75		1618.03	7232.78		1619.96	5080.86		1234.04	3148.36
	1621.5	4532.78		1619.5	7063.19		1621.5	4942.34		1235.19	3187.82
	1623.03	4401.26		1620.97	6884.54		1623.03	4800.36		1236.35	3235.95
	1624.57	4269.74		1622.44	6707.51		1624.57	4653.86		1237.5	3184.58
	1626.1	4139.23		1623.91	6538.91		1626.1	4507.34		1238.66	3234.89
	1627.64	4010.47		1625.38	6360.46		1627.64	4361.79		1239.81	3328.5
	1629.17	3883.28		1626.85	6178.77		1629.17	4219.49		1240.97	3225.16
	1630.71	3758.19		1628.32	6015.32		1630.71	4079.14		1242.12	3305.81
	1632.24	3636.73		1629.79	5844.32		1632.24	3941.73		1243.28	3226.26
	1633.78	3519.15		1631.26	5685.45		1633.78	3806.74		1244.43	3205.15
	1635.31	3406.02		1632.73	5523.68		1635.31	3675.33		1245.59	3337.82
	1636.84	3298.85		1634.2	5373.28		1636.84	3544.71		1246.74	3277.73
	1638.38	3193.53		1635.66	5225.05		1638.38	3416.55		1247.9	3204.62
	1639.91	3091.47		1637.13	5071.09		1639.91	3290.3		1249.05	3237.67
	1641.44	2990.5		1638.6	4920.28		1641.44	3165.74		1250.2	3275.07
	1642.98	2890.22		1640.06	4777.97		1642.98	3043.06		1251.36	3204.08
	1644.51	2790.65		1641.53	4636.7		1644.51	2923.96		1252.51	3289.19
	1646.04	2693.24		1642.99	4500.3		1646.04	2808.98		1253.66	3200.83
	1647.57	2597.67		1644.46	4367.2		1647.57	2696.16		1254.82	3173.18
	1649.1	2505.5		1645.92	4238.3		1649.1	2589.02		1255.97	3206.26
	1650.63	2414.94		1647.38	4114.49		1650.63	2487.97		1257.12	3271.9
	1652.16	2327.88		1648.85	3994.17		1652.16	2391.91		1258.27	3261.6
	1653.69	2246.74		1650.31	3887.87		1653.69	2299.14		1259.43	3275.18
	1655.22	2170.59		1651.77	3782.64		1655.22	2212.03		1260.58	3249.68
	1656.75	2097		1653.24	3678.12		1656.75	2127.99		1261.73	3269.78
	1658.28	2026.04		1654.7	3579.13		1658.28	2046.52		1262.88	3222.56
	1659.81	1956.59		1656.16	3484.09		1659.81	1966.75		1264.03	3288.26
	1661.34	1889.51		1657.62	3393.43		1661.34	1888.52		1265.18	3330.09
	1662.87	1825.18		1659.08	3309.59		1662.87	1811.36		1266.33	3132.95
	1664.4	1763.65		1660.54	3225.68		1664.4	1736.01		1267.48	3363.82
	1665.92	1705.42		1662	3148.15		1665.92	1663.56		1268.63	3242.68
	1667.45	1647.82		1663.46	3082.93		1667.45	1595.34		1269.79	3225.84
	1668.98	1591.14		1664.91	3015.31		1668.98	1530.05		1270.94	3359.01
	1670.51	1537.33		1666.37	2943.11		1670.51	1466.55		1272.09	3311.74
	1672.03	1484.27		1667.83	2873.54		1672.03	1406.52		1273.23	3240.53
	1673.56	1432.23		1669.29	2809.86		1673.56	1348.05		1274.38	3188.88
	1675.09	1380.84		1670.75	2751.46		1675.09	1292.56		1275.53	3259.04
	1676.61	1331.23		1672.2	2688.67		1676.61	1239.94		1276.68	3296.58
	1678.14	1284.63		1673.66	2629.09		1678.14	1189.95		1277.83	3277.55
	1679.66	1242.44		1675.11	2570.07		1679.66	1143.1		1278.98	3299.88
	1681.19	1203.28		1676.57	2512.24		1681.19	1097.84		1280.13	3304.79
	1682.72	1168.21		1678.02	2454.14		1682.72	1055.61		1281.28	3403.34
	1684.24	1134.75		1679.48	2395.8		1684.24	1015.55		1282.43	3295.02
	1685.76	1101.41		1680.93	2349.1		1685.76	976.503		1283.57	3397.96
	1687.29	1067.29		1682.38	2311.66		1687.29	939.734		1284.72	3293.96
	1688.81	1031.81		1683.84	2272.04		1688.81	905.917		1285.87	3237.87
	1690.33	996.557		1685.29	2229.29		1690.33	874.099		1287.02	3436.73
	1691.86	961.838		1686.74	2188.21		1691.86	844.356		1288.16	3276.02
	1693.38	929.89		1688.19	2154.41		1693.38	817.396		1289.31	3309.28
	1694.9	899.734		1689.64	2124.15		1694.9	793.276		1290.46	3333.82
	1696.42	872.044		1691.1	2094		1696.42	770.939		1291.6	3360.56
	1697.95	846.349		1692.55	2062.47		1697.95	748.575		1292.75	3286.97
	1699.47	823.285		1694	2037.24		1699.47	724.115		1293.9	3280.98
	1700.99	801.23		1695.45	2008.4		1700.99	698.58		1295.04	3336.08
	1702.51	779.657		1696.89	1977.86		1702.51	671.558		1296.19	3325.74
	1704.03	757.487		1698.34	1954.17		1704.03	644.866		1297.33	3328.49
	1705.55	734.498		1699.79	1924.9		1705.55	620.399		1298.48	3361.79
	1707.07	713.025		1701.24	1895.98		1707.07	598.099		1299.62	3283.76
	1708.59	693.267		1702.69	1879.93		1708.59	578.424		1300.77	3421.9
	1710.11	675.259		1704.13	1852.1		1710.11	561.363		1301.91	3463.97
	1711.63	659.057		1705.58	1831.79		1711.63	545.134		1303.06	3307.28
	1713.15	643.373		1707.03	1803.57		1713.15	528.748		1304.2	3316.58
	1714.67	625.253		1708.47	1780.35		1714.67	513.125		1305.35	3293.1
	1716.19	606.767		1709.92	1754.26		1716.19	497.201		1306.49	3407.31
	1717.71	587.203		1711.36	1726.56		1717.71	482.23		1307.63	3405.7
	1719.22	568.713		1712.81	1692.24		1719.22	467.333		1308.78	3275.1
	1720.74	552.847		1714.25	1663.7		1720.74	452.24		1309.92	3363.12
	1722.26	538.262		1715.69	1646.63		1722.26	438.046		1311.07	3328.7
	1723.78	524.807		1717.14	1626.94		1723.78	424.368		1312.21	3377.39
	1725.29	511.704		1718.58	1606.66		1725.29	411.697		1313.35	3428.28
	1726.81	499.999		1720.02	1585.23		1726.81	398.087		1314.49	3426.67
	1728.33	487.342		1721.47	1563.2		1728.33	383.585		1315.64	3337.52
	1729.84	474.601		1722.91	1538.7		1729.84	368.851		1316.78	3309.63
	1731.36	461.625		1724.38	1529.13		1731.36	354.114		1317.92	3378.06
	1732.87	448.551		1725.88	1513.04		1732.87	340.473		1319.06	3420.24
	1734.39	435.419		1727.38	1496.57		1734.39	330.424		1320.2	3425.2
	1735.9	423.18		1728.87	1478.56		1735.9	322.277		1321.35	3327.21
	1737.42	410.947		1730.37	1462.36		1737.42	316.213		1322.49	3340.92
	1738.93	400.039		1731.87	1455.02		1738.93	311.059		1323.63	3326.15
	1740.44	388.646		1733.36	1448.97		1740.44	305.551		1324.77	3313.56
	1741.96	375.886		1734.86	1439.97		1741.96	298.049		1325.91	3336.04
	1743.47	359.865		1736.35	1425.66		1743.47	289.462		1327.05	3380.45
	1744.98	342.047		1737.85	1424.74		1744.98	279.175		1328.19	3372.25
	1746.5	325.172		1739.34	1403.31		1746.5	268.568		1329.33	3383.79
	1748.01	309.501		1740.83	1399.26		1748.01	258.653		1330.47	3452.36
	1749.52	298.065		1742.33	1393.87		1749.52	248.088		1331.61	3450.75
	1751.03	287.566		1743.82	1382.45		1751.03	239.61		1332.75	3299.94
	1752.55	277.722		1745.31	1368.87		1752.55	232.865		1333.89	3476.06
	1754.06	269.36		1746.81	1365.87		1754.06	226.363		1335.03	3382.27
	1755.57	260.534		1748.3	1357.51		1755.57	221.381		1336.17	3286.25
	1755.6	260.627		1749.79	1362.35		1755.6	221.717		1337.31	3339.5
	1757.12	250.848		1751.28	1362.28		1757.12	215.397		1338.45	3315.91
	1758.63	241.176		1752.77	1364.12		1758.63	207.636		1339.59	3349.42
	1760.15	230.782		1754.26	1361.99		1760.15	199.562		1340.72	3396.11
	1761.67	222.209		1755.75	1353.35		1761.67	192.574		1341.86	3357.14
	1763.18	215.609		1757.24	1346.12		1763.18	184.937		1343	3375.29
	1764.7	209.492		1758.73	1351.13		1764.7	178.422		1344.14	3351.68
	1766.22	203.505		1760.22	1360.25		1766.22	171.792		1345.28	3394.02
	1767.73	198.485		1761.71	1355.7		1767.73	164.51		1346.41	3405.58
	1769.25	193.269		1763.2	1345.55		1769.25	158.97		1347.55	3364.38
	1770.76	187.589		1764.68	1337.31		1770.76	152.936		1348.69	3472.72
	1772.27	183.453		1766.17	1336.58		1772.27	147.414		1349.82	3310.53
	1773.79	180.194		1767.66	1326.47		1773.79	142.137		1350.96	3339.69
	1775.3	178.722		1769.15	1313.23		1775.3	137.993		1352.1	3289.64
	1776.82	180.882		1770.63	1301.38		1776.82	133.798		1353.23	3345.22
	1778.33	184.163		1772.12	1288.7		1778.33	130.124		1354.37	3328.18
	1779.84	186.456		1773.6	1292.45		1779.84	127.639		1355.5	3346.35
	1781.36	187.875		1775.09	1284.12		1781.36	124.953		1356.64	3419.58
	1782.87	187.804		1776.57	1282.08		1782.87	122.997		1357.77	3338.68
	1784.38	185.863		1778.06	1270.04		1784.38	120.953		1358.91	3378.89
	1785.9	183.201		1779.54	1262.77		1785.9	116.804		1360.05	3335.4
	1787.41	178.092		1781.03	1256.97		1787.41	113.931		1361.18	3307.32
	1788.92	174.011		1782.51	1254.66		1788.92	110.52		1362.31	3508.42
	1790.43	171.272		1783.99	1249.11		1790.43	107.12		1363.45	3423.06
	1791.94	171.728		1785.48	1245.32		1791.94	103.925		1364.58	3536.07
	1793.45	174.059		1786.96	1239.35		1793.45	101.735		1365.72	3353.66
	1794.96	177.979		1788.44	1236.76		1794.96	100.146		1366.85	3345.4
	1796.47	182.512		1789.92	1225.47		1796.47	98.1472		1367.98	3478.31
	1797.98	186.466		1791.4	1221.35		1797.98	95.9103		1369.12	3436.98
	1799.49	187.872		1792.88	1209.89		1799.49	92.3206		1370.25	3389.02
	1801	187.37		1794.36	1209.33		1801	88.1542		1371.38	3477.87
	1802.51	185.101		1795.84	1193.88		1802.51	84.2975		1372.52	3449.76
	1804.02	181.411		1797.32	1175.18		1804.02	78.9857		1373.65	3366.46
	1805.53	179.194		1798.8	1150.63		1805.53	74.097		1374.78	3404.56
	1807.04	177.279		1800.28	1138.54		1807.04	69.4132		1375.91	3345.52
	1808.54	175.177		1801.76	1127.31		1808.54	66.0563		1377.05	3474.18
	1810.05	174.855		1803.24	1115.79		1810.05	63.1699		1378.18	3342.23
	1811.56	174.665		1804.72	1106.18		1811.56	60.6467		1379.31	3428.96
	1813.07	175.292		1806.19	1104.12		1813.07	58.3507		1380.44	3398.6
	1814.57	175.023		1807.67	1088.96		1814.57	55.3521		1381.57	3416.86
	1816.08	173.227		1809.15	1081.3		1816.08	51.3664		1382.7	3470.49
	1817.59	169.95		1810.62	1072.54		1817.59	46.949		1383.84	3581.62
	1819.09	166.552		1812.1	1060.86		1819.09	41.6262		1384.96	3469.45
	1820.6	163.112		1813.58	1051.05		1820.6	38.7684		1386.1	3512.06
	1822.1	161.078		1815.05	1042.81		1822.1	36.568		1387.23	3483.9
	1823.61	159.28		1816.53	1033.15		1823.61	33.8901		1388.36	3469
	1825.11	157.197		1818	1036.12		1825.11	31.5196		1389.49	3491.71
	1826.62	155.615		1819.47	1041.02		1826.62	30.0858		1390.62	3532.14
	1828.12	153.128		1820.95	1032.72		1828.12	28.4689		1391.75	3488.47
	1829.63	149.071		1822.42	1030.14		1829.63	27.5378		1392.88	3440.35
	1831.13	143.917		1823.89	1031.34		1831.13	25.9384		1394.01	3392.22
	1832.64	137.113		1825.37	1027.81		1832.64	26.0683		1395.13	3434.87
	1834.14	130.591		1826.84	1017.73		1834.14	26.777		1396.26	3468.67
	1835.64	124.91		1828.31	1004.24		1835.64	29.1662		1397.39	3467.04
	1837.14	120.163		1829.78	1000.39		1837.14	33.1354		1398.52	3465.42
	1838.65	118.216		1831.25	985.577		1838.65	38.8243		1399.65	3450.49
	1840.15	116.257		1832.72	976.573		1840.15	45.763		1400.78	3482.1
	1841.65	115.081		1834.19	969.264		1841.65	52.1723		1401.9	3533.68
	1843.15	113.167		1835.66	967.133		1843.15	56.5748		1403.03	3534.27
	1844.65	108.631		1837.13	961.259		1844.65	58.6634		1404.16	3521.57
	1846.15	102.18		1838.6	959.347		1846.15	58.7263		1405.29	3471.15
	1847.65	94.947		1840.07	951.365		1847.65	57.0838		1406.41	3409.62
	1849.15	88.7382		1841.54	947.798		1849.15	55.2484		1407.54	3461.23
	1850.65	84.9587		1843.01	934.518		1850.65	53.5422		1408.67	3550.58
	1852.15	82.4086		1844.48	931.432		1852.15	52.2579		1409.8	3464.62
	1853.65	82.3047		1845.94	938.908		1853.65	52.0978		1410.92	3491.84
	1855.15	83.1454		1847.41	941.937		1855.15	52.6393		1412.05	3487.99
	1856.65	83.4756		1848.88	938.873		1856.65	53.434		1413.17	3541.87
	1858.15	81.8178		1850.34	935.336		1858.15	54.7507		1414.3	3498.05
	1859.65	78.127		1851.81	939.787		1859.65	56.7312		1415.42	3496.42
	1861.15	72.7309		1853.27	947.574		1861.15	58.177		1416.55	3377.04
	1862.65	67.5917		1854.74	950.576		1862.65	59.4578		1417.68	3537.6
	1864.14	63.3992		1856.2	951.165		1864.14	59.0108		1418.8	3391.51
	1865.64	60.9949		1857.67	959.675		1865.64	60.9324		1419.93	3478.78
[truncated: 943 more rows]

## Sheet: Supplementary Figure 16
Supplementary Figure 16a										Supplementary Figure 16b										Supplementary Figure 16c										Supplementary Figure 16d
[truncated: 65 more rows]

[truncated: 12 more sheets: Supplementary Figure 17, Supplementary Figure 18, Supplementary Figure 19, Supplementary Figure 20, Supplementary Figure 21, Supplementary Figure 22, Supplementary Figure 23, Supplementary Figure 24, Supplementary Figure 25, Supplementary Figure 26, Supplementary Figure 27, Supplementary Figure 29]
